# Supplementary material for: Profiling Tel1 signaling reveals a non-canonical motif targeting DNA repair and telomere control machineries
Source: J Biol Chem. 2025 Jan 16;301(3):108194. doi: 10.1016/j.jbc.2025.108194 (PMC11875207; doi:10.1016/j.jbc.2025.108194)
Supplement: Supplemental Table 1 [file mmc2.xlsx]

## Sheet: S1 Legend
Supplemental Table 1 Legend: Phosphoproteomic data
This table contains all phosphoproteomic data collected for this study.
Raw mass spectrometry data files can be obtained via the PRIDE upload detailed in the main text.
S1A	Tel1 phosphoproteomic data. Forward and reverse replicates merged. Only localized phosphorylation sites included (no "clusters").
S1B	Tel1 phosphoproteomic data. Forward and reverse replicates merged. All phosphopeptide data, including sites without exact localization ("clusters").
S1C	Hrr25 phosphoproteomic data. Forward and reverse replicates merged. All phosphopeptide data, including sites without exact localization ("clusters").
S1D	Dun1/Rad53 phosphoproteomic data. Forward replicate only. All phosphopeptide data, including sites without exact localization ("clusters").
S1E	Mec1 phosphoproteomic data. Forward replicate only. All phosphopeptide data, including sites without exact localization ("clusters").
S1F	Tel1 double mutant phosphoproteomic data. Ratio is WT/MUT. Forward replicate only. All phosphopeptide data, including sites without exact localization ("clusters").

## Sheet: S1A Tel1_NoClusters
protein.FOR	bestpp.FOR	bestpp.REV	bestprb.FOR	bestprb.REV	cluster_pep.FOR	cluster_pep.REV	med.FOR	med.REV	numbpept.FOR	numbpept.REV	phos_seq	protein.REV	protein_site	stq_sites	quadr	AvgRatio	Phos_minus1	RowNum	Entry	Entry.Name	Protein.names	Organism	Gene.Names..primary.	Gene.Names..synonym.	Function..CC.	Gene.Ontology..biological.process.	Gene.Ontology..cellular.component.	Gene.Ontology..molecular.function.	Gene.Ontology..GO.	Gene.Ontology.IDs	Subcellular.location..CC.	Gene.Names..ordered.locus.	Inter	Succeeding Residue
YAL001C	0.9989	0.9991	0.995	0.995	K.GSPSFEYDSNSphosADEDSVSDSK.A	K.GSPSFEYDSNSphosADEDSVSDSK.A	0.324486	0.122922	7	14	IPDSKGSPSFEYDSNSADEDSVSDSKAAFED	YAL001C	YAL001C_277	STYX	CENTER	0.101	N	2	P34111	TFC3_YEAST	Transcription factor tau 138 kDa subunit (TFIIIC 138 kDa subunit) (Transcription factor C subunit 3)	Saccharomyces cerevisiae (strain ATCC 204508 / S288c) (Baker's yeast)	TFC3	TSV115	FUNCTION: TFIIIC mediates tRNA and 5S RNA gene activation by binding to intragenic promoter elements. Upstream of the transcription start site, TFIIIC assembles the initiation complex TFIIIB-TFIIIC-tDNA, which is sufficient for RNA polymerase III recruitment and function. Part of the tauB domain of TFIIIC that binds boxB DNA promoter sites of tRNA and similar genes. TFC3 is essential for cell via…	5S class rRNA transcription by RNA polymerase III [GO:0042791]; protein localization to chromatin [GO:0071168]; transcription by RNA polymerase III [GO:0006383]; transcription initiation from RNA polymerase III promoter [GO:0006384]	mitochondrion [GO:0005739]; nucleoplasm [GO:0005654]; transcription factor TFIIIC complex [GO:0000127]	DNA binding [GO:0003677]	mitochondrion [GO:0005739]; nucleoplasm [GO:0005654]; transcription factor TFIIIC complex [GO:0000127]; DNA binding [GO:0003677]; 5S class rRNA transcription by RNA polymerase III [GO:0042791]; protein localization to chromatin [GO:0071168]; transcription by RNA polymerase III [GO:0006383]; transcription initiation from RNA polymerase III promoter [GO:0006384]	GO:0000127; GO:0003677; GO:0005654; GO:0005739; GO:0006383; GO:0006384; GO:0042791; GO:0071168	SUBCELLULAR LOCATION: Nucleus. Mitochondrion.	YAL001C	IPDSKGSPSFEYDSNSA	A
YAL001C	1	1	1	1	K.VVNFGGFSphosAR.S	K.VVNFGGFSphosAR.S	-0.607769	-0.218615	6	8	GGTVVKGKVVNFGGFSARSLRSLQRQRAILK	YAL001C	YAL001C_546	STYX	CENTER	-0.195	F	7	P34111	TFC3_YEAST	Transcription factor tau 138 kDa subunit (TFIIIC 138 kDa subunit) (Transcription factor C subunit 3)	Saccharomyces cerevisiae (strain ATCC 204508 / S288c) (Baker's yeast)	TFC3	TSV115	FUNCTION: TFIIIC mediates tRNA and 5S RNA gene activation by binding to intragenic promoter elements. Upstream of the transcription start site, TFIIIC assembles the initiation complex TFIIIB-TFIIIC-tDNA, which is sufficient for RNA polymerase III recruitment and function. Part of the tauB domain of TFIIIC that binds boxB DNA promoter sites of tRNA and similar genes. TFC3 is essential for cell via…	5S class rRNA transcription by RNA polymerase III [GO:0042791]; protein localization to chromatin [GO:0071168]; transcription by RNA polymerase III [GO:0006383]; transcription initiation from RNA polymerase III promoter [GO:0006384]	mitochondrion [GO:0005739]; nucleoplasm [GO:0005654]; transcription factor TFIIIC complex [GO:0000127]	DNA binding [GO:0003677]	mitochondrion [GO:0005739]; nucleoplasm [GO:0005654]; transcription factor TFIIIC complex [GO:0000127]; DNA binding [GO:0003677]; 5S class rRNA transcription by RNA polymerase III [GO:0042791]; protein localization to chromatin [GO:0071168]; transcription by RNA polymerase III [GO:0006383]; transcription initiation from RNA polymerase III promoter [GO:0006384]	GO:0000127; GO:0003677; GO:0005654; GO:0005739; GO:0006383; GO:0006384; GO:0042791; GO:0071168	SUBCELLULAR LOCATION: Nucleus. Mitochondrion.	YAL001C	GGTVVKGKVVNFGGFSA	A
YAL001C	1	1	0.976	0.995	K.SphosAEDSPSSNGGTVVK.G	K.SphosAEDSPSSNGGTVVK.G	-0.22303	0.49489	4	4	RIKLEQHVSTAQEPKSAEDSPSSNGGTVVKG	YAL001C	YAL001C_522	STYX	CENTER	-0.359	K	4	P34111	TFC3_YEAST	Transcription factor tau 138 kDa subunit (TFIIIC 138 kDa subunit) (Transcription factor C subunit 3)	Saccharomyces cerevisiae (strain ATCC 204508 / S288c) (Baker's yeast)	TFC3	TSV115	FUNCTION: TFIIIC mediates tRNA and 5S RNA gene activation by binding to intragenic promoter elements. Upstream of the transcription start site, TFIIIC assembles the initiation complex TFIIIB-TFIIIC-tDNA, which is sufficient for RNA polymerase III recruitment and function. Part of the tauB domain of TFIIIC that binds boxB DNA promoter sites of tRNA and similar genes. TFC3 is essential for cell via…	5S class rRNA transcription by RNA polymerase III [GO:0042791]; protein localization to chromatin [GO:0071168]; transcription by RNA polymerase III [GO:0006383]; transcription initiation from RNA polymerase III promoter [GO:0006384]	mitochondrion [GO:0005739]; nucleoplasm [GO:0005654]; transcription factor TFIIIC complex [GO:0000127]	DNA binding [GO:0003677]	mitochondrion [GO:0005739]; nucleoplasm [GO:0005654]; transcription factor TFIIIC complex [GO:0000127]; DNA binding [GO:0003677]; 5S class rRNA transcription by RNA polymerase III [GO:0042791]; protein localization to chromatin [GO:0071168]; transcription by RNA polymerase III [GO:0006383]; transcription initiation from RNA polymerase III promoter [GO:0006384]	GO:0000127; GO:0003677; GO:0005654; GO:0005739; GO:0006383; GO:0006384; GO:0042791; GO:0071168	SUBCELLULAR LOCATION: Nucleus. Mitochondrion.	YAL001C	RIKLEQHVSTAQEPKSA	A
YAL001C	0.9971	0.9962	0.995	0.995	K.SAEDSphosPSSNGGTVVK.G	K.SAEDSphosPSSNGGTVVK.G	0.00681883	0.527312	4	7	EQHVSTAQEPKSAEDSPSSNGGTVVKGKVVN	YAL001C	YAL001C_526	STYX	CENTER	-0.26	D	5	P34111	TFC3_YEAST	Transcription factor tau 138 kDa subunit (TFIIIC 138 kDa subunit) (Transcription factor C subunit 3)	Saccharomyces cerevisiae (strain ATCC 204508 / S288c) (Baker's yeast)	TFC3	TSV115	FUNCTION: TFIIIC mediates tRNA and 5S RNA gene activation by binding to intragenic promoter elements. Upstream of the transcription start site, TFIIIC assembles the initiation complex TFIIIB-TFIIIC-tDNA, which is sufficient for RNA polymerase III recruitment and function. Part of the tauB domain of TFIIIC that binds boxB DNA promoter sites of tRNA and similar genes. TFC3 is essential for cell via…	5S class rRNA transcription by RNA polymerase III [GO:0042791]; protein localization to chromatin [GO:0071168]; transcription by RNA polymerase III [GO:0006383]; transcription initiation from RNA polymerase III promoter [GO:0006384]	mitochondrion [GO:0005739]; nucleoplasm [GO:0005654]; transcription factor TFIIIC complex [GO:0000127]	DNA binding [GO:0003677]	mitochondrion [GO:0005739]; nucleoplasm [GO:0005654]; transcription factor TFIIIC complex [GO:0000127]; DNA binding [GO:0003677]; 5S class rRNA transcription by RNA polymerase III [GO:0042791]; protein localization to chromatin [GO:0071168]; transcription by RNA polymerase III [GO:0006383]; transcription initiation from RNA polymerase III promoter [GO:0006384]	GO:0000127; GO:0003677; GO:0005654; GO:0005739; GO:0006383; GO:0006384; GO:0042791; GO:0071168	SUBCELLULAR LOCATION: Nucleus. Mitochondrion.	YAL001C	EQHVSTAQEPKSAEDSP	P
YAL001C	0.9998	0.9998	0.997	0.995	K.STSVNVSphosDGKIK.R	K.STSVNVSphosDGKIK.R	0.131841	0.23803	5	4	ASDDAISKKSTSVNVSDGKIKRRDKKVSAGR	YAL001C	YAL001C_705	STYX	CENTER	-0.053	V	9	P34111	TFC3_YEAST	Transcription factor tau 138 kDa subunit (TFIIIC 138 kDa subunit) (Transcription factor C subunit 3)	Saccharomyces cerevisiae (strain ATCC 204508 / S288c) (Baker's yeast)	TFC3	TSV115	FUNCTION: TFIIIC mediates tRNA and 5S RNA gene activation by binding to intragenic promoter elements. Upstream of the transcription start site, TFIIIC assembles the initiation complex TFIIIB-TFIIIC-tDNA, which is sufficient for RNA polymerase III recruitment and function. Part of the tauB domain of TFIIIC that binds boxB DNA promoter sites of tRNA and similar genes. TFC3 is essential for cell via…	5S class rRNA transcription by RNA polymerase III [GO:0042791]; protein localization to chromatin [GO:0071168]; transcription by RNA polymerase III [GO:0006383]; transcription initiation from RNA polymerase III promoter [GO:0006384]	mitochondrion [GO:0005739]; nucleoplasm [GO:0005654]; transcription factor TFIIIC complex [GO:0000127]	DNA binding [GO:0003677]	mitochondrion [GO:0005739]; nucleoplasm [GO:0005654]; transcription factor TFIIIC complex [GO:0000127]; DNA binding [GO:0003677]; 5S class rRNA transcription by RNA polymerase III [GO:0042791]; protein localization to chromatin [GO:0071168]; transcription by RNA polymerase III [GO:0006383]; transcription initiation from RNA polymerase III promoter [GO:0006384]	GO:0000127; GO:0003677; GO:0005654; GO:0005739; GO:0006383; GO:0006384; GO:0042791; GO:0071168	SUBCELLULAR LOCATION: Nucleus. Mitochondrion.	YAL001C	ASDDAISKKSTSVNVSD	D
YAL001C	0.9995	0.9991	1	1	K.GFDELGKSphosR.T	K.GFDELGKSphosR.T	-0.517973	-0.143716	7	4	EDEISVPKGFDELGKSRTDLKTLNEDNFVAL	YAL001C	YAL001C_434	STYX	CENTER	-0.187	K	3	P34111	TFC3_YEAST	Transcription factor tau 138 kDa subunit (TFIIIC 138 kDa subunit) (Transcription factor C subunit 3)	Saccharomyces cerevisiae (strain ATCC 204508 / S288c) (Baker's yeast)	TFC3	TSV115	FUNCTION: TFIIIC mediates tRNA and 5S RNA gene activation by binding to intragenic promoter elements. Upstream of the transcription start site, TFIIIC assembles the initiation complex TFIIIB-TFIIIC-tDNA, which is sufficient for RNA polymerase III recruitment and function. Part of the tauB domain of TFIIIC that binds boxB DNA promoter sites of tRNA and similar genes. TFC3 is essential for cell via…	5S class rRNA transcription by RNA polymerase III [GO:0042791]; protein localization to chromatin [GO:0071168]; transcription by RNA polymerase III [GO:0006383]; transcription initiation from RNA polymerase III promoter [GO:0006384]	mitochondrion [GO:0005739]; nucleoplasm [GO:0005654]; transcription factor TFIIIC complex [GO:0000127]	DNA binding [GO:0003677]	mitochondrion [GO:0005739]; nucleoplasm [GO:0005654]; transcription factor TFIIIC complex [GO:0000127]; DNA binding [GO:0003677]; 5S class rRNA transcription by RNA polymerase III [GO:0042791]; protein localization to chromatin [GO:0071168]; transcription by RNA polymerase III [GO:0006383]; transcription initiation from RNA polymerase III promoter [GO:0006384]	GO:0000127; GO:0003677; GO:0005654; GO:0005739; GO:0006383; GO:0006384; GO:0042791; GO:0071168	SUBCELLULAR LOCATION: Nucleus. Mitochondrion.	YAL001C	EDEISVPKGFDELGKSR	R
YAL001C	0.9896	0.9796	0.496	0.489	K.GSPSFEYDSphosNSADEDSVSDSK.A	K.GSPSFEYDSphosNSADEDSVSDSK.A	-0.109289	0.150936	2	1	KDIPDSKGSPSFEYDSNSADEDSVSDSKAAF	YAL001C	YAL001C_275	STYX	CENTER	-0.13	D	1	P34111	TFC3_YEAST	Transcription factor tau 138 kDa subunit (TFIIIC 138 kDa subunit) (Transcription factor C subunit 3)	Saccharomyces cerevisiae (strain ATCC 204508 / S288c) (Baker's yeast)	TFC3	TSV115	FUNCTION: TFIIIC mediates tRNA and 5S RNA gene activation by binding to intragenic promoter elements. Upstream of the transcription start site, TFIIIC assembles the initiation complex TFIIIB-TFIIIC-tDNA, which is sufficient for RNA polymerase III recruitment and function. Part of the tauB domain of TFIIIC that binds boxB DNA promoter sites of tRNA and similar genes. TFC3 is essential for cell via…	5S class rRNA transcription by RNA polymerase III [GO:0042791]; protein localization to chromatin [GO:0071168]; transcription by RNA polymerase III [GO:0006383]; transcription initiation from RNA polymerase III promoter [GO:0006384]	mitochondrion [GO:0005739]; nucleoplasm [GO:0005654]; transcription factor TFIIIC complex [GO:0000127]	DNA binding [GO:0003677]	mitochondrion [GO:0005739]; nucleoplasm [GO:0005654]; transcription factor TFIIIC complex [GO:0000127]; DNA binding [GO:0003677]; 5S class rRNA transcription by RNA polymerase III [GO:0042791]; protein localization to chromatin [GO:0071168]; transcription by RNA polymerase III [GO:0006383]; transcription initiation from RNA polymerase III promoter [GO:0006384]	GO:0000127; GO:0003677; GO:0005654; GO:0005739; GO:0006383; GO:0006384; GO:0042791; GO:0071168	SUBCELLULAR LOCATION: Nucleus. Mitochondrion.	YAL001C	KDIPDSKGSPSFEYDSN	N
YAL001C	0.9998	0.9999	0.994	0.994	K.STSphosVNVSDGK.L	K.STSphosVNVSDGK.L	-0.884101	-0.335324	1	2	AKIKASDDAISKKSTSVNVSDGKIKRRDKKV	YAL001C	YAL001C_701	STYX	CENTER	-0.274	T	8	P34111	TFC3_YEAST	Transcription factor tau 138 kDa subunit (TFIIIC 138 kDa subunit) (Transcription factor C subunit 3)	Saccharomyces cerevisiae (strain ATCC 204508 / S288c) (Baker's yeast)	TFC3	TSV115	FUNCTION: TFIIIC mediates tRNA and 5S RNA gene activation by binding to intragenic promoter elements. Upstream of the transcription start site, TFIIIC assembles the initiation complex TFIIIB-TFIIIC-tDNA, which is sufficient for RNA polymerase III recruitment and function. Part of the tauB domain of TFIIIC that binds boxB DNA promoter sites of tRNA and similar genes. TFC3 is essential for cell via…	5S class rRNA transcription by RNA polymerase III [GO:0042791]; protein localization to chromatin [GO:0071168]; transcription by RNA polymerase III [GO:0006383]; transcription initiation from RNA polymerase III promoter [GO:0006384]	mitochondrion [GO:0005739]; nucleoplasm [GO:0005654]; transcription factor TFIIIC complex [GO:0000127]	DNA binding [GO:0003677]	mitochondrion [GO:0005739]; nucleoplasm [GO:0005654]; transcription factor TFIIIC complex [GO:0000127]; DNA binding [GO:0003677]; 5S class rRNA transcription by RNA polymerase III [GO:0042791]; protein localization to chromatin [GO:0071168]; transcription by RNA polymerase III [GO:0006383]; transcription initiation from RNA polymerase III promoter [GO:0006384]	GO:0000127; GO:0003677; GO:0005654; GO:0005739; GO:0006383; GO:0006384; GO:0042791; GO:0071168	SUBCELLULAR LOCATION: Nucleus. Mitochondrion.	YAL001C	AKIKASDDAISKKSTSV	V
YAL003W	1	1	0.352	0.5	K.ADEFDSFPAASphosAAAAEEEEDDDVDLFGSDDEEADAEAEK.L	K.ADEFDSFPAASphosAAAAEEEEDDDVDLFGSDDEEADAEAEK.L	0.716803	0.079853	1	3	HIASKADEFDSFPAASAAAAEEEEDDDVDLF	YAL003W	YAL003W_69	STYX	CENTER	0.318	A	16	P32471	EF1B_YEAST	Elongation factor 1-beta, EF-1-beta (Eukaryotic elongation factor 1Balpha, eEF1Balpha) (Translation elongation factor 1B alpha)	Saccharomyces cerevisiae (strain ATCC 204508 / S288c) (Baker's yeast)	EFB1	TEF5	FUNCTION: Catalytic subunit of the guanine nucleotide exchange factor (GEF) (eEF1B subcomplex) of the eukaryotic elongation factor 1 complex (eEF1). Stimulates the exchange of GDP for GTP on elongation factor 1A (eEF1A), probably by displacing GDP from the nucleotide binding pocket in eEF1A. The 30-fold higher concentration of GTP compared to GDP in cells favors the formation of eEF1A-GTP, which …	maintenance of translational fidelity [GO:1990145]; negative regulation of actin filament bundle assembly [GO:0032232]; regulation of translational termination [GO:0006449]; translational elongation [GO:0006414]	cytosol [GO:0005829]; eukaryotic translation elongation factor 1 complex [GO:0005853]; ribosome [GO:0005840]	guanyl-nucleotide exchange factor activity [GO:0005085]; translation elongation factor activity [GO:0003746]	cytosol [GO:0005829]; eukaryotic translation elongation factor 1 complex [GO:0005853]; ribosome [GO:0005840]; guanyl-nucleotide exchange factor activity [GO:0005085]; translation elongation factor activity [GO:0003746]; maintenance of translational fidelity [GO:1990145]; negative regulation of actin filament bundle assembly [GO:0032232]; regulation of translational termination [GO:0006449]; trans…	GO:0003746; GO:0005085; GO:0005829; GO:0005840; GO:0005853; GO:0006414; GO:0006449; GO:0032232; GO:1990145		YAL003W	HIASKADEFDSFPAASA	A
YAL003W	0.9979	0.9992	0.998	0.998	K.IETphosLKQLNASLADK.S	K.IETphosLKQLNASLADK.S	-0.605345	-0.284666	2	2	_____MASTDFSKIETLKQLNASLADKSYIE	YAL003W	YAL003W_11	STYX	CENTER	-0.16	E	12	P32471	EF1B_YEAST	Elongation factor 1-beta, EF-1-beta (Eukaryotic elongation factor 1Balpha, eEF1Balpha) (Translation elongation factor 1B alpha)	Saccharomyces cerevisiae (strain ATCC 204508 / S288c) (Baker's yeast)	EFB1	TEF5	FUNCTION: Catalytic subunit of the guanine nucleotide exchange factor (GEF) (eEF1B subcomplex) of the eukaryotic elongation factor 1 complex (eEF1). Stimulates the exchange of GDP for GTP on elongation factor 1A (eEF1A), probably by displacing GDP from the nucleotide binding pocket in eEF1A. The 30-fold higher concentration of GTP compared to GDP in cells favors the formation of eEF1A-GTP, which …	maintenance of translational fidelity [GO:1990145]; negative regulation of actin filament bundle assembly [GO:0032232]; regulation of translational termination [GO:0006449]; translational elongation [GO:0006414]	cytosol [GO:0005829]; eukaryotic translation elongation factor 1 complex [GO:0005853]; ribosome [GO:0005840]	guanyl-nucleotide exchange factor activity [GO:0005085]; translation elongation factor activity [GO:0003746]	cytosol [GO:0005829]; eukaryotic translation elongation factor 1 complex [GO:0005853]; ribosome [GO:0005840]; guanyl-nucleotide exchange factor activity [GO:0005085]; translation elongation factor activity [GO:0003746]; maintenance of translational fidelity [GO:1990145]; negative regulation of actin filament bundle assembly [GO:0032232]; regulation of translational termination [GO:0006449]; trans…	GO:0003746; GO:0005085; GO:0005829; GO:0005840; GO:0005853; GO:0006414; GO:0006449; GO:0032232; GO:1990145		YAL003W	_____MASTDFSKIETL	L
YAL003W	0.9999	0.9998	0.996	0.995	K.AFQSphosAYPEFSR.W	K.AFQSphosAYPEFSR.W	-0.65877	-0.254678	4	4	TAVSQADVTVFKAFQSAYPEFSRWFNHIASK	YAL003W	YAL003W_43	STYX	CENTER	-0.202	Q	15	P32471	EF1B_YEAST	Elongation factor 1-beta, EF-1-beta (Eukaryotic elongation factor 1Balpha, eEF1Balpha) (Translation elongation factor 1B alpha)	Saccharomyces cerevisiae (strain ATCC 204508 / S288c) (Baker's yeast)	EFB1	TEF5	FUNCTION: Catalytic subunit of the guanine nucleotide exchange factor (GEF) (eEF1B subcomplex) of the eukaryotic elongation factor 1 complex (eEF1). Stimulates the exchange of GDP for GTP on elongation factor 1A (eEF1A), probably by displacing GDP from the nucleotide binding pocket in eEF1A. The 30-fold higher concentration of GTP compared to GDP in cells favors the formation of eEF1A-GTP, which …	maintenance of translational fidelity [GO:1990145]; negative regulation of actin filament bundle assembly [GO:0032232]; regulation of translational termination [GO:0006449]; translational elongation [GO:0006414]	cytosol [GO:0005829]; eukaryotic translation elongation factor 1 complex [GO:0005853]; ribosome [GO:0005840]	guanyl-nucleotide exchange factor activity [GO:0005085]; translation elongation factor activity [GO:0003746]	cytosol [GO:0005829]; eukaryotic translation elongation factor 1 complex [GO:0005853]; ribosome [GO:0005840]; guanyl-nucleotide exchange factor activity [GO:0005085]; translation elongation factor activity [GO:0003746]; maintenance of translational fidelity [GO:1990145]; negative regulation of actin filament bundle assembly [GO:0032232]; regulation of translational termination [GO:0006449]; trans…	GO:0003746; GO:0005085; GO:0005829; GO:0005840; GO:0005853; GO:0006414; GO:0006449; GO:0032232; GO:1990145		YAL003W	TAVSQADVTVFKAFQSA	A
YAL003W	0.9997	0.9992	1	1	K.QLNASphosLADK.S	K.QLNASphosLADK.S	-0.0540256	0.0354589	3	3	STDFSKIETLKQLNASLADKSYIEGTAVSQA	YAL003W	YAL003W_18	STYX	CENTER	-0.045	A	13	P32471	EF1B_YEAST	Elongation factor 1-beta, EF-1-beta (Eukaryotic elongation factor 1Balpha, eEF1Balpha) (Translation elongation factor 1B alpha)	Saccharomyces cerevisiae (strain ATCC 204508 / S288c) (Baker's yeast)	EFB1	TEF5	FUNCTION: Catalytic subunit of the guanine nucleotide exchange factor (GEF) (eEF1B subcomplex) of the eukaryotic elongation factor 1 complex (eEF1). Stimulates the exchange of GDP for GTP on elongation factor 1A (eEF1A), probably by displacing GDP from the nucleotide binding pocket in eEF1A. The 30-fold higher concentration of GTP compared to GDP in cells favors the formation of eEF1A-GTP, which …	maintenance of translational fidelity [GO:1990145]; negative regulation of actin filament bundle assembly [GO:0032232]; regulation of translational termination [GO:0006449]; translational elongation [GO:0006414]	cytosol [GO:0005829]; eukaryotic translation elongation factor 1 complex [GO:0005853]; ribosome [GO:0005840]	guanyl-nucleotide exchange factor activity [GO:0005085]; translation elongation factor activity [GO:0003746]	cytosol [GO:0005829]; eukaryotic translation elongation factor 1 complex [GO:0005853]; ribosome [GO:0005840]; guanyl-nucleotide exchange factor activity [GO:0005085]; translation elongation factor activity [GO:0003746]; maintenance of translational fidelity [GO:1990145]; negative regulation of actin filament bundle assembly [GO:0032232]; regulation of translational termination [GO:0006449]; trans…	GO:0003746; GO:0005085; GO:0005829; GO:0005840; GO:0005853; GO:0006414; GO:0006449; GO:0032232; GO:1990145		YAL003W	STDFSKIETLKQLNASL	L
YAL003W	1	0.9916	0.995	0.993	T.AVSQADVTphosVFK.A	T.AVSQADVTphosVFK.A	-0.216118	0.0354589	2	2	DKSYIEGTAVSQADVTVFKAFQSAYPEFSRW	YAL003W	YAL003W_36	STYX	CENTER	-0.126	V	14	P32471	EF1B_YEAST	Elongation factor 1-beta, EF-1-beta (Eukaryotic elongation factor 1Balpha, eEF1Balpha) (Translation elongation factor 1B alpha)	Saccharomyces cerevisiae (strain ATCC 204508 / S288c) (Baker's yeast)	EFB1	TEF5	FUNCTION: Catalytic subunit of the guanine nucleotide exchange factor (GEF) (eEF1B subcomplex) of the eukaryotic elongation factor 1 complex (eEF1). Stimulates the exchange of GDP for GTP on elongation factor 1A (eEF1A), probably by displacing GDP from the nucleotide binding pocket in eEF1A. The 30-fold higher concentration of GTP compared to GDP in cells favors the formation of eEF1A-GTP, which …	maintenance of translational fidelity [GO:1990145]; negative regulation of actin filament bundle assembly [GO:0032232]; regulation of translational termination [GO:0006449]; translational elongation [GO:0006414]	cytosol [GO:0005829]; eukaryotic translation elongation factor 1 complex [GO:0005853]; ribosome [GO:0005840]	guanyl-nucleotide exchange factor activity [GO:0005085]; translation elongation factor activity [GO:0003746]	cytosol [GO:0005829]; eukaryotic translation elongation factor 1 complex [GO:0005853]; ribosome [GO:0005840]; guanyl-nucleotide exchange factor activity [GO:0005085]; translation elongation factor activity [GO:0003746]; maintenance of translational fidelity [GO:1990145]; negative regulation of actin filament bundle assembly [GO:0032232]; regulation of translational termination [GO:0006449]; trans…	GO:0003746; GO:0005085; GO:0005829; GO:0005840; GO:0005853; GO:0006414; GO:0006449; GO:0032232; GO:1990145		YAL003W	DKSYIEGTAVSQADVTV	V
YAL003W	1	1	1	1	L.FGSphosDDEEADAEAEKLK.A	F.GSphosDDEEADAEAEKLK.A	-0.267429	-0.399757	817	764	AAAEEEEDDDVDLFGSDDEEADAEAEKLKAE	YAL003W	YAL003W_86	STYX	CENTER	0.066	G	17	P32471	EF1B_YEAST	Elongation factor 1-beta, EF-1-beta (Eukaryotic elongation factor 1Balpha, eEF1Balpha) (Translation elongation factor 1B alpha)	Saccharomyces cerevisiae (strain ATCC 204508 / S288c) (Baker's yeast)	EFB1	TEF5	FUNCTION: Catalytic subunit of the guanine nucleotide exchange factor (GEF) (eEF1B subcomplex) of the eukaryotic elongation factor 1 complex (eEF1). Stimulates the exchange of GDP for GTP on elongation factor 1A (eEF1A), probably by displacing GDP from the nucleotide binding pocket in eEF1A. The 30-fold higher concentration of GTP compared to GDP in cells favors the formation of eEF1A-GTP, which …	maintenance of translational fidelity [GO:1990145]; negative regulation of actin filament bundle assembly [GO:0032232]; regulation of translational termination [GO:0006449]; translational elongation [GO:0006414]	cytosol [GO:0005829]; eukaryotic translation elongation factor 1 complex [GO:0005853]; ribosome [GO:0005840]	guanyl-nucleotide exchange factor activity [GO:0005085]; translation elongation factor activity [GO:0003746]	cytosol [GO:0005829]; eukaryotic translation elongation factor 1 complex [GO:0005853]; ribosome [GO:0005840]; guanyl-nucleotide exchange factor activity [GO:0005085]; translation elongation factor activity [GO:0003746]; maintenance of translational fidelity [GO:1990145]; negative regulation of actin filament bundle assembly [GO:0032232]; regulation of translational termination [GO:0006449]; trans…	GO:0003746; GO:0005085; GO:0005829; GO:0005840; GO:0005853; GO:0006414; GO:0006449; GO:0032232; GO:1990145		YAL003W	AAAEEEEDDDVDLFGSD	D
YAL005C	0.9998	1	0.997	0.997	K.GTGKSphosNKITIT.N	K.GTGKSphosNKITIT.N	-0.000914293	-0.0737702	15	22	NGILNVSAVEKGTGKSNKITITNDKGRLSKE	YAL005C	YAL005C_495	STYX	CENTER	0.036	K	37	P10591	HSP71_YEAST	Heat shock protein SSA1 (Heat shock protein YG100)	Saccharomyces cerevisiae (strain ATCC 204508 / S288c) (Baker's yeast)	SSA1		FUNCTION: May play a role in the transport of polypeptides both across the mitochondrial membranes and into the endoplasmic reticulum. A functional difference between SSA1 and SSA2 proteins is expected. SSA1 can participate in the ATP-dependent disassembly of clathrin-coated vesicles. {ECO:0000269|PubMed:12761219}.	cellular response to unfolded protein [GO:0034620]; chaperone cofactor-dependent protein refolding [GO:0051085]; clathrin coat disassembly [GO:0072318]; cytoplasmic translation [GO:0002181]; mitochondria-associated ubiquitin-dependent protein catabolic process [GO:0072671]; negative regulation of transcription, DNA-templated [GO:0045892]; proteasome-mediated ubiquitin-dependent protein catabolic …	cytoplasm [GO:0005737]; cytosol [GO:0005829]; extracellular region [GO:0005576]; fungal-type cell wall [GO:0009277]; fungal-type vacuole membrane [GO:0000329]; nucleus [GO:0005634]; plasma membrane [GO:0005886]; polysome [GO:0005844]; transcription repressor complex [GO:0017053]	ATP binding [GO:0005524]; ATP hydrolysis activity [GO:0016887]; ATP-dependent protein folding chaperone [GO:0140662]; heat shock protein binding [GO:0031072]; misfolded protein binding [GO:0051787]; protein folding chaperone [GO:0044183]; tRNA binding [GO:0000049]; unfolded protein binding [GO:0051082]	cytoplasm [GO:0005737]; cytosol [GO:0005829]; extracellular region [GO:0005576]; fungal-type cell wall [GO:0009277]; fungal-type vacuole membrane [GO:0000329]; nucleus [GO:0005634]; plasma membrane [GO:0005886]; polysome [GO:0005844]; transcription repressor complex [GO:0017053]; ATP binding [GO:0005524]; ATP hydrolysis activity [GO:0016887]; ATP-dependent protein folding chaperone [GO:0140662]; …	GO:0000049; GO:0000209; GO:0000329; GO:0002181; GO:0005524; GO:0005576; GO:0005634; GO:0005737; GO:0005829; GO:0005844; GO:0005886; GO:0006457; GO:0006606; GO:0006616; GO:0006626; GO:0009277; GO:0016192; GO:0016887; GO:0017053; GO:0031072; GO:0034620; GO:0035617; GO:0042026; GO:0043161; GO:0044183; GO:0045892; GO:0051082; GO:0051085; GO:0051787; GO:0070482; GO:0072318; GO:0072671; GO:0140662	SUBCELLULAR LOCATION: Cytoplasm {ECO:0000269|PubMed:14562095}. Secreted, cell wall {ECO:0000269|PubMed:14562095}.	YAL005C	NGILNVSAVEKGTGKSN	N
YAL005C	0.9938	0.9833	0.997	0.994	A.AVQAAILTphosGDESSK.T	Q.AAILTphosGDESSK.T	-0.0450368	-0.116057	6	2	DEAVAYGAAVQAAILTGDESSKTQDLLLLDV	YAL005C	YAL005C_378	STYX	CENTER	0.036	L	29	P10591	HSP71_YEAST	Heat shock protein SSA1 (Heat shock protein YG100)	Saccharomyces cerevisiae (strain ATCC 204508 / S288c) (Baker's yeast)	SSA1		FUNCTION: May play a role in the transport of polypeptides both across the mitochondrial membranes and into the endoplasmic reticulum. A functional difference between SSA1 and SSA2 proteins is expected. SSA1 can participate in the ATP-dependent disassembly of clathrin-coated vesicles. {ECO:0000269|PubMed:12761219}.	cellular response to unfolded protein [GO:0034620]; chaperone cofactor-dependent protein refolding [GO:0051085]; clathrin coat disassembly [GO:0072318]; cytoplasmic translation [GO:0002181]; mitochondria-associated ubiquitin-dependent protein catabolic process [GO:0072671]; negative regulation of transcription, DNA-templated [GO:0045892]; proteasome-mediated ubiquitin-dependent protein catabolic …	cytoplasm [GO:0005737]; cytosol [GO:0005829]; extracellular region [GO:0005576]; fungal-type cell wall [GO:0009277]; fungal-type vacuole membrane [GO:0000329]; nucleus [GO:0005634]; plasma membrane [GO:0005886]; polysome [GO:0005844]; transcription repressor complex [GO:0017053]	ATP binding [GO:0005524]; ATP hydrolysis activity [GO:0016887]; ATP-dependent protein folding chaperone [GO:0140662]; heat shock protein binding [GO:0031072]; misfolded protein binding [GO:0051787]; protein folding chaperone [GO:0044183]; tRNA binding [GO:0000049]; unfolded protein binding [GO:0051082]	cytoplasm [GO:0005737]; cytosol [GO:0005829]; extracellular region [GO:0005576]; fungal-type cell wall [GO:0009277]; fungal-type vacuole membrane [GO:0000329]; nucleus [GO:0005634]; plasma membrane [GO:0005886]; polysome [GO:0005844]; transcription repressor complex [GO:0017053]; ATP binding [GO:0005524]; ATP hydrolysis activity [GO:0016887]; ATP-dependent protein folding chaperone [GO:0140662]; …	GO:0000049; GO:0000209; GO:0000329; GO:0002181; GO:0005524; GO:0005576; GO:0005634; GO:0005737; GO:0005829; GO:0005844; GO:0005886; GO:0006457; GO:0006606; GO:0006616; GO:0006626; GO:0009277; GO:0016192; GO:0016887; GO:0017053; GO:0031072; GO:0034620; GO:0035617; GO:0042026; GO:0043161; GO:0044183; GO:0045892; GO:0051082; GO:0051085; GO:0051787; GO:0070482; GO:0072318; GO:0072671; GO:0140662	SUBCELLULAR LOCATION: Cytoplasm {ECO:0000269|PubMed:14562095}. Secreted, cell wall {ECO:0000269|PubMed:14562095}.	YAL005C	DEAVAYGAAVQAAILTG	G
YAL005C	1	1	0.965	0.983	K.NQAAMNPSphosNTVFDAK.R	K.NQAAMNPSphosNTVFDAK.R	-0.0362137	0.339227	16	18	RLIGDAAKNQAAMNPSNTVFDAKRLIGRNFN	YAL005C	YAL005C_62	STYX	CENTER	-0.188	P	46	P10591	HSP71_YEAST	Heat shock protein SSA1 (Heat shock protein YG100)	Saccharomyces cerevisiae (strain ATCC 204508 / S288c) (Baker's yeast)	SSA1		FUNCTION: May play a role in the transport of polypeptides both across the mitochondrial membranes and into the endoplasmic reticulum. A functional difference between SSA1 and SSA2 proteins is expected. SSA1 can participate in the ATP-dependent disassembly of clathrin-coated vesicles. {ECO:0000269|PubMed:12761219}.	cellular response to unfolded protein [GO:0034620]; chaperone cofactor-dependent protein refolding [GO:0051085]; clathrin coat disassembly [GO:0072318]; cytoplasmic translation [GO:0002181]; mitochondria-associated ubiquitin-dependent protein catabolic process [GO:0072671]; negative regulation of transcription, DNA-templated [GO:0045892]; proteasome-mediated ubiquitin-dependent protein catabolic …	cytoplasm [GO:0005737]; cytosol [GO:0005829]; extracellular region [GO:0005576]; fungal-type cell wall [GO:0009277]; fungal-type vacuole membrane [GO:0000329]; nucleus [GO:0005634]; plasma membrane [GO:0005886]; polysome [GO:0005844]; transcription repressor complex [GO:0017053]	ATP binding [GO:0005524]; ATP hydrolysis activity [GO:0016887]; ATP-dependent protein folding chaperone [GO:0140662]; heat shock protein binding [GO:0031072]; misfolded protein binding [GO:0051787]; protein folding chaperone [GO:0044183]; tRNA binding [GO:0000049]; unfolded protein binding [GO:0051082]	cytoplasm [GO:0005737]; cytosol [GO:0005829]; extracellular region [GO:0005576]; fungal-type cell wall [GO:0009277]; fungal-type vacuole membrane [GO:0000329]; nucleus [GO:0005634]; plasma membrane [GO:0005886]; polysome [GO:0005844]; transcription repressor complex [GO:0017053]; ATP binding [GO:0005524]; ATP hydrolysis activity [GO:0016887]; ATP-dependent protein folding chaperone [GO:0140662]; …	GO:0000049; GO:0000209; GO:0000329; GO:0002181; GO:0005524; GO:0005576; GO:0005634; GO:0005737; GO:0005829; GO:0005844; GO:0005886; GO:0006457; GO:0006606; GO:0006616; GO:0006626; GO:0009277; GO:0016192; GO:0016887; GO:0017053; GO:0031072; GO:0034620; GO:0035617; GO:0042026; GO:0043161; GO:0044183; GO:0045892; GO:0051082; GO:0051085; GO:0051787; GO:0070482; GO:0072318; GO:0072671; GO:0140662	SUBCELLULAR LOCATION: Cytoplasm {ECO:0000269|PubMed:14562095}. Secreted, cell wall {ECO:0000269|PubMed:14562095}.	YAL005C	RLIGDAAKNQAAMNPSN	N
YAL005C	0.9986	0.9998	1	1	K.TphosKDNNLLGK.F	K.TphosKDNNLLGKFELSGIPPAPR.G	-0.364726	-0.132268	6	10	QPGVLIQVFEGERAKTKDNNLLGKFELSGIP	YAL005C	YAL005C_447	STYX	CENTER	-0.116	K	33	P10591	HSP71_YEAST	Heat shock protein SSA1 (Heat shock protein YG100)	Saccharomyces cerevisiae (strain ATCC 204508 / S288c) (Baker's yeast)	SSA1		FUNCTION: May play a role in the transport of polypeptides both across the mitochondrial membranes and into the endoplasmic reticulum. A functional difference between SSA1 and SSA2 proteins is expected. SSA1 can participate in the ATP-dependent disassembly of clathrin-coated vesicles. {ECO:0000269|PubMed:12761219}.	cellular response to unfolded protein [GO:0034620]; chaperone cofactor-dependent protein refolding [GO:0051085]; clathrin coat disassembly [GO:0072318]; cytoplasmic translation [GO:0002181]; mitochondria-associated ubiquitin-dependent protein catabolic process [GO:0072671]; negative regulation of transcription, DNA-templated [GO:0045892]; proteasome-mediated ubiquitin-dependent protein catabolic …	cytoplasm [GO:0005737]; cytosol [GO:0005829]; extracellular region [GO:0005576]; fungal-type cell wall [GO:0009277]; fungal-type vacuole membrane [GO:0000329]; nucleus [GO:0005634]; plasma membrane [GO:0005886]; polysome [GO:0005844]; transcription repressor complex [GO:0017053]	ATP binding [GO:0005524]; ATP hydrolysis activity [GO:0016887]; ATP-dependent protein folding chaperone [GO:0140662]; heat shock protein binding [GO:0031072]; misfolded protein binding [GO:0051787]; protein folding chaperone [GO:0044183]; tRNA binding [GO:0000049]; unfolded protein binding [GO:0051082]	cytoplasm [GO:0005737]; cytosol [GO:0005829]; extracellular region [GO:0005576]; fungal-type cell wall [GO:0009277]; fungal-type vacuole membrane [GO:0000329]; nucleus [GO:0005634]; plasma membrane [GO:0005886]; polysome [GO:0005844]; transcription repressor complex [GO:0017053]; ATP binding [GO:0005524]; ATP hydrolysis activity [GO:0016887]; ATP-dependent protein folding chaperone [GO:0140662]; …	GO:0000049; GO:0000209; GO:0000329; GO:0002181; GO:0005524; GO:0005576; GO:0005634; GO:0005737; GO:0005829; GO:0005844; GO:0005886; GO:0006457; GO:0006606; GO:0006616; GO:0006626; GO:0009277; GO:0016192; GO:0016887; GO:0017053; GO:0031072; GO:0034620; GO:0035617; GO:0042026; GO:0043161; GO:0044183; GO:0045892; GO:0051082; GO:0051085; GO:0051787; GO:0070482; GO:0072318; GO:0072671; GO:0140662	SUBCELLULAR LOCATION: Cytoplasm {ECO:0000269|PubMed:14562095}. Secreted, cell wall {ECO:0000269|PubMed:14562095}.	YAL005C	QPGVLIQVFEGERAKTK	K
YAL005C	1	1	0.996	0.996	K.ATphosAGDTHLGGEDFDNR.L	K.ATphosAGDTHLGGEDFDNR.L	-0.257013	0.171579	6	8	VSLLFIEDGIFEVKATAGDTHLGGEDFDNRL	YAL005C	YAL005C_219	STYX	CENTER	-0.214	A	23	P10591	HSP71_YEAST	Heat shock protein SSA1 (Heat shock protein YG100)	Saccharomyces cerevisiae (strain ATCC 204508 / S288c) (Baker's yeast)	SSA1		FUNCTION: May play a role in the transport of polypeptides both across the mitochondrial membranes and into the endoplasmic reticulum. A functional difference between SSA1 and SSA2 proteins is expected. SSA1 can participate in the ATP-dependent disassembly of clathrin-coated vesicles. {ECO:0000269|PubMed:12761219}.	cellular response to unfolded protein [GO:0034620]; chaperone cofactor-dependent protein refolding [GO:0051085]; clathrin coat disassembly [GO:0072318]; cytoplasmic translation [GO:0002181]; mitochondria-associated ubiquitin-dependent protein catabolic process [GO:0072671]; negative regulation of transcription, DNA-templated [GO:0045892]; proteasome-mediated ubiquitin-dependent protein catabolic …	cytoplasm [GO:0005737]; cytosol [GO:0005829]; extracellular region [GO:0005576]; fungal-type cell wall [GO:0009277]; fungal-type vacuole membrane [GO:0000329]; nucleus [GO:0005634]; plasma membrane [GO:0005886]; polysome [GO:0005844]; transcription repressor complex [GO:0017053]	ATP binding [GO:0005524]; ATP hydrolysis activity [GO:0016887]; ATP-dependent protein folding chaperone [GO:0140662]; heat shock protein binding [GO:0031072]; misfolded protein binding [GO:0051787]; protein folding chaperone [GO:0044183]; tRNA binding [GO:0000049]; unfolded protein binding [GO:0051082]	cytoplasm [GO:0005737]; cytosol [GO:0005829]; extracellular region [GO:0005576]; fungal-type cell wall [GO:0009277]; fungal-type vacuole membrane [GO:0000329]; nucleus [GO:0005634]; plasma membrane [GO:0005886]; polysome [GO:0005844]; transcription repressor complex [GO:0017053]; ATP binding [GO:0005524]; ATP hydrolysis activity [GO:0016887]; ATP-dependent protein folding chaperone [GO:0140662]; …	GO:0000049; GO:0000209; GO:0000329; GO:0002181; GO:0005524; GO:0005576; GO:0005634; GO:0005737; GO:0005829; GO:0005844; GO:0005886; GO:0006457; GO:0006606; GO:0006616; GO:0006626; GO:0009277; GO:0016192; GO:0016887; GO:0017053; GO:0031072; GO:0034620; GO:0035617; GO:0042026; GO:0043161; GO:0044183; GO:0045892; GO:0051082; GO:0051085; GO:0051787; GO:0070482; GO:0072318; GO:0072671; GO:0140662	SUBCELLULAR LOCATION: Cytoplasm {ECO:0000269|PubMed:14562095}. Secreted, cell wall {ECO:0000269|PubMed:14562095}.	YAL005C	VSLLFIEDGIFEVKATA	A
YAL005C	1	0.9999	1	0.996	T.AGDTphosHLGGEDFDNR.L	K.ATAGDTphosHLGGEDFDNR.L	-0.196045	0.0504092	13	8	FIEDGIFEVKATAGDTHLGGEDFDNRLVNHF	YAL005C	YAL005C_223	STYX	CENTER	-0.123	D	24	P10591	HSP71_YEAST	Heat shock protein SSA1 (Heat shock protein YG100)	Saccharomyces cerevisiae (strain ATCC 204508 / S288c) (Baker's yeast)	SSA1		FUNCTION: May play a role in the transport of polypeptides both across the mitochondrial membranes and into the endoplasmic reticulum. A functional difference between SSA1 and SSA2 proteins is expected. SSA1 can participate in the ATP-dependent disassembly of clathrin-coated vesicles. {ECO:0000269|PubMed:12761219}.	cellular response to unfolded protein [GO:0034620]; chaperone cofactor-dependent protein refolding [GO:0051085]; clathrin coat disassembly [GO:0072318]; cytoplasmic translation [GO:0002181]; mitochondria-associated ubiquitin-dependent protein catabolic process [GO:0072671]; negative regulation of transcription, DNA-templated [GO:0045892]; proteasome-mediated ubiquitin-dependent protein catabolic …	cytoplasm [GO:0005737]; cytosol [GO:0005829]; extracellular region [GO:0005576]; fungal-type cell wall [GO:0009277]; fungal-type vacuole membrane [GO:0000329]; nucleus [GO:0005634]; plasma membrane [GO:0005886]; polysome [GO:0005844]; transcription repressor complex [GO:0017053]	ATP binding [GO:0005524]; ATP hydrolysis activity [GO:0016887]; ATP-dependent protein folding chaperone [GO:0140662]; heat shock protein binding [GO:0031072]; misfolded protein binding [GO:0051787]; protein folding chaperone [GO:0044183]; tRNA binding [GO:0000049]; unfolded protein binding [GO:0051082]	cytoplasm [GO:0005737]; cytosol [GO:0005829]; extracellular region [GO:0005576]; fungal-type cell wall [GO:0009277]; fungal-type vacuole membrane [GO:0000329]; nucleus [GO:0005634]; plasma membrane [GO:0005886]; polysome [GO:0005844]; transcription repressor complex [GO:0017053]; ATP binding [GO:0005524]; ATP hydrolysis activity [GO:0016887]; ATP-dependent protein folding chaperone [GO:0140662]; …	GO:0000049; GO:0000209; GO:0000329; GO:0002181; GO:0005524; GO:0005576; GO:0005634; GO:0005737; GO:0005829; GO:0005844; GO:0005886; GO:0006457; GO:0006606; GO:0006616; GO:0006626; GO:0009277; GO:0016192; GO:0016887; GO:0017053; GO:0031072; GO:0034620; GO:0035617; GO:0042026; GO:0043161; GO:0044183; GO:0045892; GO:0051082; GO:0051085; GO:0051787; GO:0070482; GO:0072318; GO:0072671; GO:0140662	SUBCELLULAR LOCATION: Cytoplasm {ECO:0000269|PubMed:14562095}. Secreted, cell wall {ECO:0000269|PubMed:14562095}.	YAL005C	FIEDGIFEVKATAGDTH	H
YAL005C	0.9995	0.9997	0.993	0.994	K.SNKITphosITNDK.G	K.SNKITphosITNDK.G	-0.0865315	-0.1149	6	6	NVSAVEKGTGKSNKITITNDKGRLSKEDIEK	YAL005C	YAL005C_499	STYX	CENTER	0.014	I	38	P10591	HSP71_YEAST	Heat shock protein SSA1 (Heat shock protein YG100)	Saccharomyces cerevisiae (strain ATCC 204508 / S288c) (Baker's yeast)	SSA1		FUNCTION: May play a role in the transport of polypeptides both across the mitochondrial membranes and into the endoplasmic reticulum. A functional difference between SSA1 and SSA2 proteins is expected. SSA1 can participate in the ATP-dependent disassembly of clathrin-coated vesicles. {ECO:0000269|PubMed:12761219}.	cellular response to unfolded protein [GO:0034620]; chaperone cofactor-dependent protein refolding [GO:0051085]; clathrin coat disassembly [GO:0072318]; cytoplasmic translation [GO:0002181]; mitochondria-associated ubiquitin-dependent protein catabolic process [GO:0072671]; negative regulation of transcription, DNA-templated [GO:0045892]; proteasome-mediated ubiquitin-dependent protein catabolic …	cytoplasm [GO:0005737]; cytosol [GO:0005829]; extracellular region [GO:0005576]; fungal-type cell wall [GO:0009277]; fungal-type vacuole membrane [GO:0000329]; nucleus [GO:0005634]; plasma membrane [GO:0005886]; polysome [GO:0005844]; transcription repressor complex [GO:0017053]	ATP binding [GO:0005524]; ATP hydrolysis activity [GO:0016887]; ATP-dependent protein folding chaperone [GO:0140662]; heat shock protein binding [GO:0031072]; misfolded protein binding [GO:0051787]; protein folding chaperone [GO:0044183]; tRNA binding [GO:0000049]; unfolded protein binding [GO:0051082]	cytoplasm [GO:0005737]; cytosol [GO:0005829]; extracellular region [GO:0005576]; fungal-type cell wall [GO:0009277]; fungal-type vacuole membrane [GO:0000329]; nucleus [GO:0005634]; plasma membrane [GO:0005886]; polysome [GO:0005844]; transcription repressor complex [GO:0017053]; ATP binding [GO:0005524]; ATP hydrolysis activity [GO:0016887]; ATP-dependent protein folding chaperone [GO:0140662]; …	GO:0000049; GO:0000209; GO:0000329; GO:0002181; GO:0005524; GO:0005576; GO:0005634; GO:0005737; GO:0005829; GO:0005844; GO:0005886; GO:0006457; GO:0006606; GO:0006616; GO:0006626; GO:0009277; GO:0016192; GO:0016887; GO:0017053; GO:0031072; GO:0034620; GO:0035617; GO:0042026; GO:0043161; GO:0044183; GO:0045892; GO:0051082; GO:0051085; GO:0051787; GO:0070482; GO:0072318; GO:0072671; GO:0140662	SUBCELLULAR LOCATION: Cytoplasm {ECO:0000269|PubMed:14562095}. Secreted, cell wall {ECO:0000269|PubMed:14562095}.	YAL005C	NVSAVEKGTGKSNKITI	I
YAL005C	1	1	0.998	0.998	N.GILNVSAVEKGTphosGK.S	L.NVSAVEKGTphosGKSNK.L	-0.137549	-0.0737702	873	389	VDSNGILNVSAVEKGTGKSNKITITNDKGRL	YAL005C	YAL005C_492	STYX	CENTER	-0.032	G	36	P10591	HSP71_YEAST	Heat shock protein SSA1 (Heat shock protein YG100)	Saccharomyces cerevisiae (strain ATCC 204508 / S288c) (Baker's yeast)	SSA1		FUNCTION: May play a role in the transport of polypeptides both across the mitochondrial membranes and into the endoplasmic reticulum. A functional difference between SSA1 and SSA2 proteins is expected. SSA1 can participate in the ATP-dependent disassembly of clathrin-coated vesicles. {ECO:0000269|PubMed:12761219}.	cellular response to unfolded protein [GO:0034620]; chaperone cofactor-dependent protein refolding [GO:0051085]; clathrin coat disassembly [GO:0072318]; cytoplasmic translation [GO:0002181]; mitochondria-associated ubiquitin-dependent protein catabolic process [GO:0072671]; negative regulation of transcription, DNA-templated [GO:0045892]; proteasome-mediated ubiquitin-dependent protein catabolic …	cytoplasm [GO:0005737]; cytosol [GO:0005829]; extracellular region [GO:0005576]; fungal-type cell wall [GO:0009277]; fungal-type vacuole membrane [GO:0000329]; nucleus [GO:0005634]; plasma membrane [GO:0005886]; polysome [GO:0005844]; transcription repressor complex [GO:0017053]	ATP binding [GO:0005524]; ATP hydrolysis activity [GO:0016887]; ATP-dependent protein folding chaperone [GO:0140662]; heat shock protein binding [GO:0031072]; misfolded protein binding [GO:0051787]; protein folding chaperone [GO:0044183]; tRNA binding [GO:0000049]; unfolded protein binding [GO:0051082]	cytoplasm [GO:0005737]; cytosol [GO:0005829]; extracellular region [GO:0005576]; fungal-type cell wall [GO:0009277]; fungal-type vacuole membrane [GO:0000329]; nucleus [GO:0005634]; plasma membrane [GO:0005886]; polysome [GO:0005844]; transcription repressor complex [GO:0017053]; ATP binding [GO:0005524]; ATP hydrolysis activity [GO:0016887]; ATP-dependent protein folding chaperone [GO:0140662]; …	GO:0000049; GO:0000209; GO:0000329; GO:0002181; GO:0005524; GO:0005576; GO:0005634; GO:0005737; GO:0005829; GO:0005844; GO:0005886; GO:0006457; GO:0006606; GO:0006616; GO:0006626; GO:0009277; GO:0016192; GO:0016887; GO:0017053; GO:0031072; GO:0034620; GO:0035617; GO:0042026; GO:0043161; GO:0044183; GO:0045892; GO:0051082; GO:0051085; GO:0051787; GO:0070482; GO:0072318; GO:0072671; GO:0140662	SUBCELLULAR LOCATION: Cytoplasm {ECO:0000269|PubMed:14562095}. Secreted, cell wall {ECO:0000269|PubMed:14562095}.	YAL005C	VDSNGILNVSAVEKGTG	G
YAL005C	1	0.9999	0.998	0.998	R.IASphosKNQLESIAYSLK.N	R.IASphosKNQLESIAYSLK.N	-0.181205	-0.00362068	6	4	EKFKEEDEKESQRIASKNQLESIAYSLKNTI	YAL005C	YAL005C_535	STYX	CENTER	-0.089	A	40	P10591	HSP71_YEAST	Heat shock protein SSA1 (Heat shock protein YG100)	Saccharomyces cerevisiae (strain ATCC 204508 / S288c) (Baker's yeast)	SSA1		FUNCTION: May play a role in the transport of polypeptides both across the mitochondrial membranes and into the endoplasmic reticulum. A functional difference between SSA1 and SSA2 proteins is expected. SSA1 can participate in the ATP-dependent disassembly of clathrin-coated vesicles. {ECO:0000269|PubMed:12761219}.	cellular response to unfolded protein [GO:0034620]; chaperone cofactor-dependent protein refolding [GO:0051085]; clathrin coat disassembly [GO:0072318]; cytoplasmic translation [GO:0002181]; mitochondria-associated ubiquitin-dependent protein catabolic process [GO:0072671]; negative regulation of transcription, DNA-templated [GO:0045892]; proteasome-mediated ubiquitin-dependent protein catabolic …	cytoplasm [GO:0005737]; cytosol [GO:0005829]; extracellular region [GO:0005576]; fungal-type cell wall [GO:0009277]; fungal-type vacuole membrane [GO:0000329]; nucleus [GO:0005634]; plasma membrane [GO:0005886]; polysome [GO:0005844]; transcription repressor complex [GO:0017053]	ATP binding [GO:0005524]; ATP hydrolysis activity [GO:0016887]; ATP-dependent protein folding chaperone [GO:0140662]; heat shock protein binding [GO:0031072]; misfolded protein binding [GO:0051787]; protein folding chaperone [GO:0044183]; tRNA binding [GO:0000049]; unfolded protein binding [GO:0051082]	cytoplasm [GO:0005737]; cytosol [GO:0005829]; extracellular region [GO:0005576]; fungal-type cell wall [GO:0009277]; fungal-type vacuole membrane [GO:0000329]; nucleus [GO:0005634]; plasma membrane [GO:0005886]; polysome [GO:0005844]; transcription repressor complex [GO:0017053]; ATP binding [GO:0005524]; ATP hydrolysis activity [GO:0016887]; ATP-dependent protein folding chaperone [GO:0140662]; …	GO:0000049; GO:0000209; GO:0000329; GO:0002181; GO:0005524; GO:0005576; GO:0005634; GO:0005737; GO:0005829; GO:0005844; GO:0005886; GO:0006457; GO:0006606; GO:0006616; GO:0006626; GO:0009277; GO:0016192; GO:0016887; GO:0017053; GO:0031072; GO:0034620; GO:0035617; GO:0042026; GO:0043161; GO:0044183; GO:0045892; GO:0051082; GO:0051085; GO:0051787; GO:0070482; GO:0072318; GO:0072671; GO:0140662	SUBCELLULAR LOCATION: Cytoplasm {ECO:0000269|PubMed:14562095}. Secreted, cell wall {ECO:0000269|PubMed:14562095}.	YAL005C	EKFKEEDEKESQRIASK	K
YAL005C	0.9999	0.9999	0.993	0.993	K.NQLESphosIAYSLK.N	K.NQLESphosIAYSLK.N	-0.246671	-0.090072	9	8	DEKESQRIASKNQLESIAYSLKNTISEAGDK	YAL005C	YAL005C_541	STYX	CENTER	-0.078	E	41	P10591	HSP71_YEAST	Heat shock protein SSA1 (Heat shock protein YG100)	Saccharomyces cerevisiae (strain ATCC 204508 / S288c) (Baker's yeast)	SSA1		FUNCTION: May play a role in the transport of polypeptides both across the mitochondrial membranes and into the endoplasmic reticulum. A functional difference between SSA1 and SSA2 proteins is expected. SSA1 can participate in the ATP-dependent disassembly of clathrin-coated vesicles. {ECO:0000269|PubMed:12761219}.	cellular response to unfolded protein [GO:0034620]; chaperone cofactor-dependent protein refolding [GO:0051085]; clathrin coat disassembly [GO:0072318]; cytoplasmic translation [GO:0002181]; mitochondria-associated ubiquitin-dependent protein catabolic process [GO:0072671]; negative regulation of transcription, DNA-templated [GO:0045892]; proteasome-mediated ubiquitin-dependent protein catabolic …	cytoplasm [GO:0005737]; cytosol [GO:0005829]; extracellular region [GO:0005576]; fungal-type cell wall [GO:0009277]; fungal-type vacuole membrane [GO:0000329]; nucleus [GO:0005634]; plasma membrane [GO:0005886]; polysome [GO:0005844]; transcription repressor complex [GO:0017053]	ATP binding [GO:0005524]; ATP hydrolysis activity [GO:0016887]; ATP-dependent protein folding chaperone [GO:0140662]; heat shock protein binding [GO:0031072]; misfolded protein binding [GO:0051787]; protein folding chaperone [GO:0044183]; tRNA binding [GO:0000049]; unfolded protein binding [GO:0051082]	cytoplasm [GO:0005737]; cytosol [GO:0005829]; extracellular region [GO:0005576]; fungal-type cell wall [GO:0009277]; fungal-type vacuole membrane [GO:0000329]; nucleus [GO:0005634]; plasma membrane [GO:0005886]; polysome [GO:0005844]; transcription repressor complex [GO:0017053]; ATP binding [GO:0005524]; ATP hydrolysis activity [GO:0016887]; ATP-dependent protein folding chaperone [GO:0140662]; …	GO:0000049; GO:0000209; GO:0000329; GO:0002181; GO:0005524; GO:0005576; GO:0005634; GO:0005737; GO:0005829; GO:0005844; GO:0005886; GO:0006457; GO:0006606; GO:0006616; GO:0006626; GO:0009277; GO:0016192; GO:0016887; GO:0017053; GO:0031072; GO:0034620; GO:0035617; GO:0042026; GO:0043161; GO:0044183; GO:0045892; GO:0051082; GO:0051085; GO:0051787; GO:0070482; GO:0072318; GO:0072671; GO:0140662	SUBCELLULAR LOCATION: Cytoplasm {ECO:0000269|PubMed:14562095}. Secreted, cell wall {ECO:0000269|PubMed:14562095}.	YAL005C	DEKESQRIASKNQLESI	I
YAL005C	1	0.9597	0.515	0.508	N.GILNVSphosAVEKGTGK.S	N.GILNVSphosAVEKGTGK.S	-0.118689	0.859887	8	1	IEVTFDVDSNGILNVSAVEKGTGKSNKITIT	YAL005C	YAL005C_486	STYX	CENTER	-0.489	V	35	P10591	HSP71_YEAST	Heat shock protein SSA1 (Heat shock protein YG100)	Saccharomyces cerevisiae (strain ATCC 204508 / S288c) (Baker's yeast)	SSA1		FUNCTION: May play a role in the transport of polypeptides both across the mitochondrial membranes and into the endoplasmic reticulum. A functional difference between SSA1 and SSA2 proteins is expected. SSA1 can participate in the ATP-dependent disassembly of clathrin-coated vesicles. {ECO:0000269|PubMed:12761219}.	cellular response to unfolded protein [GO:0034620]; chaperone cofactor-dependent protein refolding [GO:0051085]; clathrin coat disassembly [GO:0072318]; cytoplasmic translation [GO:0002181]; mitochondria-associated ubiquitin-dependent protein catabolic process [GO:0072671]; negative regulation of transcription, DNA-templated [GO:0045892]; proteasome-mediated ubiquitin-dependent protein catabolic …	cytoplasm [GO:0005737]; cytosol [GO:0005829]; extracellular region [GO:0005576]; fungal-type cell wall [GO:0009277]; fungal-type vacuole membrane [GO:0000329]; nucleus [GO:0005634]; plasma membrane [GO:0005886]; polysome [GO:0005844]; transcription repressor complex [GO:0017053]	ATP binding [GO:0005524]; ATP hydrolysis activity [GO:0016887]; ATP-dependent protein folding chaperone [GO:0140662]; heat shock protein binding [GO:0031072]; misfolded protein binding [GO:0051787]; protein folding chaperone [GO:0044183]; tRNA binding [GO:0000049]; unfolded protein binding [GO:0051082]	cytoplasm [GO:0005737]; cytosol [GO:0005829]; extracellular region [GO:0005576]; fungal-type cell wall [GO:0009277]; fungal-type vacuole membrane [GO:0000329]; nucleus [GO:0005634]; plasma membrane [GO:0005886]; polysome [GO:0005844]; transcription repressor complex [GO:0017053]; ATP binding [GO:0005524]; ATP hydrolysis activity [GO:0016887]; ATP-dependent protein folding chaperone [GO:0140662]; …	GO:0000049; GO:0000209; GO:0000329; GO:0002181; GO:0005524; GO:0005576; GO:0005634; GO:0005737; GO:0005829; GO:0005844; GO:0005886; GO:0006457; GO:0006606; GO:0006616; GO:0006626; GO:0009277; GO:0016192; GO:0016887; GO:0017053; GO:0031072; GO:0034620; GO:0035617; GO:0042026; GO:0043161; GO:0044183; GO:0045892; GO:0051082; GO:0051085; GO:0051787; GO:0070482; GO:0072318; GO:0072671; GO:0140662	SUBCELLULAR LOCATION: Cytoplasm {ECO:0000269|PubMed:14562095}. Secreted, cell wall {ECO:0000269|PubMed:14562095}.	YAL005C	IEVTFDVDSNGILNVSA	A
YAL005C	1	0.9968	0.994	0.988	L.SphosLGIETAGGVMTK.L	L.SphosLGIETAGGVMTK.L	0.0249257	0.225268	2	2	SSKTQDLLLLDVAPLSLGIETAGGVMTKLIP	YAL005C	YAL005C_397	STYX	CENTER	-0.1	L	31	P10591	HSP71_YEAST	Heat shock protein SSA1 (Heat shock protein YG100)	Saccharomyces cerevisiae (strain ATCC 204508 / S288c) (Baker's yeast)	SSA1		FUNCTION: May play a role in the transport of polypeptides both across the mitochondrial membranes and into the endoplasmic reticulum. A functional difference between SSA1 and SSA2 proteins is expected. SSA1 can participate in the ATP-dependent disassembly of clathrin-coated vesicles. {ECO:0000269|PubMed:12761219}.	cellular response to unfolded protein [GO:0034620]; chaperone cofactor-dependent protein refolding [GO:0051085]; clathrin coat disassembly [GO:0072318]; cytoplasmic translation [GO:0002181]; mitochondria-associated ubiquitin-dependent protein catabolic process [GO:0072671]; negative regulation of transcription, DNA-templated [GO:0045892]; proteasome-mediated ubiquitin-dependent protein catabolic …	cytoplasm [GO:0005737]; cytosol [GO:0005829]; extracellular region [GO:0005576]; fungal-type cell wall [GO:0009277]; fungal-type vacuole membrane [GO:0000329]; nucleus [GO:0005634]; plasma membrane [GO:0005886]; polysome [GO:0005844]; transcription repressor complex [GO:0017053]	ATP binding [GO:0005524]; ATP hydrolysis activity [GO:0016887]; ATP-dependent protein folding chaperone [GO:0140662]; heat shock protein binding [GO:0031072]; misfolded protein binding [GO:0051787]; protein folding chaperone [GO:0044183]; tRNA binding [GO:0000049]; unfolded protein binding [GO:0051082]	cytoplasm [GO:0005737]; cytosol [GO:0005829]; extracellular region [GO:0005576]; fungal-type cell wall [GO:0009277]; fungal-type vacuole membrane [GO:0000329]; nucleus [GO:0005634]; plasma membrane [GO:0005886]; polysome [GO:0005844]; transcription repressor complex [GO:0017053]; ATP binding [GO:0005524]; ATP hydrolysis activity [GO:0016887]; ATP-dependent protein folding chaperone [GO:0140662]; …	GO:0000049; GO:0000209; GO:0000329; GO:0002181; GO:0005524; GO:0005576; GO:0005634; GO:0005737; GO:0005829; GO:0005844; GO:0005886; GO:0006457; GO:0006606; GO:0006616; GO:0006626; GO:0009277; GO:0016192; GO:0016887; GO:0017053; GO:0031072; GO:0034620; GO:0035617; GO:0042026; GO:0043161; GO:0044183; GO:0045892; GO:0051082; GO:0051085; GO:0051787; GO:0070482; GO:0072318; GO:0072671; GO:0140662	SUBCELLULAR LOCATION: Cytoplasm {ECO:0000269|PubMed:14562095}. Secreted, cell wall {ECO:0000269|PubMed:14562095}.	YAL005C	SSKTQDLLLLDVAPLSL	L
YAL005C	1	1	0.994	0.994	R.TTPSFVAFTphosDTER.L	R.TTPSFVAFTphosDTER.L	-0.0272527	0.0050852	8	7	ANDQGNRTTPSFVAFTDTERLIGDAAKNQAA	YAL005C	YAL005C_43	STYX	CENTER	-0.016	F	32	P10591	HSP71_YEAST	Heat shock protein SSA1 (Heat shock protein YG100)	Saccharomyces cerevisiae (strain ATCC 204508 / S288c) (Baker's yeast)	SSA1		FUNCTION: May play a role in the transport of polypeptides both across the mitochondrial membranes and into the endoplasmic reticulum. A functional difference between SSA1 and SSA2 proteins is expected. SSA1 can participate in the ATP-dependent disassembly of clathrin-coated vesicles. {ECO:0000269|PubMed:12761219}.	cellular response to unfolded protein [GO:0034620]; chaperone cofactor-dependent protein refolding [GO:0051085]; clathrin coat disassembly [GO:0072318]; cytoplasmic translation [GO:0002181]; mitochondria-associated ubiquitin-dependent protein catabolic process [GO:0072671]; negative regulation of transcription, DNA-templated [GO:0045892]; proteasome-mediated ubiquitin-dependent protein catabolic …	cytoplasm [GO:0005737]; cytosol [GO:0005829]; extracellular region [GO:0005576]; fungal-type cell wall [GO:0009277]; fungal-type vacuole membrane [GO:0000329]; nucleus [GO:0005634]; plasma membrane [GO:0005886]; polysome [GO:0005844]; transcription repressor complex [GO:0017053]	ATP binding [GO:0005524]; ATP hydrolysis activity [GO:0016887]; ATP-dependent protein folding chaperone [GO:0140662]; heat shock protein binding [GO:0031072]; misfolded protein binding [GO:0051787]; protein folding chaperone [GO:0044183]; tRNA binding [GO:0000049]; unfolded protein binding [GO:0051082]	cytoplasm [GO:0005737]; cytosol [GO:0005829]; extracellular region [GO:0005576]; fungal-type cell wall [GO:0009277]; fungal-type vacuole membrane [GO:0000329]; nucleus [GO:0005634]; plasma membrane [GO:0005886]; polysome [GO:0005844]; transcription repressor complex [GO:0017053]; ATP binding [GO:0005524]; ATP hydrolysis activity [GO:0016887]; ATP-dependent protein folding chaperone [GO:0140662]; …	GO:0000049; GO:0000209; GO:0000329; GO:0002181; GO:0005524; GO:0005576; GO:0005634; GO:0005737; GO:0005829; GO:0005844; GO:0005886; GO:0006457; GO:0006606; GO:0006616; GO:0006626; GO:0009277; GO:0016192; GO:0016887; GO:0017053; GO:0031072; GO:0034620; GO:0035617; GO:0042026; GO:0043161; GO:0044183; GO:0045892; GO:0051082; GO:0051085; GO:0051787; GO:0070482; GO:0072318; GO:0072671; GO:0140662	SUBCELLULAR LOCATION: Cytoplasm {ECO:0000269|PubMed:14562095}. Secreted, cell wall {ECO:0000269|PubMed:14562095}.	YAL005C	ANDQGNRTTPSFVAFTD	D
YAL005C	1	1	0.998	0.998	R.IINEPTphosAAAIAYGLDKK.G	R.IINEPTphosAAAIAYGLDKK.G	-0.530518	-0.527136	6	9	GTIAGLNVLRIINEPTAAAIAYGLDKKGKEE	YAL005C	YAL005C_175	STYX	CENTER	-0.002	P	22	P10591	HSP71_YEAST	Heat shock protein SSA1 (Heat shock protein YG100)	Saccharomyces cerevisiae (strain ATCC 204508 / S288c) (Baker's yeast)	SSA1		FUNCTION: May play a role in the transport of polypeptides both across the mitochondrial membranes and into the endoplasmic reticulum. A functional difference between SSA1 and SSA2 proteins is expected. SSA1 can participate in the ATP-dependent disassembly of clathrin-coated vesicles. {ECO:0000269|PubMed:12761219}.	cellular response to unfolded protein [GO:0034620]; chaperone cofactor-dependent protein refolding [GO:0051085]; clathrin coat disassembly [GO:0072318]; cytoplasmic translation [GO:0002181]; mitochondria-associated ubiquitin-dependent protein catabolic process [GO:0072671]; negative regulation of transcription, DNA-templated [GO:0045892]; proteasome-mediated ubiquitin-dependent protein catabolic …	cytoplasm [GO:0005737]; cytosol [GO:0005829]; extracellular region [GO:0005576]; fungal-type cell wall [GO:0009277]; fungal-type vacuole membrane [GO:0000329]; nucleus [GO:0005634]; plasma membrane [GO:0005886]; polysome [GO:0005844]; transcription repressor complex [GO:0017053]	ATP binding [GO:0005524]; ATP hydrolysis activity [GO:0016887]; ATP-dependent protein folding chaperone [GO:0140662]; heat shock protein binding [GO:0031072]; misfolded protein binding [GO:0051787]; protein folding chaperone [GO:0044183]; tRNA binding [GO:0000049]; unfolded protein binding [GO:0051082]	cytoplasm [GO:0005737]; cytosol [GO:0005829]; extracellular region [GO:0005576]; fungal-type cell wall [GO:0009277]; fungal-type vacuole membrane [GO:0000329]; nucleus [GO:0005634]; plasma membrane [GO:0005886]; polysome [GO:0005844]; transcription repressor complex [GO:0017053]; ATP binding [GO:0005524]; ATP hydrolysis activity [GO:0016887]; ATP-dependent protein folding chaperone [GO:0140662]; …	GO:0000049; GO:0000209; GO:0000329; GO:0002181; GO:0005524; GO:0005576; GO:0005634; GO:0005737; GO:0005829; GO:0005844; GO:0005886; GO:0006457; GO:0006606; GO:0006616; GO:0006626; GO:0009277; GO:0016192; GO:0016887; GO:0017053; GO:0031072; GO:0034620; GO:0035617; GO:0042026; GO:0043161; GO:0044183; GO:0045892; GO:0051082; GO:0051085; GO:0051787; GO:0070482; GO:0072318; GO:0072671; GO:0140662	SUBCELLULAR LOCATION: Cytoplasm {ECO:0000269|PubMed:14562095}. Secreted, cell wall {ECO:0000269|PubMed:14562095}.	YAL005C	GTIAGLNVLRIINEPTA	A
YAL005C	0.9947	0.9982	0.905	0.989	R.TTPSphosFVAFTDTER.L	R.TTPSphosFVAFTDTER.L	0.139746	-0.483414	1	1	RVDIIANDQGNRTTPSFVAFTDTERLIGDAA	YAL005C	YAL005C_38	STYX	CENTER	0.312	P	30	P10591	HSP71_YEAST	Heat shock protein SSA1 (Heat shock protein YG100)	Saccharomyces cerevisiae (strain ATCC 204508 / S288c) (Baker's yeast)	SSA1		FUNCTION: May play a role in the transport of polypeptides both across the mitochondrial membranes and into the endoplasmic reticulum. A functional difference between SSA1 and SSA2 proteins is expected. SSA1 can participate in the ATP-dependent disassembly of clathrin-coated vesicles. {ECO:0000269|PubMed:12761219}.	cellular response to unfolded protein [GO:0034620]; chaperone cofactor-dependent protein refolding [GO:0051085]; clathrin coat disassembly [GO:0072318]; cytoplasmic translation [GO:0002181]; mitochondria-associated ubiquitin-dependent protein catabolic process [GO:0072671]; negative regulation of transcription, DNA-templated [GO:0045892]; proteasome-mediated ubiquitin-dependent protein catabolic …	cytoplasm [GO:0005737]; cytosol [GO:0005829]; extracellular region [GO:0005576]; fungal-type cell wall [GO:0009277]; fungal-type vacuole membrane [GO:0000329]; nucleus [GO:0005634]; plasma membrane [GO:0005886]; polysome [GO:0005844]; transcription repressor complex [GO:0017053]	ATP binding [GO:0005524]; ATP hydrolysis activity [GO:0016887]; ATP-dependent protein folding chaperone [GO:0140662]; heat shock protein binding [GO:0031072]; misfolded protein binding [GO:0051787]; protein folding chaperone [GO:0044183]; tRNA binding [GO:0000049]; unfolded protein binding [GO:0051082]	cytoplasm [GO:0005737]; cytosol [GO:0005829]; extracellular region [GO:0005576]; fungal-type cell wall [GO:0009277]; fungal-type vacuole membrane [GO:0000329]; nucleus [GO:0005634]; plasma membrane [GO:0005886]; polysome [GO:0005844]; transcription repressor complex [GO:0017053]; ATP binding [GO:0005524]; ATP hydrolysis activity [GO:0016887]; ATP-dependent protein folding chaperone [GO:0140662]; …	GO:0000049; GO:0000209; GO:0000329; GO:0002181; GO:0005524; GO:0005576; GO:0005634; GO:0005737; GO:0005829; GO:0005844; GO:0005886; GO:0006457; GO:0006606; GO:0006616; GO:0006626; GO:0009277; GO:0016192; GO:0016887; GO:0017053; GO:0031072; GO:0034620; GO:0035617; GO:0042026; GO:0043161; GO:0044183; GO:0045892; GO:0051082; GO:0051085; GO:0051787; GO:0070482; GO:0072318; GO:0072671; GO:0140662	SUBCELLULAR LOCATION: Cytoplasm {ECO:0000269|PubMed:14562095}. Secreted, cell wall {ECO:0000269|PubMed:14562095}.	YAL005C	RVDIIANDQGNRTTPSF	F
YAL005C	1	1	0.994	0.993	K.VNDAVVTVPAYFNDSphosQR.Q	K.VNDAVVTVPAYFNDSphosQR.Q	-0.081333	0.257851	20	23	KVNDAVVTVPAYFNDSQRQATKDAGTIAGLN	YAL005C	YAL005C_151	STYQ	CENTER	-0.17	D	21	P10591	HSP71_YEAST	Heat shock protein SSA1 (Heat shock protein YG100)	Saccharomyces cerevisiae (strain ATCC 204508 / S288c) (Baker's yeast)	SSA1		FUNCTION: May play a role in the transport of polypeptides both across the mitochondrial membranes and into the endoplasmic reticulum. A functional difference between SSA1 and SSA2 proteins is expected. SSA1 can participate in the ATP-dependent disassembly of clathrin-coated vesicles. {ECO:0000269|PubMed:12761219}.	cellular response to unfolded protein [GO:0034620]; chaperone cofactor-dependent protein refolding [GO:0051085]; clathrin coat disassembly [GO:0072318]; cytoplasmic translation [GO:0002181]; mitochondria-associated ubiquitin-dependent protein catabolic process [GO:0072671]; negative regulation of transcription, DNA-templated [GO:0045892]; proteasome-mediated ubiquitin-dependent protein catabolic …	cytoplasm [GO:0005737]; cytosol [GO:0005829]; extracellular region [GO:0005576]; fungal-type cell wall [GO:0009277]; fungal-type vacuole membrane [GO:0000329]; nucleus [GO:0005634]; plasma membrane [GO:0005886]; polysome [GO:0005844]; transcription repressor complex [GO:0017053]	ATP binding [GO:0005524]; ATP hydrolysis activity [GO:0016887]; ATP-dependent protein folding chaperone [GO:0140662]; heat shock protein binding [GO:0031072]; misfolded protein binding [GO:0051787]; protein folding chaperone [GO:0044183]; tRNA binding [GO:0000049]; unfolded protein binding [GO:0051082]	cytoplasm [GO:0005737]; cytosol [GO:0005829]; extracellular region [GO:0005576]; fungal-type cell wall [GO:0009277]; fungal-type vacuole membrane [GO:0000329]; nucleus [GO:0005634]; plasma membrane [GO:0005886]; polysome [GO:0005844]; transcription repressor complex [GO:0017053]; ATP binding [GO:0005524]; ATP hydrolysis activity [GO:0016887]; ATP-dependent protein folding chaperone [GO:0140662]; …	GO:0000049; GO:0000209; GO:0000329; GO:0002181; GO:0005524; GO:0005576; GO:0005634; GO:0005737; GO:0005829; GO:0005844; GO:0005886; GO:0006457; GO:0006606; GO:0006616; GO:0006626; GO:0009277; GO:0016192; GO:0016887; GO:0017053; GO:0031072; GO:0034620; GO:0035617; GO:0042026; GO:0043161; GO:0044183; GO:0045892; GO:0051082; GO:0051085; GO:0051787; GO:0070482; GO:0072318; GO:0072671; GO:0140662	SUBCELLULAR LOCATION: Cytoplasm {ECO:0000269|PubMed:14562095}. Secreted, cell wall {ECO:0000269|PubMed:14562095}.	YAL005C	KVNDAVVTVPAYFNDSQ	Q
YAL005C	0.9998	0.9999	0.99	0.991	R.TphosTPSFVAFTDTER.L	R.TphosTPSFVAFTDTER.L	-0.967062	-0.0259417	2	1	ANDRVDIIANDQGNRTTPSFVAFTDTERLIG	YAL005C	YAL005C_35	STYX	CENTER	-0.471	R	27	P10591	HSP71_YEAST	Heat shock protein SSA1 (Heat shock protein YG100)	Saccharomyces cerevisiae (strain ATCC 204508 / S288c) (Baker's yeast)	SSA1		FUNCTION: May play a role in the transport of polypeptides both across the mitochondrial membranes and into the endoplasmic reticulum. A functional difference between SSA1 and SSA2 proteins is expected. SSA1 can participate in the ATP-dependent disassembly of clathrin-coated vesicles. {ECO:0000269|PubMed:12761219}.	cellular response to unfolded protein [GO:0034620]; chaperone cofactor-dependent protein refolding [GO:0051085]; clathrin coat disassembly [GO:0072318]; cytoplasmic translation [GO:0002181]; mitochondria-associated ubiquitin-dependent protein catabolic process [GO:0072671]; negative regulation of transcription, DNA-templated [GO:0045892]; proteasome-mediated ubiquitin-dependent protein catabolic …	cytoplasm [GO:0005737]; cytosol [GO:0005829]; extracellular region [GO:0005576]; fungal-type cell wall [GO:0009277]; fungal-type vacuole membrane [GO:0000329]; nucleus [GO:0005634]; plasma membrane [GO:0005886]; polysome [GO:0005844]; transcription repressor complex [GO:0017053]	ATP binding [GO:0005524]; ATP hydrolysis activity [GO:0016887]; ATP-dependent protein folding chaperone [GO:0140662]; heat shock protein binding [GO:0031072]; misfolded protein binding [GO:0051787]; protein folding chaperone [GO:0044183]; tRNA binding [GO:0000049]; unfolded protein binding [GO:0051082]	cytoplasm [GO:0005737]; cytosol [GO:0005829]; extracellular region [GO:0005576]; fungal-type cell wall [GO:0009277]; fungal-type vacuole membrane [GO:0000329]; nucleus [GO:0005634]; plasma membrane [GO:0005886]; polysome [GO:0005844]; transcription repressor complex [GO:0017053]; ATP binding [GO:0005524]; ATP hydrolysis activity [GO:0016887]; ATP-dependent protein folding chaperone [GO:0140662]; …	GO:0000049; GO:0000209; GO:0000329; GO:0002181; GO:0005524; GO:0005576; GO:0005634; GO:0005737; GO:0005829; GO:0005844; GO:0005886; GO:0006457; GO:0006606; GO:0006616; GO:0006626; GO:0009277; GO:0016192; GO:0016887; GO:0017053; GO:0031072; GO:0034620; GO:0035617; GO:0042026; GO:0043161; GO:0044183; GO:0045892; GO:0051082; GO:0051085; GO:0051787; GO:0070482; GO:0072318; GO:0072671; GO:0140662	SUBCELLULAR LOCATION: Cytoplasm {ECO:0000269|PubMed:14562095}. Secreted, cell wall {ECO:0000269|PubMed:14562095}.	YAL005C	ANDRVDIIANDQGNRTT	T
YAL005C	0.9996	0.9955	1	1	K.GRLSphosKEDIEK.M	K.GRLSphosKEDIEK.M	-0.081333	-0.0576506	5	3	GKSNKITITNDKGRLSKEDIEKMVAEAEKFK	YAL005C	YAL005C_508	STYX	CENTER	-0.012	L	39	P10591	HSP71_YEAST	Heat shock protein SSA1 (Heat shock protein YG100)	Saccharomyces cerevisiae (strain ATCC 204508 / S288c) (Baker's yeast)	SSA1		FUNCTION: May play a role in the transport of polypeptides both across the mitochondrial membranes and into the endoplasmic reticulum. A functional difference between SSA1 and SSA2 proteins is expected. SSA1 can participate in the ATP-dependent disassembly of clathrin-coated vesicles. {ECO:0000269|PubMed:12761219}.	cellular response to unfolded protein [GO:0034620]; chaperone cofactor-dependent protein refolding [GO:0051085]; clathrin coat disassembly [GO:0072318]; cytoplasmic translation [GO:0002181]; mitochondria-associated ubiquitin-dependent protein catabolic process [GO:0072671]; negative regulation of transcription, DNA-templated [GO:0045892]; proteasome-mediated ubiquitin-dependent protein catabolic …	cytoplasm [GO:0005737]; cytosol [GO:0005829]; extracellular region [GO:0005576]; fungal-type cell wall [GO:0009277]; fungal-type vacuole membrane [GO:0000329]; nucleus [GO:0005634]; plasma membrane [GO:0005886]; polysome [GO:0005844]; transcription repressor complex [GO:0017053]	ATP binding [GO:0005524]; ATP hydrolysis activity [GO:0016887]; ATP-dependent protein folding chaperone [GO:0140662]; heat shock protein binding [GO:0031072]; misfolded protein binding [GO:0051787]; protein folding chaperone [GO:0044183]; tRNA binding [GO:0000049]; unfolded protein binding [GO:0051082]	cytoplasm [GO:0005737]; cytosol [GO:0005829]; extracellular region [GO:0005576]; fungal-type cell wall [GO:0009277]; fungal-type vacuole membrane [GO:0000329]; nucleus [GO:0005634]; plasma membrane [GO:0005886]; polysome [GO:0005844]; transcription repressor complex [GO:0017053]; ATP binding [GO:0005524]; ATP hydrolysis activity [GO:0016887]; ATP-dependent protein folding chaperone [GO:0140662]; …	GO:0000049; GO:0000209; GO:0000329; GO:0002181; GO:0005524; GO:0005576; GO:0005634; GO:0005737; GO:0005829; GO:0005844; GO:0005886; GO:0006457; GO:0006606; GO:0006616; GO:0006626; GO:0009277; GO:0016192; GO:0016887; GO:0017053; GO:0031072; GO:0034620; GO:0035617; GO:0042026; GO:0043161; GO:0044183; GO:0045892; GO:0051082; GO:0051085; GO:0051787; GO:0070482; GO:0072318; GO:0072671; GO:0140662	SUBCELLULAR LOCATION: Cytoplasm {ECO:0000269|PubMed:14562095}. Secreted, cell wall {ECO:0000269|PubMed:14562095}.	YAL005C	GKSNKITITNDKGRLSK	K
YAL005C	1	0.9998	0.999	0.999	K.LDKSphosQVDEIVLVGGSTR.L	K.LDKSphosQVDEIVLVGGSTR.L	-0.398674	-0.0103448	4	2	LDPVEKVLRDAKLDKSQVDEIVLVGGSTRIP	YAL005C	YAL005C_326	STYQ	CENTER	-0.194	K	26	P10591	HSP71_YEAST	Heat shock protein SSA1 (Heat shock protein YG100)	Saccharomyces cerevisiae (strain ATCC 204508 / S288c) (Baker's yeast)	SSA1		FUNCTION: May play a role in the transport of polypeptides both across the mitochondrial membranes and into the endoplasmic reticulum. A functional difference between SSA1 and SSA2 proteins is expected. SSA1 can participate in the ATP-dependent disassembly of clathrin-coated vesicles. {ECO:0000269|PubMed:12761219}.	cellular response to unfolded protein [GO:0034620]; chaperone cofactor-dependent protein refolding [GO:0051085]; clathrin coat disassembly [GO:0072318]; cytoplasmic translation [GO:0002181]; mitochondria-associated ubiquitin-dependent protein catabolic process [GO:0072671]; negative regulation of transcription, DNA-templated [GO:0045892]; proteasome-mediated ubiquitin-dependent protein catabolic …	cytoplasm [GO:0005737]; cytosol [GO:0005829]; extracellular region [GO:0005576]; fungal-type cell wall [GO:0009277]; fungal-type vacuole membrane [GO:0000329]; nucleus [GO:0005634]; plasma membrane [GO:0005886]; polysome [GO:0005844]; transcription repressor complex [GO:0017053]	ATP binding [GO:0005524]; ATP hydrolysis activity [GO:0016887]; ATP-dependent protein folding chaperone [GO:0140662]; heat shock protein binding [GO:0031072]; misfolded protein binding [GO:0051787]; protein folding chaperone [GO:0044183]; tRNA binding [GO:0000049]; unfolded protein binding [GO:0051082]	cytoplasm [GO:0005737]; cytosol [GO:0005829]; extracellular region [GO:0005576]; fungal-type cell wall [GO:0009277]; fungal-type vacuole membrane [GO:0000329]; nucleus [GO:0005634]; plasma membrane [GO:0005886]; polysome [GO:0005844]; transcription repressor complex [GO:0017053]; ATP binding [GO:0005524]; ATP hydrolysis activity [GO:0016887]; ATP-dependent protein folding chaperone [GO:0140662]; …	GO:0000049; GO:0000209; GO:0000329; GO:0002181; GO:0005524; GO:0005576; GO:0005634; GO:0005737; GO:0005829; GO:0005844; GO:0005886; GO:0006457; GO:0006606; GO:0006616; GO:0006626; GO:0009277; GO:0016192; GO:0016887; GO:0017053; GO:0031072; GO:0034620; GO:0035617; GO:0042026; GO:0043161; GO:0044183; GO:0045892; GO:0051082; GO:0051085; GO:0051787; GO:0070482; GO:0072318; GO:0072671; GO:0140662	SUBCELLULAR LOCATION: Cytoplasm {ECO:0000269|PubMed:14562095}. Secreted, cell wall {ECO:0000269|PubMed:14562095}.	YAL005C	LDPVEKVLRDAKLDKSQ	Q
YAL005C	1	0.9996	1	1	K.ELQDIANPIMSphosK.L	K.ELQDIANPIMSphosK.L	-0.0450368	0.136997	3	1	DDKLKELQDIANPIMSKLYQAGGAPGGAAGG	YAL005C	YAL005C_603	STYX	CENTER	-0.091	M	45	P10591	HSP71_YEAST	Heat shock protein SSA1 (Heat shock protein YG100)	Saccharomyces cerevisiae (strain ATCC 204508 / S288c) (Baker's yeast)	SSA1		FUNCTION: May play a role in the transport of polypeptides both across the mitochondrial membranes and into the endoplasmic reticulum. A functional difference between SSA1 and SSA2 proteins is expected. SSA1 can participate in the ATP-dependent disassembly of clathrin-coated vesicles. {ECO:0000269|PubMed:12761219}.	cellular response to unfolded protein [GO:0034620]; chaperone cofactor-dependent protein refolding [GO:0051085]; clathrin coat disassembly [GO:0072318]; cytoplasmic translation [GO:0002181]; mitochondria-associated ubiquitin-dependent protein catabolic process [GO:0072671]; negative regulation of transcription, DNA-templated [GO:0045892]; proteasome-mediated ubiquitin-dependent protein catabolic …	cytoplasm [GO:0005737]; cytosol [GO:0005829]; extracellular region [GO:0005576]; fungal-type cell wall [GO:0009277]; fungal-type vacuole membrane [GO:0000329]; nucleus [GO:0005634]; plasma membrane [GO:0005886]; polysome [GO:0005844]; transcription repressor complex [GO:0017053]	ATP binding [GO:0005524]; ATP hydrolysis activity [GO:0016887]; ATP-dependent protein folding chaperone [GO:0140662]; heat shock protein binding [GO:0031072]; misfolded protein binding [GO:0051787]; protein folding chaperone [GO:0044183]; tRNA binding [GO:0000049]; unfolded protein binding [GO:0051082]	cytoplasm [GO:0005737]; cytosol [GO:0005829]; extracellular region [GO:0005576]; fungal-type cell wall [GO:0009277]; fungal-type vacuole membrane [GO:0000329]; nucleus [GO:0005634]; plasma membrane [GO:0005886]; polysome [GO:0005844]; transcription repressor complex [GO:0017053]; ATP binding [GO:0005524]; ATP hydrolysis activity [GO:0016887]; ATP-dependent protein folding chaperone [GO:0140662]; …	GO:0000049; GO:0000209; GO:0000329; GO:0002181; GO:0005524; GO:0005576; GO:0005634; GO:0005737; GO:0005829; GO:0005844; GO:0005886; GO:0006457; GO:0006606; GO:0006616; GO:0006626; GO:0009277; GO:0016192; GO:0016887; GO:0017053; GO:0031072; GO:0034620; GO:0035617; GO:0042026; GO:0043161; GO:0044183; GO:0045892; GO:0051082; GO:0051085; GO:0051787; GO:0070482; GO:0072318; GO:0072671; GO:0140662	SUBCELLULAR LOCATION: Cytoplasm {ECO:0000269|PubMed:14562095}. Secreted, cell wall {ECO:0000269|PubMed:14562095}.	YAL005C	DDKLKELQDIANPIMSK	K
YAL005C	1	1	0.978	0.961	N.QLESIAYSphosLK.N	K.NQLESIAYSphosLK.N	-0.196903	-0.041709	6	7	SQRIASKNQLESIAYSLKNTISEAGDKLEQA	YAL005C	YAL005C_545	STYX	CENTER	-0.078	Y	43	P10591	HSP71_YEAST	Heat shock protein SSA1 (Heat shock protein YG100)	Saccharomyces cerevisiae (strain ATCC 204508 / S288c) (Baker's yeast)	SSA1		FUNCTION: May play a role in the transport of polypeptides both across the mitochondrial membranes and into the endoplasmic reticulum. A functional difference between SSA1 and SSA2 proteins is expected. SSA1 can participate in the ATP-dependent disassembly of clathrin-coated vesicles. {ECO:0000269|PubMed:12761219}.	cellular response to unfolded protein [GO:0034620]; chaperone cofactor-dependent protein refolding [GO:0051085]; clathrin coat disassembly [GO:0072318]; cytoplasmic translation [GO:0002181]; mitochondria-associated ubiquitin-dependent protein catabolic process [GO:0072671]; negative regulation of transcription, DNA-templated [GO:0045892]; proteasome-mediated ubiquitin-dependent protein catabolic …	cytoplasm [GO:0005737]; cytosol [GO:0005829]; extracellular region [GO:0005576]; fungal-type cell wall [GO:0009277]; fungal-type vacuole membrane [GO:0000329]; nucleus [GO:0005634]; plasma membrane [GO:0005886]; polysome [GO:0005844]; transcription repressor complex [GO:0017053]	ATP binding [GO:0005524]; ATP hydrolysis activity [GO:0016887]; ATP-dependent protein folding chaperone [GO:0140662]; heat shock protein binding [GO:0031072]; misfolded protein binding [GO:0051787]; protein folding chaperone [GO:0044183]; tRNA binding [GO:0000049]; unfolded protein binding [GO:0051082]	cytoplasm [GO:0005737]; cytosol [GO:0005829]; extracellular region [GO:0005576]; fungal-type cell wall [GO:0009277]; fungal-type vacuole membrane [GO:0000329]; nucleus [GO:0005634]; plasma membrane [GO:0005886]; polysome [GO:0005844]; transcription repressor complex [GO:0017053]; ATP binding [GO:0005524]; ATP hydrolysis activity [GO:0016887]; ATP-dependent protein folding chaperone [GO:0140662]; …	GO:0000049; GO:0000209; GO:0000329; GO:0002181; GO:0005524; GO:0005576; GO:0005634; GO:0005737; GO:0005829; GO:0005844; GO:0005886; GO:0006457; GO:0006606; GO:0006616; GO:0006626; GO:0009277; GO:0016192; GO:0016887; GO:0017053; GO:0031072; GO:0034620; GO:0035617; GO:0042026; GO:0043161; GO:0044183; GO:0045892; GO:0051082; GO:0051085; GO:0051787; GO:0070482; GO:0072318; GO:0072671; GO:0140662	SUBCELLULAR LOCATION: Cytoplasm {ECO:0000269|PubMed:14562095}. Secreted, cell wall {ECO:0000269|PubMed:14562095}.	YAL005C	SQRIASKNQLESIAYSL	L
YAL005C	1	1	0.997	0.997	K.NTISphosEAGDKLEQADKDTVTK.K	K.NTISphosEAGDKLEQADKDTVTK.K	-0.45709	-0.34005	15	23	KNQLESIAYSLKNTISEAGDKLEQADKDTVT	YAL005C	YAL005C_551	STYX	CENTER	-0.059	I	44	P10591	HSP71_YEAST	Heat shock protein SSA1 (Heat shock protein YG100)	Saccharomyces cerevisiae (strain ATCC 204508 / S288c) (Baker's yeast)	SSA1		FUNCTION: May play a role in the transport of polypeptides both across the mitochondrial membranes and into the endoplasmic reticulum. A functional difference between SSA1 and SSA2 proteins is expected. SSA1 can participate in the ATP-dependent disassembly of clathrin-coated vesicles. {ECO:0000269|PubMed:12761219}.	cellular response to unfolded protein [GO:0034620]; chaperone cofactor-dependent protein refolding [GO:0051085]; clathrin coat disassembly [GO:0072318]; cytoplasmic translation [GO:0002181]; mitochondria-associated ubiquitin-dependent protein catabolic process [GO:0072671]; negative regulation of transcription, DNA-templated [GO:0045892]; proteasome-mediated ubiquitin-dependent protein catabolic …	cytoplasm [GO:0005737]; cytosol [GO:0005829]; extracellular region [GO:0005576]; fungal-type cell wall [GO:0009277]; fungal-type vacuole membrane [GO:0000329]; nucleus [GO:0005634]; plasma membrane [GO:0005886]; polysome [GO:0005844]; transcription repressor complex [GO:0017053]	ATP binding [GO:0005524]; ATP hydrolysis activity [GO:0016887]; ATP-dependent protein folding chaperone [GO:0140662]; heat shock protein binding [GO:0031072]; misfolded protein binding [GO:0051787]; protein folding chaperone [GO:0044183]; tRNA binding [GO:0000049]; unfolded protein binding [GO:0051082]	cytoplasm [GO:0005737]; cytosol [GO:0005829]; extracellular region [GO:0005576]; fungal-type cell wall [GO:0009277]; fungal-type vacuole membrane [GO:0000329]; nucleus [GO:0005634]; plasma membrane [GO:0005886]; polysome [GO:0005844]; transcription repressor complex [GO:0017053]; ATP binding [GO:0005524]; ATP hydrolysis activity [GO:0016887]; ATP-dependent protein folding chaperone [GO:0140662]; …	GO:0000049; GO:0000209; GO:0000329; GO:0002181; GO:0005524; GO:0005576; GO:0005634; GO:0005737; GO:0005829; GO:0005844; GO:0005886; GO:0006457; GO:0006606; GO:0006616; GO:0006626; GO:0009277; GO:0016192; GO:0016887; GO:0017053; GO:0031072; GO:0034620; GO:0035617; GO:0042026; GO:0043161; GO:0044183; GO:0045892; GO:0051082; GO:0051085; GO:0051787; GO:0070482; GO:0072318; GO:0072671; GO:0140662	SUBCELLULAR LOCATION: Cytoplasm {ECO:0000269|PubMed:14562095}. Secreted, cell wall {ECO:0000269|PubMed:14562095}.	YAL005C	KNQLESIAYSLKNTISE	E
YAL005C	0.9994	0.9982	0.938	0.941	K.MKETAESphosYLGAK.V	K.MKETAESphosYLGAK.V	-0.288491	0.0652062	3	3	QISSMVLGKMKETAESYLGAKVNDAVVTVPA	YAL005C	YAL005C_131	STYX	CENTER	-0.177	E	19	P10591	HSP71_YEAST	Heat shock protein SSA1 (Heat shock protein YG100)	Saccharomyces cerevisiae (strain ATCC 204508 / S288c) (Baker's yeast)	SSA1		FUNCTION: May play a role in the transport of polypeptides both across the mitochondrial membranes and into the endoplasmic reticulum. A functional difference between SSA1 and SSA2 proteins is expected. SSA1 can participate in the ATP-dependent disassembly of clathrin-coated vesicles. {ECO:0000269|PubMed:12761219}.	cellular response to unfolded protein [GO:0034620]; chaperone cofactor-dependent protein refolding [GO:0051085]; clathrin coat disassembly [GO:0072318]; cytoplasmic translation [GO:0002181]; mitochondria-associated ubiquitin-dependent protein catabolic process [GO:0072671]; negative regulation of transcription, DNA-templated [GO:0045892]; proteasome-mediated ubiquitin-dependent protein catabolic …	cytoplasm [GO:0005737]; cytosol [GO:0005829]; extracellular region [GO:0005576]; fungal-type cell wall [GO:0009277]; fungal-type vacuole membrane [GO:0000329]; nucleus [GO:0005634]; plasma membrane [GO:0005886]; polysome [GO:0005844]; transcription repressor complex [GO:0017053]	ATP binding [GO:0005524]; ATP hydrolysis activity [GO:0016887]; ATP-dependent protein folding chaperone [GO:0140662]; heat shock protein binding [GO:0031072]; misfolded protein binding [GO:0051787]; protein folding chaperone [GO:0044183]; tRNA binding [GO:0000049]; unfolded protein binding [GO:0051082]	cytoplasm [GO:0005737]; cytosol [GO:0005829]; extracellular region [GO:0005576]; fungal-type cell wall [GO:0009277]; fungal-type vacuole membrane [GO:0000329]; nucleus [GO:0005634]; plasma membrane [GO:0005886]; polysome [GO:0005844]; transcription repressor complex [GO:0017053]; ATP binding [GO:0005524]; ATP hydrolysis activity [GO:0016887]; ATP-dependent protein folding chaperone [GO:0140662]; …	GO:0000049; GO:0000209; GO:0000329; GO:0002181; GO:0005524; GO:0005576; GO:0005634; GO:0005737; GO:0005829; GO:0005844; GO:0005886; GO:0006457; GO:0006606; GO:0006616; GO:0006626; GO:0009277; GO:0016192; GO:0016887; GO:0017053; GO:0031072; GO:0034620; GO:0035617; GO:0042026; GO:0043161; GO:0044183; GO:0045892; GO:0051082; GO:0051085; GO:0051787; GO:0070482; GO:0072318; GO:0072671; GO:0140662	SUBCELLULAR LOCATION: Cytoplasm {ECO:0000269|PubMed:14562095}. Secreted, cell wall {ECO:0000269|PubMed:14562095}.	YAL005C	QISSMVLGKMKETAESY	Y
YAL005C	1	1	0.94	0.962	R.TTPSFVAFTDTphosER.L	R.TTPSFVAFTDTphosER.L	-0.469113	-0.0103448	2	2	DQGNRTTPSFVAFTDTERLIGDAAKNQAAMN	YAL005C	YAL005C_45	STYX	CENTER	-0.229	D	34	P10591	HSP71_YEAST	Heat shock protein SSA1 (Heat shock protein YG100)	Saccharomyces cerevisiae (strain ATCC 204508 / S288c) (Baker's yeast)	SSA1		FUNCTION: May play a role in the transport of polypeptides both across the mitochondrial membranes and into the endoplasmic reticulum. A functional difference between SSA1 and SSA2 proteins is expected. SSA1 can participate in the ATP-dependent disassembly of clathrin-coated vesicles. {ECO:0000269|PubMed:12761219}.	cellular response to unfolded protein [GO:0034620]; chaperone cofactor-dependent protein refolding [GO:0051085]; clathrin coat disassembly [GO:0072318]; cytoplasmic translation [GO:0002181]; mitochondria-associated ubiquitin-dependent protein catabolic process [GO:0072671]; negative regulation of transcription, DNA-templated [GO:0045892]; proteasome-mediated ubiquitin-dependent protein catabolic …	cytoplasm [GO:0005737]; cytosol [GO:0005829]; extracellular region [GO:0005576]; fungal-type cell wall [GO:0009277]; fungal-type vacuole membrane [GO:0000329]; nucleus [GO:0005634]; plasma membrane [GO:0005886]; polysome [GO:0005844]; transcription repressor complex [GO:0017053]	ATP binding [GO:0005524]; ATP hydrolysis activity [GO:0016887]; ATP-dependent protein folding chaperone [GO:0140662]; heat shock protein binding [GO:0031072]; misfolded protein binding [GO:0051787]; protein folding chaperone [GO:0044183]; tRNA binding [GO:0000049]; unfolded protein binding [GO:0051082]	cytoplasm [GO:0005737]; cytosol [GO:0005829]; extracellular region [GO:0005576]; fungal-type cell wall [GO:0009277]; fungal-type vacuole membrane [GO:0000329]; nucleus [GO:0005634]; plasma membrane [GO:0005886]; polysome [GO:0005844]; transcription repressor complex [GO:0017053]; ATP binding [GO:0005524]; ATP hydrolysis activity [GO:0016887]; ATP-dependent protein folding chaperone [GO:0140662]; …	GO:0000049; GO:0000209; GO:0000329; GO:0002181; GO:0005524; GO:0005576; GO:0005634; GO:0005737; GO:0005829; GO:0005844; GO:0005886; GO:0006457; GO:0006606; GO:0006616; GO:0006626; GO:0009277; GO:0016192; GO:0016887; GO:0017053; GO:0031072; GO:0034620; GO:0035617; GO:0042026; GO:0043161; GO:0044183; GO:0045892; GO:0051082; GO:0051085; GO:0051787; GO:0070482; GO:0072318; GO:0072671; GO:0140662	SUBCELLULAR LOCATION: Cytoplasm {ECO:0000269|PubMed:14562095}. Secreted, cell wall {ECO:0000269|PubMed:14562095}.	YAL005C	DQGNRTTPSFVAFTDTE	E
YAL005C	0.9995	0.9989	0.993	0.991	K.MKETphosAESYLGAK.V	K.MKETphosAESYLGAK.V	-0.000914293	-0.158107	2	4	TPEQISSMVLGKMKETAESYLGAKVNDAVVT	YAL005C	YAL005C_128	STYX	CENTER	0.079	E	18	P10591	HSP71_YEAST	Heat shock protein SSA1 (Heat shock protein YG100)	Saccharomyces cerevisiae (strain ATCC 204508 / S288c) (Baker's yeast)	SSA1		FUNCTION: May play a role in the transport of polypeptides both across the mitochondrial membranes and into the endoplasmic reticulum. A functional difference between SSA1 and SSA2 proteins is expected. SSA1 can participate in the ATP-dependent disassembly of clathrin-coated vesicles. {ECO:0000269|PubMed:12761219}.	cellular response to unfolded protein [GO:0034620]; chaperone cofactor-dependent protein refolding [GO:0051085]; clathrin coat disassembly [GO:0072318]; cytoplasmic translation [GO:0002181]; mitochondria-associated ubiquitin-dependent protein catabolic process [GO:0072671]; negative regulation of transcription, DNA-templated [GO:0045892]; proteasome-mediated ubiquitin-dependent protein catabolic …	cytoplasm [GO:0005737]; cytosol [GO:0005829]; extracellular region [GO:0005576]; fungal-type cell wall [GO:0009277]; fungal-type vacuole membrane [GO:0000329]; nucleus [GO:0005634]; plasma membrane [GO:0005886]; polysome [GO:0005844]; transcription repressor complex [GO:0017053]	ATP binding [GO:0005524]; ATP hydrolysis activity [GO:0016887]; ATP-dependent protein folding chaperone [GO:0140662]; heat shock protein binding [GO:0031072]; misfolded protein binding [GO:0051787]; protein folding chaperone [GO:0044183]; tRNA binding [GO:0000049]; unfolded protein binding [GO:0051082]	cytoplasm [GO:0005737]; cytosol [GO:0005829]; extracellular region [GO:0005576]; fungal-type cell wall [GO:0009277]; fungal-type vacuole membrane [GO:0000329]; nucleus [GO:0005634]; plasma membrane [GO:0005886]; polysome [GO:0005844]; transcription repressor complex [GO:0017053]; ATP binding [GO:0005524]; ATP hydrolysis activity [GO:0016887]; ATP-dependent protein folding chaperone [GO:0140662]; …	GO:0000049; GO:0000209; GO:0000329; GO:0002181; GO:0005524; GO:0005576; GO:0005634; GO:0005737; GO:0005829; GO:0005844; GO:0005886; GO:0006457; GO:0006606; GO:0006616; GO:0006626; GO:0009277; GO:0016192; GO:0016887; GO:0017053; GO:0031072; GO:0034620; GO:0035617; GO:0042026; GO:0043161; GO:0044183; GO:0045892; GO:0051082; GO:0051085; GO:0051787; GO:0070482; GO:0072318; GO:0072671; GO:0140662	SUBCELLULAR LOCATION: Cytoplasm {ECO:0000269|PubMed:14562095}. Secreted, cell wall {ECO:0000269|PubMed:14562095}.	YAL005C	TPEQISSMVLGKMKETA	A
YAL010C	1	0.9649	0.938	0.987	R.GFQESLSphosDDEKNDNAISIS.A	R.GFQESLSphosDDEKNDNAISISATDTENGNIPVFPAK.F	0.209009	0.68162	1	2	AGTELVFTRGFQESLSDDEKNDNAISISATD	YAL010C	YAL010C_457	STYX	CENTER	-0.236	L	47	P18409	MDM10_YEAST	Mitochondrial distribution and morphology protein 10 (Mitochondrial inheritance component MDM10)	Saccharomyces cerevisiae (strain ATCC 204508 / S288c) (Baker's yeast)	MDM10		FUNCTION: Component of the ERMES/MDM complex, which serves as a molecular tether to connect the endoplasmic reticulum and mitochondria. Components of this complex are involved in the control of mitochondrial shape and protein biogenesis and may function in phospholipid exchange. MDM10 is involved in the late assembly steps of the general translocase of the mitochondrial outer membrane (TOM comple…	establishment of mitochondrion localization [GO:0051654]; mitochondrial genome maintenance [GO:0000002]; mitochondrial outer membrane translocase complex assembly [GO:0070096]; mitochondrion organization [GO:0007005]; mitochondrion-endoplasmic reticulum membrane tethering [GO:1990456]; phospholipid homeostasis [GO:0055091]; phospholipid transport [GO:0015914]; protein insertion into mitochondrial…	ERMES complex [GO:0032865]; integral component of mitochondrial outer membrane [GO:0031307]; mitochondrial outer membrane [GO:0005741]; outer mitochondrial membrane protein complex [GO:0098799]; SAM complex [GO:0001401]		ERMES complex [GO:0032865]; integral component of mitochondrial outer membrane [GO:0031307]; mitochondrial outer membrane [GO:0005741]; outer mitochondrial membrane protein complex [GO:0098799]; SAM complex [GO:0001401]; establishment of mitochondrion localization [GO:0051654]; mitochondrial genome maintenance [GO:0000002]; mitochondrial outer membrane translocase complex assembly [GO:0070096]; m…	GO:0000002; GO:0001401; GO:0005741; GO:0007005; GO:0015914; GO:0031307; GO:0032865; GO:0045040; GO:0051654; GO:0055091; GO:0070096; GO:0098799; GO:1990456	SUBCELLULAR LOCATION: Mitochondrion outer membrane {ECO:0000255|HAMAP-Rule:MF_03102, ECO:0000269|PubMed:13679517, ECO:0000269|PubMed:14562095, ECO:0000269|PubMed:16407407, ECO:0000269|PubMed:19556461, ECO:0000269|PubMed:8089171}; Multi-pass membrane protein {ECO:0000255|HAMAP-Rule:MF_03102, ECO:0000269|PubMed:13679517, ECO:0000269|PubMed:14562095, ECO:0000269|PubMed:16407407, ECO:0000269|PubMed:1…	YAL010C	AGTELVFTRGFQESLSD	D
YAL011W	0.9997	0.9996	0.996	0.996	K.QGSphosPSSSMHDPR.M	K.QGSphosPSSSMHDPR.M	-0.176816	0.500335	6	8	EEMKKLKEQNKNKQGSPSSSMHDPRMIMNLN	YAL011W	YAL011W_265	STYX	CENTER	-0.339	G	48	P31376	SWC3_YEAST	SWR1-complex protein 3	Saccharomyces cerevisiae (strain ATCC 204508 / S288c) (Baker's yeast)	SWC3	FUN36 SWC1	FUNCTION: Component of the SWR1 complex which mediates the ATP-dependent exchange of histone H2A for the H2A variant HZT1 leading to transcriptional regulation of selected genes by chromatin remodeling. Involved in chromosome stability. {ECO:0000269|PubMed:14645854, ECO:0000269|PubMed:14690608, ECO:0000269|PubMed:15045029}.	chromatin remodeling [GO:0006338]; endoplasmic reticulum organization [GO:0007029]; histone exchange [GO:0043486]; regulation of transcription, DNA-templated [GO:0006355]	chromatin [GO:0000785]; mitochondrion [GO:0005739]; nucleus [GO:0005634]; Swr1 complex [GO:0000812]		chromatin [GO:0000785]; mitochondrion [GO:0005739]; nucleus [GO:0005634]; Swr1 complex [GO:0000812]; chromatin remodeling [GO:0006338]; endoplasmic reticulum organization [GO:0007029]; histone exchange [GO:0043486]; regulation of transcription, DNA-templated [GO:0006355]	GO:0000785; GO:0000812; GO:0005634; GO:0005739; GO:0006338; GO:0006355; GO:0007029; GO:0043486	SUBCELLULAR LOCATION: Nucleus {ECO:0000269|PubMed:14562095}.	YAL011W	EEMKKLKEQNKNKQGSP	P
YAL011W	1	1	1	1	K.LNKEDAKPGSphosDVEKEVSFNPLFEADCPTPLYTPM.T	K.LNKEDAKPGSphosDVEK.E	-0.196079	0.461724	10	3	LKADQKLNKEDAKPGSDVEKEVSFNPLFEAD	YAL011W	YAL011W_523	STYX	CENTER	-0.329	G	49	P31376	SWC3_YEAST	SWR1-complex protein 3	Saccharomyces cerevisiae (strain ATCC 204508 / S288c) (Baker's yeast)	SWC3	FUN36 SWC1	FUNCTION: Component of the SWR1 complex which mediates the ATP-dependent exchange of histone H2A for the H2A variant HZT1 leading to transcriptional regulation of selected genes by chromatin remodeling. Involved in chromosome stability. {ECO:0000269|PubMed:14645854, ECO:0000269|PubMed:14690608, ECO:0000269|PubMed:15045029}.	chromatin remodeling [GO:0006338]; endoplasmic reticulum organization [GO:0007029]; histone exchange [GO:0043486]; regulation of transcription, DNA-templated [GO:0006355]	chromatin [GO:0000785]; mitochondrion [GO:0005739]; nucleus [GO:0005634]; Swr1 complex [GO:0000812]		chromatin [GO:0000785]; mitochondrion [GO:0005739]; nucleus [GO:0005634]; Swr1 complex [GO:0000812]; chromatin remodeling [GO:0006338]; endoplasmic reticulum organization [GO:0007029]; histone exchange [GO:0043486]; regulation of transcription, DNA-templated [GO:0006355]	GO:0000785; GO:0000812; GO:0005634; GO:0005739; GO:0006338; GO:0006355; GO:0007029; GO:0043486	SUBCELLULAR LOCATION: Nucleus {ECO:0000269|PubMed:14562095}.	YAL011W	LKADQKLNKEDAKPGSD	D
YAL012W	1	1	0.995	0.996	S.SphosPANPIGTYEYSR.S	K.QSSphosPANPIGTYEYSR.S	-0.0540256	-0.0657104	30	44	SVIEPISLSTTFKQSSPANPIGTYEYSRSQN	YAL012W	YAL012W_40	STYX	CENTER	0.006	S	53	P31373	CYS3_YEAST	Cystathionine gamma-lyase, gamma-CTLase, EC 4.4.1.1 (Gamma-cystathionase) (Sulfur transfer protein 1)	Saccharomyces cerevisiae (strain ATCC 204508 / S288c) (Baker's yeast)	CYS3	CYI1 STR1	FUNCTION: Catalyzes the production of cysteine from cystathionine in the reverse transsulfuration pathway for the biosynthesis of sulfur-containing amino acids cysteine and methionine. In this pathway, homocysteine sulfur is converted to cysteine sulfur (Probable). Also has cystathionine beta-lyase and cystathionine gamma-synthase activities in vitro. Cystathionine beta-lyase may be physiological…	cysteine biosynthetic process [GO:0019344]; cysteine biosynthetic process via cystathionine [GO:0019343]; positive regulation of hydrogen sulfide biosynthetic process [GO:1904828]; transsulfuration [GO:0019346]	cytoplasm [GO:0005737]; nucleus [GO:0005634]	carbon-sulfur lyase activity [GO:0016846]; cystathionine gamma-lyase activity [GO:0004123]; cysteine-S-conjugate beta-lyase activity [GO:0047804]; L-cysteine desulfhydrase activity [GO:0080146]; L-cystine L-cysteine-lyase (deaminating) [GO:0044540]; pyridoxal phosphate binding [GO:0030170]	cytoplasm [GO:0005737]; nucleus [GO:0005634]; carbon-sulfur lyase activity [GO:0016846]; cystathionine gamma-lyase activity [GO:0004123]; cysteine-S-conjugate beta-lyase activity [GO:0047804]; L-cysteine desulfhydrase activity [GO:0080146]; L-cystine L-cysteine-lyase (deaminating) [GO:0044540]; pyridoxal phosphate binding [GO:0030170]; cysteine biosynthetic process [GO:0019344]; cysteine biosynth…	GO:0004123; GO:0005634; GO:0005737; GO:0016846; GO:0019343; GO:0019344; GO:0019346; GO:0030170; GO:0044540; GO:0047804; GO:0080146; GO:1904828	SUBCELLULAR LOCATION: Cytoplasm {ECO:0000269|PubMed:14562095}.	YAL012W	SVIEPISLSTTFKQSSP	P
YAL012W	0.9961	0.9899	1	1	E.ASphosGVFDDLVR.L	E.ASphosGVFDDLVR.L	0.365513	-0.191952	1	1	AVMTHGGIPKEAREASGVFDDLVRISVGIED	YAL012W	YAL012W_362	STYX	CENTER	0.279	A	51	P31373	CYS3_YEAST	Cystathionine gamma-lyase, gamma-CTLase, EC 4.4.1.1 (Gamma-cystathionase) (Sulfur transfer protein 1)	Saccharomyces cerevisiae (strain ATCC 204508 / S288c) (Baker's yeast)	CYS3	CYI1 STR1	FUNCTION: Catalyzes the production of cysteine from cystathionine in the reverse transsulfuration pathway for the biosynthesis of sulfur-containing amino acids cysteine and methionine. In this pathway, homocysteine sulfur is converted to cysteine sulfur (Probable). Also has cystathionine beta-lyase and cystathionine gamma-synthase activities in vitro. Cystathionine beta-lyase may be physiological…	cysteine biosynthetic process [GO:0019344]; cysteine biosynthetic process via cystathionine [GO:0019343]; positive regulation of hydrogen sulfide biosynthetic process [GO:1904828]; transsulfuration [GO:0019346]	cytoplasm [GO:0005737]; nucleus [GO:0005634]	carbon-sulfur lyase activity [GO:0016846]; cystathionine gamma-lyase activity [GO:0004123]; cysteine-S-conjugate beta-lyase activity [GO:0047804]; L-cysteine desulfhydrase activity [GO:0080146]; L-cystine L-cysteine-lyase (deaminating) [GO:0044540]; pyridoxal phosphate binding [GO:0030170]	cytoplasm [GO:0005737]; nucleus [GO:0005634]; carbon-sulfur lyase activity [GO:0016846]; cystathionine gamma-lyase activity [GO:0004123]; cysteine-S-conjugate beta-lyase activity [GO:0047804]; L-cysteine desulfhydrase activity [GO:0080146]; L-cystine L-cysteine-lyase (deaminating) [GO:0044540]; pyridoxal phosphate binding [GO:0030170]; cysteine biosynthetic process [GO:0019344]; cysteine biosynth…	GO:0004123; GO:0005634; GO:0005737; GO:0016846; GO:0019343; GO:0019344; GO:0019346; GO:0030170; GO:0044540; GO:0047804; GO:0080146; GO:1904828	SUBCELLULAR LOCATION: Cytoplasm {ECO:0000269|PubMed:14562095}.	YAL012W	AVMTHGGIPKEAREASG	G
YAL012W	0.9914	0.9991	0.985	0.974	K.QSSPANPIGTphosYEYSR.S	K.QSSPANPIGTphosYEYSR.S	0.0163637	0.0943525	2	5	LSTTFKQSSPANPIGTYEYSRSQNPNRENLE	YAL012W	YAL012W_47	STYX	CENTER	-0.039	G	54	P31373	CYS3_YEAST	Cystathionine gamma-lyase, gamma-CTLase, EC 4.4.1.1 (Gamma-cystathionase) (Sulfur transfer protein 1)	Saccharomyces cerevisiae (strain ATCC 204508 / S288c) (Baker's yeast)	CYS3	CYI1 STR1	FUNCTION: Catalyzes the production of cysteine from cystathionine in the reverse transsulfuration pathway for the biosynthesis of sulfur-containing amino acids cysteine and methionine. In this pathway, homocysteine sulfur is converted to cysteine sulfur (Probable). Also has cystathionine beta-lyase and cystathionine gamma-synthase activities in vitro. Cystathionine beta-lyase may be physiological…	cysteine biosynthetic process [GO:0019344]; cysteine biosynthetic process via cystathionine [GO:0019343]; positive regulation of hydrogen sulfide biosynthetic process [GO:1904828]; transsulfuration [GO:0019346]	cytoplasm [GO:0005737]; nucleus [GO:0005634]	carbon-sulfur lyase activity [GO:0016846]; cystathionine gamma-lyase activity [GO:0004123]; cysteine-S-conjugate beta-lyase activity [GO:0047804]; L-cysteine desulfhydrase activity [GO:0080146]; L-cystine L-cysteine-lyase (deaminating) [GO:0044540]; pyridoxal phosphate binding [GO:0030170]	cytoplasm [GO:0005737]; nucleus [GO:0005634]; carbon-sulfur lyase activity [GO:0016846]; cystathionine gamma-lyase activity [GO:0004123]; cysteine-S-conjugate beta-lyase activity [GO:0047804]; L-cysteine desulfhydrase activity [GO:0080146]; L-cystine L-cysteine-lyase (deaminating) [GO:0044540]; pyridoxal phosphate binding [GO:0030170]; cysteine biosynthetic process [GO:0019344]; cysteine biosynth…	GO:0004123; GO:0005634; GO:0005737; GO:0016846; GO:0019343; GO:0019344; GO:0019346; GO:0030170; GO:0044540; GO:0047804; GO:0080146; GO:1904828	SUBCELLULAR LOCATION: Cytoplasm {ECO:0000269|PubMed:14562095}.	YAL012W	LSTTFKQSSPANPIGTY	Y
YAL012W	0.998	0.9991	0.996	0.995	M.TLQESphosDKFATK.A	M.TLQESphosDKFATK.A	-0.221571	-0.174464	2	3	__________MTLQESDKFATKAIHAGEHVD	YAL012W	YAL012W_6	STYX	CENTER	-0.024	E	57	P31373	CYS3_YEAST	Cystathionine gamma-lyase, gamma-CTLase, EC 4.4.1.1 (Gamma-cystathionase) (Sulfur transfer protein 1)	Saccharomyces cerevisiae (strain ATCC 204508 / S288c) (Baker's yeast)	CYS3	CYI1 STR1	FUNCTION: Catalyzes the production of cysteine from cystathionine in the reverse transsulfuration pathway for the biosynthesis of sulfur-containing amino acids cysteine and methionine. In this pathway, homocysteine sulfur is converted to cysteine sulfur (Probable). Also has cystathionine beta-lyase and cystathionine gamma-synthase activities in vitro. Cystathionine beta-lyase may be physiological…	cysteine biosynthetic process [GO:0019344]; cysteine biosynthetic process via cystathionine [GO:0019343]; positive regulation of hydrogen sulfide biosynthetic process [GO:1904828]; transsulfuration [GO:0019346]	cytoplasm [GO:0005737]; nucleus [GO:0005634]	carbon-sulfur lyase activity [GO:0016846]; cystathionine gamma-lyase activity [GO:0004123]; cysteine-S-conjugate beta-lyase activity [GO:0047804]; L-cysteine desulfhydrase activity [GO:0080146]; L-cystine L-cysteine-lyase (deaminating) [GO:0044540]; pyridoxal phosphate binding [GO:0030170]	cytoplasm [GO:0005737]; nucleus [GO:0005634]; carbon-sulfur lyase activity [GO:0016846]; cystathionine gamma-lyase activity [GO:0004123]; cysteine-S-conjugate beta-lyase activity [GO:0047804]; L-cysteine desulfhydrase activity [GO:0080146]; L-cystine L-cysteine-lyase (deaminating) [GO:0044540]; pyridoxal phosphate binding [GO:0030170]; cysteine biosynthetic process [GO:0019344]; cysteine biosynth…	GO:0004123; GO:0005634; GO:0005737; GO:0016846; GO:0019343; GO:0019344; GO:0019346; GO:0030170; GO:0044540; GO:0047804; GO:0080146; GO:1904828	SUBCELLULAR LOCATION: Cytoplasm {ECO:0000269|PubMed:14562095}.	YAL012W	__________MTLQESD	D
YAL012W	0.9978	0.9979	1	1	R.SphosQNPNRENLER.A	R.SphosQNPNRENLER.A	-0.682484	-0.10656	4	5	QSSPANPIGTYEYSRSQNPNRENLERAVAAL	YAL012W	YAL012W_53	STYQ	CENTER	-0.288	R	56	P31373	CYS3_YEAST	Cystathionine gamma-lyase, gamma-CTLase, EC 4.4.1.1 (Gamma-cystathionase) (Sulfur transfer protein 1)	Saccharomyces cerevisiae (strain ATCC 204508 / S288c) (Baker's yeast)	CYS3	CYI1 STR1	FUNCTION: Catalyzes the production of cysteine from cystathionine in the reverse transsulfuration pathway for the biosynthesis of sulfur-containing amino acids cysteine and methionine. In this pathway, homocysteine sulfur is converted to cysteine sulfur (Probable). Also has cystathionine beta-lyase and cystathionine gamma-synthase activities in vitro. Cystathionine beta-lyase may be physiological…	cysteine biosynthetic process [GO:0019344]; cysteine biosynthetic process via cystathionine [GO:0019343]; positive regulation of hydrogen sulfide biosynthetic process [GO:1904828]; transsulfuration [GO:0019346]	cytoplasm [GO:0005737]; nucleus [GO:0005634]	carbon-sulfur lyase activity [GO:0016846]; cystathionine gamma-lyase activity [GO:0004123]; cysteine-S-conjugate beta-lyase activity [GO:0047804]; L-cysteine desulfhydrase activity [GO:0080146]; L-cystine L-cysteine-lyase (deaminating) [GO:0044540]; pyridoxal phosphate binding [GO:0030170]	cytoplasm [GO:0005737]; nucleus [GO:0005634]; carbon-sulfur lyase activity [GO:0016846]; cystathionine gamma-lyase activity [GO:0004123]; cysteine-S-conjugate beta-lyase activity [GO:0047804]; L-cysteine desulfhydrase activity [GO:0080146]; L-cystine L-cysteine-lyase (deaminating) [GO:0044540]; pyridoxal phosphate binding [GO:0030170]; cysteine biosynthetic process [GO:0019344]; cysteine biosynth…	GO:0004123; GO:0005634; GO:0005737; GO:0016846; GO:0019343; GO:0019344; GO:0019346; GO:0030170; GO:0044540; GO:0047804; GO:0080146; GO:1904828	SUBCELLULAR LOCATION: Cytoplasm {ECO:0000269|PubMed:14562095}.	YAL012W	QSSPANPIGTYEYSRSQ	Q
YAL012W	0.9992	0.9998	0.998	0.998	M.TphosLQESDKFATK.A	M.TphosLQESDKFATK.A	-0.137549	-0.140113	7	19	______________MTLQESDKFATKAIHAG	YAL012W	YAL012W_2	STYX	CENTER	0.001	M	50	P31373	CYS3_YEAST	Cystathionine gamma-lyase, gamma-CTLase, EC 4.4.1.1 (Gamma-cystathionase) (Sulfur transfer protein 1)	Saccharomyces cerevisiae (strain ATCC 204508 / S288c) (Baker's yeast)	CYS3	CYI1 STR1	FUNCTION: Catalyzes the production of cysteine from cystathionine in the reverse transsulfuration pathway for the biosynthesis of sulfur-containing amino acids cysteine and methionine. In this pathway, homocysteine sulfur is converted to cysteine sulfur (Probable). Also has cystathionine beta-lyase and cystathionine gamma-synthase activities in vitro. Cystathionine beta-lyase may be physiological…	cysteine biosynthetic process [GO:0019344]; cysteine biosynthetic process via cystathionine [GO:0019343]; positive regulation of hydrogen sulfide biosynthetic process [GO:1904828]; transsulfuration [GO:0019346]	cytoplasm [GO:0005737]; nucleus [GO:0005634]	carbon-sulfur lyase activity [GO:0016846]; cystathionine gamma-lyase activity [GO:0004123]; cysteine-S-conjugate beta-lyase activity [GO:0047804]; L-cysteine desulfhydrase activity [GO:0080146]; L-cystine L-cysteine-lyase (deaminating) [GO:0044540]; pyridoxal phosphate binding [GO:0030170]	cytoplasm [GO:0005737]; nucleus [GO:0005634]; carbon-sulfur lyase activity [GO:0016846]; cystathionine gamma-lyase activity [GO:0004123]; cysteine-S-conjugate beta-lyase activity [GO:0047804]; L-cysteine desulfhydrase activity [GO:0080146]; L-cystine L-cysteine-lyase (deaminating) [GO:0044540]; pyridoxal phosphate binding [GO:0030170]; cysteine biosynthetic process [GO:0019344]; cysteine biosynth…	GO:0004123; GO:0005634; GO:0005737; GO:0016846; GO:0019343; GO:0019344; GO:0019346; GO:0030170; GO:0044540; GO:0047804; GO:0080146; GO:1904828	SUBCELLULAR LOCATION: Cytoplasm {ECO:0000269|PubMed:14562095}.	YAL012W	______________MTL	L
YAL013W	1	1	0.997	0.996	K.VPGENEDESKEEEKSphosQELEEAIDSK.E	K.VPGENEDESKEEEKSphosQELEEAIDSK.E	-0.299138	-0.0657104	6	4	KVPGENEDESKEEEKSQELEEAIDSKEKSTD	YAL013W	YAL013W_120	STYQ	CENTER	-0.117	K	58	P31385	DEP1_YEAST	Transcriptional regulatory protein DEP1	Saccharomyces cerevisiae (strain ATCC 204508 / S288c) (Baker's yeast)	DEP1	FUN54	FUNCTION: Component of the RPD3C(L) histone deacetylase complex (HDAC) responsible for the deacetylation of lysine residues on the N-terminal part of the core histones (H2A, H2B, H3 and H4). Histone deacetylation gives a tag for epigenetic repression and plays an important role in transcriptional regulation, cell cycle progression and developmental events. {ECO:0000269|PubMed:8056324}.	histone deacetylation [GO:0016575]; negative regulation of ribosomal DNA heterochromatin assembly [GO:0061188]; negative regulation of silent mating-type cassette heterochromatin assembly [GO:0061186]; negative regulation of transcription by RNA polymerase II [GO:0000122]; nucleosome assembly [GO:0006334]; positive regulation of transcription by RNA polymerase II [GO:0045944]; positive regulation…	cytoplasm [GO:0005737]; nucleus [GO:0005634]; Rpd3L complex [GO:0033698]; Rpd3L-Expanded complex [GO:0070210]; Sin3-type complex [GO:0070822]	histone deacetylase binding [GO:0042826]	cytoplasm [GO:0005737]; nucleus [GO:0005634]; Rpd3L complex [GO:0033698]; Rpd3L-Expanded complex [GO:0070210]; Sin3-type complex [GO:0070822]; histone deacetylase binding [GO:0042826]; histone deacetylation [GO:0016575]; negative regulation of ribosomal DNA heterochromatin assembly [GO:0061188]; negative regulation of silent mating-type cassette heterochromatin assembly [GO:0061186]; negative reg…	GO:0000122; GO:0005634; GO:0005737; GO:0006334; GO:0006357; GO:0016575; GO:0030174; GO:0033698; GO:0042826; GO:0045944; GO:0061186; GO:0061188; GO:0061408; GO:0070210; GO:0070822	SUBCELLULAR LOCATION: Cytoplasm. Nucleus.	YAL013W	KVPGENEDESKEEEKSQ	Q
YAL013W	1	1	1	1	R.LNNEISphosDLEGLRK.Y	R.LNNEISphosDLEGLRK.Y	-0.33156	-0.245723	25	11	KLEVIVDRMRLNNEISDLEGLRKYFHSFPGA	YAL013W	YAL013W_370	STYX	CENTER	-0.043	I	59	P31385	DEP1_YEAST	Transcriptional regulatory protein DEP1	Saccharomyces cerevisiae (strain ATCC 204508 / S288c) (Baker's yeast)	DEP1	FUN54	FUNCTION: Component of the RPD3C(L) histone deacetylase complex (HDAC) responsible for the deacetylation of lysine residues on the N-terminal part of the core histones (H2A, H2B, H3 and H4). Histone deacetylation gives a tag for epigenetic repression and plays an important role in transcriptional regulation, cell cycle progression and developmental events. {ECO:0000269|PubMed:8056324}.	histone deacetylation [GO:0016575]; negative regulation of ribosomal DNA heterochromatin assembly [GO:0061188]; negative regulation of silent mating-type cassette heterochromatin assembly [GO:0061186]; negative regulation of transcription by RNA polymerase II [GO:0000122]; nucleosome assembly [GO:0006334]; positive regulation of transcription by RNA polymerase II [GO:0045944]; positive regulation…	cytoplasm [GO:0005737]; nucleus [GO:0005634]; Rpd3L complex [GO:0033698]; Rpd3L-Expanded complex [GO:0070210]; Sin3-type complex [GO:0070822]	histone deacetylase binding [GO:0042826]	cytoplasm [GO:0005737]; nucleus [GO:0005634]; Rpd3L complex [GO:0033698]; Rpd3L-Expanded complex [GO:0070210]; Sin3-type complex [GO:0070822]; histone deacetylase binding [GO:0042826]; histone deacetylation [GO:0016575]; negative regulation of ribosomal DNA heterochromatin assembly [GO:0061188]; negative regulation of silent mating-type cassette heterochromatin assembly [GO:0061186]; negative reg…	GO:0000122; GO:0005634; GO:0005737; GO:0006334; GO:0006357; GO:0016575; GO:0030174; GO:0033698; GO:0042826; GO:0045944; GO:0061186; GO:0061188; GO:0061408; GO:0070210; GO:0070822	SUBCELLULAR LOCATION: Cytoplasm. Nucleus.	YAL013W	KLEVIVDRMRLNNEISD	D
YAL014C	0.9993	0.9987	0.994	0.972	R.NTDEVSphosKESLK.K	R.NTDEVSphosKESLK.K	-0.776041	0.287592	3	2	LYRFQQQVARNTDEVSKESLKKVRFKNDDEL	YAL014C	YAL014C_94	STYX	CENTER	-0.532	V	60	P31377	STX8_YEAST	Syntaxin-8 (SNARE protein related to mammalian syntaxin 8) (ULP1-interacting protein 2)	Saccharomyces cerevisiae (strain ATCC 204508 / S288c) (Baker's yeast)	SYN8	UIP2	FUNCTION: t-SNARE which may play a role in determining the specificity of membrane fusion, protein transport and vesicle trafficking within the Golgi/endosomal and plasma membrane/endosomal systems. {ECO:0000269|PubMed:12453154}.	exocytosis [GO:0006887]; Golgi to endosome transport [GO:0006895]; Golgi to vacuole transport [GO:0006896]; Golgi vesicle fusion to target membrane [GO:0048210]; intracellular protein transport [GO:0006886]; vesicle docking [GO:0048278]; vesicle fusion [GO:0006906]	cytosol [GO:0005829]; endomembrane system [GO:0012505]; endosome [GO:0005768]; endosome membrane [GO:0010008]; Golgi membrane [GO:0000139]; integral component of membrane [GO:0016021]; plasma membrane [GO:0005886]; SNARE complex [GO:0031201]	SNAP receptor activity [GO:0005484]; SNARE binding [GO:0000149]	cytosol [GO:0005829]; endomembrane system [GO:0012505]; endosome [GO:0005768]; endosome membrane [GO:0010008]; Golgi membrane [GO:0000139]; integral component of membrane [GO:0016021]; plasma membrane [GO:0005886]; SNARE complex [GO:0031201]; SNAP receptor activity [GO:0005484]; SNARE binding [GO:0000149]; exocytosis [GO:0006887]; Golgi to endosome transport [GO:0006895]; Golgi to vacuole transpo…	GO:0000139; GO:0000149; GO:0005484; GO:0005768; GO:0005829; GO:0005886; GO:0006886; GO:0006887; GO:0006895; GO:0006896; GO:0006906; GO:0010008; GO:0012505; GO:0016021; GO:0031201; GO:0048210; GO:0048278	SUBCELLULAR LOCATION: Endosome membrane {ECO:0000269|PubMed:12453154}; Single-pass type IV membrane protein {ECO:0000269|PubMed:12453154}.	YAL014C	LYRFQQQVARNTDEVSK	K
YAL017W	1	1	1	1	R.GNQPVSTFLRTphosPEK.N	R.GNQPVSTFLRTphosPEK.N	0.0916518	-0.157186	15	21	MTNKRGNQPVSTFLRTPEKNIGAQKHVKKFS	YAL017W	YAL017W_1079	STYX	CENTER	0.124	R	70	P31374	PSK1_YEAST	Serine/threonine-protein kinase PSK1, EC 2.7.11.1 (PAS kinase 1)	Saccharomyces cerevisiae (strain ATCC 204508 / S288c) (Baker's yeast)	PSK1		FUNCTION: Serine/threonine-protein kinase involved in the control of sugar metabolism and translation. Phosphorylates UGP1, which is required for normal glycogen and beta-(1,6)-glucan synthesis. This phosphorylation shifts glucose partitioning toward cell wall glucan synthesis at the expense of glycogen synthesis. {ECO:0000269|PubMed:12372297, ECO:0000269|PubMed:17531808, ECO:0000269|PubMed:83225…	intracellular signal transduction [GO:0035556]; negative regulation of glycogen biosynthetic process [GO:0045719]; protein phosphorylation [GO:0006468]; regulation of (1->6)-beta-D-glucan biosynthetic process [GO:0060917]; regulation of translation [GO:0006417]	cytoplasm [GO:0005737]; cytosol [GO:0005829]; nucleus [GO:0005634]	ATP binding [GO:0005524]; protein kinase activity [GO:0004672]; protein serine kinase activity [GO:0106310]; protein serine/threonine kinase activity [GO:0004674]	cytoplasm [GO:0005737]; cytosol [GO:0005829]; nucleus [GO:0005634]; ATP binding [GO:0005524]; protein kinase activity [GO:0004672]; protein serine kinase activity [GO:0106310]; protein serine/threonine kinase activity [GO:0004674]; intracellular signal transduction [GO:0035556]; negative regulation of glycogen biosynthetic process [GO:0045719]; protein phosphorylation [GO:0006468]; regulation of …	GO:0004672; GO:0004674; GO:0005524; GO:0005634; GO:0005737; GO:0005829; GO:0006417; GO:0006468; GO:0035556; GO:0045719; GO:0060917; GO:0106310	SUBCELLULAR LOCATION: Cytoplasm {ECO:0000269|PubMed:14562095}.	YAL017W	MTNKRGNQPVSTFLRTP	P
YAL017W	1	0.9999	0.99	0.995	K.MASphosSPTGSKLEYSLER.K	K.MASphosSPTGSKLEYSLER.K	0.900171	0.270675	3	7	PTLSSSSTLSLPKMASSPTGSKLEYSLERKI	YAL017W	YAL017W_607	STYX	CENTER	0.315	A	74	P31374	PSK1_YEAST	Serine/threonine-protein kinase PSK1, EC 2.7.11.1 (PAS kinase 1)	Saccharomyces cerevisiae (strain ATCC 204508 / S288c) (Baker's yeast)	PSK1		FUNCTION: Serine/threonine-protein kinase involved in the control of sugar metabolism and translation. Phosphorylates UGP1, which is required for normal glycogen and beta-(1,6)-glucan synthesis. This phosphorylation shifts glucose partitioning toward cell wall glucan synthesis at the expense of glycogen synthesis. {ECO:0000269|PubMed:12372297, ECO:0000269|PubMed:17531808, ECO:0000269|PubMed:83225…	intracellular signal transduction [GO:0035556]; negative regulation of glycogen biosynthetic process [GO:0045719]; protein phosphorylation [GO:0006468]; regulation of (1->6)-beta-D-glucan biosynthetic process [GO:0060917]; regulation of translation [GO:0006417]	cytoplasm [GO:0005737]; cytosol [GO:0005829]; nucleus [GO:0005634]	ATP binding [GO:0005524]; protein kinase activity [GO:0004672]; protein serine kinase activity [GO:0106310]; protein serine/threonine kinase activity [GO:0004674]	cytoplasm [GO:0005737]; cytosol [GO:0005829]; nucleus [GO:0005634]; ATP binding [GO:0005524]; protein kinase activity [GO:0004672]; protein serine kinase activity [GO:0106310]; protein serine/threonine kinase activity [GO:0004674]; intracellular signal transduction [GO:0035556]; negative regulation of glycogen biosynthetic process [GO:0045719]; protein phosphorylation [GO:0006468]; regulation of …	GO:0004672; GO:0004674; GO:0005524; GO:0005634; GO:0005737; GO:0005829; GO:0006417; GO:0006468; GO:0035556; GO:0045719; GO:0060917; GO:0106310	SUBCELLULAR LOCATION: Cytoplasm {ECO:0000269|PubMed:14562095}.	YAL017W	PTLSSSSTLSLPKMASS	S
YAL017W	0.9971	0.9953	0.991	0.992	R.NGDENQLDGDSHSphosEPSLSSSPVR.S	R.NGDENQLDGDSHSphosEPSLSSSPVR.S	0.667633	0.380458	2	2	ENRNGDENQLDGDSHSEPSLSSSPVRSKKSV	YAL017W	YAL017W_649	STYX	CENTER	0.144	H	78	P31374	PSK1_YEAST	Serine/threonine-protein kinase PSK1, EC 2.7.11.1 (PAS kinase 1)	Saccharomyces cerevisiae (strain ATCC 204508 / S288c) (Baker's yeast)	PSK1		FUNCTION: Serine/threonine-protein kinase involved in the control of sugar metabolism and translation. Phosphorylates UGP1, which is required for normal glycogen and beta-(1,6)-glucan synthesis. This phosphorylation shifts glucose partitioning toward cell wall glucan synthesis at the expense of glycogen synthesis. {ECO:0000269|PubMed:12372297, ECO:0000269|PubMed:17531808, ECO:0000269|PubMed:83225…	intracellular signal transduction [GO:0035556]; negative regulation of glycogen biosynthetic process [GO:0045719]; protein phosphorylation [GO:0006468]; regulation of (1->6)-beta-D-glucan biosynthetic process [GO:0060917]; regulation of translation [GO:0006417]	cytoplasm [GO:0005737]; cytosol [GO:0005829]; nucleus [GO:0005634]	ATP binding [GO:0005524]; protein kinase activity [GO:0004672]; protein serine kinase activity [GO:0106310]; protein serine/threonine kinase activity [GO:0004674]	cytoplasm [GO:0005737]; cytosol [GO:0005829]; nucleus [GO:0005634]; ATP binding [GO:0005524]; protein kinase activity [GO:0004672]; protein serine kinase activity [GO:0106310]; protein serine/threonine kinase activity [GO:0004674]; intracellular signal transduction [GO:0035556]; negative regulation of glycogen biosynthetic process [GO:0045719]; protein phosphorylation [GO:0006468]; regulation of …	GO:0004672; GO:0004674; GO:0005524; GO:0005634; GO:0005737; GO:0005829; GO:0006417; GO:0006468; GO:0035556; GO:0045719; GO:0060917; GO:0106310	SUBCELLULAR LOCATION: Cytoplasm {ECO:0000269|PubMed:14562095}.	YAL017W	ENRNGDENQLDGDSHSE	E
YAL017W	0.9989	0.9853	0.511	0.512	K.SphosISQSLAK.L	K.SphosISQSLAK.L	-0.236402	0.0652062	2	2	SKKSVKFANDIKDVKSISQSLAKLMDDVRNG	YAL017W	YAL017W_675	STYX	CENTER	-0.151	K	79	P31374	PSK1_YEAST	Serine/threonine-protein kinase PSK1, EC 2.7.11.1 (PAS kinase 1)	Saccharomyces cerevisiae (strain ATCC 204508 / S288c) (Baker's yeast)	PSK1		FUNCTION: Serine/threonine-protein kinase involved in the control of sugar metabolism and translation. Phosphorylates UGP1, which is required for normal glycogen and beta-(1,6)-glucan synthesis. This phosphorylation shifts glucose partitioning toward cell wall glucan synthesis at the expense of glycogen synthesis. {ECO:0000269|PubMed:12372297, ECO:0000269|PubMed:17531808, ECO:0000269|PubMed:83225…	intracellular signal transduction [GO:0035556]; negative regulation of glycogen biosynthetic process [GO:0045719]; protein phosphorylation [GO:0006468]; regulation of (1->6)-beta-D-glucan biosynthetic process [GO:0060917]; regulation of translation [GO:0006417]	cytoplasm [GO:0005737]; cytosol [GO:0005829]; nucleus [GO:0005634]	ATP binding [GO:0005524]; protein kinase activity [GO:0004672]; protein serine kinase activity [GO:0106310]; protein serine/threonine kinase activity [GO:0004674]	cytoplasm [GO:0005737]; cytosol [GO:0005829]; nucleus [GO:0005634]; ATP binding [GO:0005524]; protein kinase activity [GO:0004672]; protein serine kinase activity [GO:0106310]; protein serine/threonine kinase activity [GO:0004674]; intracellular signal transduction [GO:0035556]; negative regulation of glycogen biosynthetic process [GO:0045719]; protein phosphorylation [GO:0006468]; regulation of …	GO:0004672; GO:0004674; GO:0005524; GO:0005634; GO:0005737; GO:0005829; GO:0006417; GO:0006468; GO:0035556; GO:0045719; GO:0060917; GO:0106310	SUBCELLULAR LOCATION: Cytoplasm {ECO:0000269|PubMed:14562095}.	YAL017W	SKKSVKFANDIKDVKSI	I
YAL017W	0.9985	0.9933	0.993	0.996	R.ISTphosGTLKDMSNLSTYEDLAHR.T	R.ISTphosGTLK.D	-0.0450368	0.791088	7	8	SSSASSSKKSSSRISTGTLKDMSNLSTYEDL	YAL017W	YAL017W_919	STYX	CENTER	-0.418	S	82	P31374	PSK1_YEAST	Serine/threonine-protein kinase PSK1, EC 2.7.11.1 (PAS kinase 1)	Saccharomyces cerevisiae (strain ATCC 204508 / S288c) (Baker's yeast)	PSK1		FUNCTION: Serine/threonine-protein kinase involved in the control of sugar metabolism and translation. Phosphorylates UGP1, which is required for normal glycogen and beta-(1,6)-glucan synthesis. This phosphorylation shifts glucose partitioning toward cell wall glucan synthesis at the expense of glycogen synthesis. {ECO:0000269|PubMed:12372297, ECO:0000269|PubMed:17531808, ECO:0000269|PubMed:83225…	intracellular signal transduction [GO:0035556]; negative regulation of glycogen biosynthetic process [GO:0045719]; protein phosphorylation [GO:0006468]; regulation of (1->6)-beta-D-glucan biosynthetic process [GO:0060917]; regulation of translation [GO:0006417]	cytoplasm [GO:0005737]; cytosol [GO:0005829]; nucleus [GO:0005634]	ATP binding [GO:0005524]; protein kinase activity [GO:0004672]; protein serine kinase activity [GO:0106310]; protein serine/threonine kinase activity [GO:0004674]	cytoplasm [GO:0005737]; cytosol [GO:0005829]; nucleus [GO:0005634]; ATP binding [GO:0005524]; protein kinase activity [GO:0004672]; protein serine kinase activity [GO:0106310]; protein serine/threonine kinase activity [GO:0004674]; intracellular signal transduction [GO:0035556]; negative regulation of glycogen biosynthetic process [GO:0045719]; protein phosphorylation [GO:0006468]; regulation of …	GO:0004672; GO:0004674; GO:0005524; GO:0005634; GO:0005737; GO:0005829; GO:0006417; GO:0006468; GO:0035556; GO:0045719; GO:0060917; GO:0106310	SUBCELLULAR LOCATION: Cytoplasm {ECO:0000269|PubMed:14562095}.	YAL017W	SSSASSSKKSSSRISTG	G
YAL017W	1	1	0.952	0.873	R.AHSphosQSTLSEQEQVPLENDKDSGEMMLADPEMK.H	R.AHSphosQSTLSEQEQVPLENDKDSGEMMLADPEMK.H	-0.072173	0.257851	7	4	TNKLKYEIGDDSRAHSQSTLSEQEQVPLEND	YAL017W	YAL017W_953	STYQ	CENTER	-0.165	H	83	P31374	PSK1_YEAST	Serine/threonine-protein kinase PSK1, EC 2.7.11.1 (PAS kinase 1)	Saccharomyces cerevisiae (strain ATCC 204508 / S288c) (Baker's yeast)	PSK1		FUNCTION: Serine/threonine-protein kinase involved in the control of sugar metabolism and translation. Phosphorylates UGP1, which is required for normal glycogen and beta-(1,6)-glucan synthesis. This phosphorylation shifts glucose partitioning toward cell wall glucan synthesis at the expense of glycogen synthesis. {ECO:0000269|PubMed:12372297, ECO:0000269|PubMed:17531808, ECO:0000269|PubMed:83225…	intracellular signal transduction [GO:0035556]; negative regulation of glycogen biosynthetic process [GO:0045719]; protein phosphorylation [GO:0006468]; regulation of (1->6)-beta-D-glucan biosynthetic process [GO:0060917]; regulation of translation [GO:0006417]	cytoplasm [GO:0005737]; cytosol [GO:0005829]; nucleus [GO:0005634]	ATP binding [GO:0005524]; protein kinase activity [GO:0004672]; protein serine kinase activity [GO:0106310]; protein serine/threonine kinase activity [GO:0004674]	cytoplasm [GO:0005737]; cytosol [GO:0005829]; nucleus [GO:0005634]; ATP binding [GO:0005524]; protein kinase activity [GO:0004672]; protein serine kinase activity [GO:0106310]; protein serine/threonine kinase activity [GO:0004674]; intracellular signal transduction [GO:0035556]; negative regulation of glycogen biosynthetic process [GO:0045719]; protein phosphorylation [GO:0006468]; regulation of …	GO:0004672; GO:0004674; GO:0005524; GO:0005634; GO:0005737; GO:0005829; GO:0006417; GO:0006468; GO:0035556; GO:0045719; GO:0060917; GO:0106310	SUBCELLULAR LOCATION: Cytoplasm {ECO:0000269|PubMed:14562095}.	YAL017W	TNKLKYEIGDDSRAHSQ	Q
YAL017W	0.9626	0.9966	0.966	0.954	K.SSSRISphosTGTLK.D	K.SSSRISphosTGTLK.D	0.147608	-0.0259417	3	5	ASSSASSSKKSSSRISTGTLKDMSNLSTYED	YAL017W	YAL017W_918	STYX	CENTER	0.087	I	80	P31374	PSK1_YEAST	Serine/threonine-protein kinase PSK1, EC 2.7.11.1 (PAS kinase 1)	Saccharomyces cerevisiae (strain ATCC 204508 / S288c) (Baker's yeast)	PSK1		FUNCTION: Serine/threonine-protein kinase involved in the control of sugar metabolism and translation. Phosphorylates UGP1, which is required for normal glycogen and beta-(1,6)-glucan synthesis. This phosphorylation shifts glucose partitioning toward cell wall glucan synthesis at the expense of glycogen synthesis. {ECO:0000269|PubMed:12372297, ECO:0000269|PubMed:17531808, ECO:0000269|PubMed:83225…	intracellular signal transduction [GO:0035556]; negative regulation of glycogen biosynthetic process [GO:0045719]; protein phosphorylation [GO:0006468]; regulation of (1->6)-beta-D-glucan biosynthetic process [GO:0060917]; regulation of translation [GO:0006417]	cytoplasm [GO:0005737]; cytosol [GO:0005829]; nucleus [GO:0005634]	ATP binding [GO:0005524]; protein kinase activity [GO:0004672]; protein serine kinase activity [GO:0106310]; protein serine/threonine kinase activity [GO:0004674]	cytoplasm [GO:0005737]; cytosol [GO:0005829]; nucleus [GO:0005634]; ATP binding [GO:0005524]; protein kinase activity [GO:0004672]; protein serine kinase activity [GO:0106310]; protein serine/threonine kinase activity [GO:0004674]; intracellular signal transduction [GO:0035556]; negative regulation of glycogen biosynthetic process [GO:0045719]; protein phosphorylation [GO:0006468]; regulation of …	GO:0004672; GO:0004674; GO:0005524; GO:0005634; GO:0005737; GO:0005829; GO:0006417; GO:0006468; GO:0035556; GO:0045719; GO:0060917; GO:0106310	SUBCELLULAR LOCATION: Cytoplasm {ECO:0000269|PubMed:14562095}.	YAL017W	ASSSASSSKKSSSRIST	T
YAL017W	1	0.9758	0.998	0.995	R.ASDLHMISphosLFNLNK.L	R.ASDLHMISphosLFNLNK.L	0.719441	0.150936	4	2	LEKNTSERASDLHMISLFNLNKLMLGDPKKN	YAL017W	YAL017W_364	STYX	CENTER	0.284	I	73	P31374	PSK1_YEAST	Serine/threonine-protein kinase PSK1, EC 2.7.11.1 (PAS kinase 1)	Saccharomyces cerevisiae (strain ATCC 204508 / S288c) (Baker's yeast)	PSK1		FUNCTION: Serine/threonine-protein kinase involved in the control of sugar metabolism and translation. Phosphorylates UGP1, which is required for normal glycogen and beta-(1,6)-glucan synthesis. This phosphorylation shifts glucose partitioning toward cell wall glucan synthesis at the expense of glycogen synthesis. {ECO:0000269|PubMed:12372297, ECO:0000269|PubMed:17531808, ECO:0000269|PubMed:83225…	intracellular signal transduction [GO:0035556]; negative regulation of glycogen biosynthetic process [GO:0045719]; protein phosphorylation [GO:0006468]; regulation of (1->6)-beta-D-glucan biosynthetic process [GO:0060917]; regulation of translation [GO:0006417]	cytoplasm [GO:0005737]; cytosol [GO:0005829]; nucleus [GO:0005634]	ATP binding [GO:0005524]; protein kinase activity [GO:0004672]; protein serine kinase activity [GO:0106310]; protein serine/threonine kinase activity [GO:0004674]	cytoplasm [GO:0005737]; cytosol [GO:0005829]; nucleus [GO:0005634]; ATP binding [GO:0005524]; protein kinase activity [GO:0004672]; protein serine kinase activity [GO:0106310]; protein serine/threonine kinase activity [GO:0004674]; intracellular signal transduction [GO:0035556]; negative regulation of glycogen biosynthetic process [GO:0045719]; protein phosphorylation [GO:0006468]; regulation of …	GO:0004672; GO:0004674; GO:0005524; GO:0005634; GO:0005737; GO:0005829; GO:0006417; GO:0006468; GO:0035556; GO:0045719; GO:0060917; GO:0106310	SUBCELLULAR LOCATION: Cytoplasm {ECO:0000269|PubMed:14562095}.	YAL017W	LEKNTSERASDLHMISL	L
YAL017W	0.9997	0.9999	0.989	0.993	R.TSASphosANHLMNR.N	R.TSASphosANHLMNR.N	0.760707	-0.320685	4	9	KEFAGRRSSLPRTSASANHLMNRNKSQIWNT	YAL017W	YAL017W_192	STYX	CENTER	0.541	A	71	P31374	PSK1_YEAST	Serine/threonine-protein kinase PSK1, EC 2.7.11.1 (PAS kinase 1)	Saccharomyces cerevisiae (strain ATCC 204508 / S288c) (Baker's yeast)	PSK1		FUNCTION: Serine/threonine-protein kinase involved in the control of sugar metabolism and translation. Phosphorylates UGP1, which is required for normal glycogen and beta-(1,6)-glucan synthesis. This phosphorylation shifts glucose partitioning toward cell wall glucan synthesis at the expense of glycogen synthesis. {ECO:0000269|PubMed:12372297, ECO:0000269|PubMed:17531808, ECO:0000269|PubMed:83225…	intracellular signal transduction [GO:0035556]; negative regulation of glycogen biosynthetic process [GO:0045719]; protein phosphorylation [GO:0006468]; regulation of (1->6)-beta-D-glucan biosynthetic process [GO:0060917]; regulation of translation [GO:0006417]	cytoplasm [GO:0005737]; cytosol [GO:0005829]; nucleus [GO:0005634]	ATP binding [GO:0005524]; protein kinase activity [GO:0004672]; protein serine kinase activity [GO:0106310]; protein serine/threonine kinase activity [GO:0004674]	cytoplasm [GO:0005737]; cytosol [GO:0005829]; nucleus [GO:0005634]; ATP binding [GO:0005524]; protein kinase activity [GO:0004672]; protein serine kinase activity [GO:0106310]; protein serine/threonine kinase activity [GO:0004674]; intracellular signal transduction [GO:0035556]; negative regulation of glycogen biosynthetic process [GO:0045719]; protein phosphorylation [GO:0006468]; regulation of …	GO:0004672; GO:0004674; GO:0005524; GO:0005634; GO:0005737; GO:0005829; GO:0006417; GO:0006468; GO:0035556; GO:0045719; GO:0060917; GO:0106310	SUBCELLULAR LOCATION: Cytoplasm {ECO:0000269|PubMed:14562095}.	YAL017W	KEFAGRRSSLPRTSASA	A
YAL017W	0.9998	0.9995	0.985	0.986	K.ISLSPSphosTESLADSK.S	K.ISLSPSphosTESLADSK.S	-0.251842	0.0504092	16	23	KVDENLIISKISLSPSTESLADSKSSGKGLS	YAL017W	YAL017W_1020	STYX	CENTER	-0.151	P	62	P31374	PSK1_YEAST	Serine/threonine-protein kinase PSK1, EC 2.7.11.1 (PAS kinase 1)	Saccharomyces cerevisiae (strain ATCC 204508 / S288c) (Baker's yeast)	PSK1		FUNCTION: Serine/threonine-protein kinase involved in the control of sugar metabolism and translation. Phosphorylates UGP1, which is required for normal glycogen and beta-(1,6)-glucan synthesis. This phosphorylation shifts glucose partitioning toward cell wall glucan synthesis at the expense of glycogen synthesis. {ECO:0000269|PubMed:12372297, ECO:0000269|PubMed:17531808, ECO:0000269|PubMed:83225…	intracellular signal transduction [GO:0035556]; negative regulation of glycogen biosynthetic process [GO:0045719]; protein phosphorylation [GO:0006468]; regulation of (1->6)-beta-D-glucan biosynthetic process [GO:0060917]; regulation of translation [GO:0006417]	cytoplasm [GO:0005737]; cytosol [GO:0005829]; nucleus [GO:0005634]	ATP binding [GO:0005524]; protein kinase activity [GO:0004672]; protein serine kinase activity [GO:0106310]; protein serine/threonine kinase activity [GO:0004674]	cytoplasm [GO:0005737]; cytosol [GO:0005829]; nucleus [GO:0005634]; ATP binding [GO:0005524]; protein kinase activity [GO:0004672]; protein serine kinase activity [GO:0106310]; protein serine/threonine kinase activity [GO:0004674]; intracellular signal transduction [GO:0035556]; negative regulation of glycogen biosynthetic process [GO:0045719]; protein phosphorylation [GO:0006468]; regulation of …	GO:0004672; GO:0004674; GO:0005524; GO:0005634; GO:0005737; GO:0005829; GO:0006417; GO:0006468; GO:0035556; GO:0045719; GO:0060917; GO:0106310	SUBCELLULAR LOCATION: Cytoplasm {ECO:0000269|PubMed:14562095}.	YAL017W	KVDENLIISKISLSPST	T
YAL017W	1	1	0.998	0.998	K.LIDENATENGLAGSphosPK.D	K.LIDENATENGLAGSphosPKDEDGIIMTNK.R	-0.147135	-0.0737702	65	80	EKLIDENATENGLAGSPKDEDGIIMTNKRGN	YAL017W	YAL017W_1055	STYX	CENTER	-0.037	G	68	P31374	PSK1_YEAST	Serine/threonine-protein kinase PSK1, EC 2.7.11.1 (PAS kinase 1)	Saccharomyces cerevisiae (strain ATCC 204508 / S288c) (Baker's yeast)	PSK1		FUNCTION: Serine/threonine-protein kinase involved in the control of sugar metabolism and translation. Phosphorylates UGP1, which is required for normal glycogen and beta-(1,6)-glucan synthesis. This phosphorylation shifts glucose partitioning toward cell wall glucan synthesis at the expense of glycogen synthesis. {ECO:0000269|PubMed:12372297, ECO:0000269|PubMed:17531808, ECO:0000269|PubMed:83225…	intracellular signal transduction [GO:0035556]; negative regulation of glycogen biosynthetic process [GO:0045719]; protein phosphorylation [GO:0006468]; regulation of (1->6)-beta-D-glucan biosynthetic process [GO:0060917]; regulation of translation [GO:0006417]	cytoplasm [GO:0005737]; cytosol [GO:0005829]; nucleus [GO:0005634]	ATP binding [GO:0005524]; protein kinase activity [GO:0004672]; protein serine kinase activity [GO:0106310]; protein serine/threonine kinase activity [GO:0004674]	cytoplasm [GO:0005737]; cytosol [GO:0005829]; nucleus [GO:0005634]; ATP binding [GO:0005524]; protein kinase activity [GO:0004672]; protein serine kinase activity [GO:0106310]; protein serine/threonine kinase activity [GO:0004674]; intracellular signal transduction [GO:0035556]; negative regulation of glycogen biosynthetic process [GO:0045719]; protein phosphorylation [GO:0006468]; regulation of …	GO:0004672; GO:0004674; GO:0005524; GO:0005634; GO:0005737; GO:0005829; GO:0006417; GO:0006468; GO:0035556; GO:0045719; GO:0060917; GO:0106310	SUBCELLULAR LOCATION: Cytoplasm {ECO:0000269|PubMed:14562095}.	YAL017W	EKLIDENATENGLAGSP	P
YAL017W	0.9998	0.9993	0.986	0.991	K.ISLSPSTESphosLADSK.S	K.ISLSPSTESphosLADSK.S	0.482027	0.257851	9	8	ENLIISKISLSPSTESLADSKSSGKGLSPLE	YAL017W	YAL017W_1023	STYX	CENTER	0.112	E	65	P31374	PSK1_YEAST	Serine/threonine-protein kinase PSK1, EC 2.7.11.1 (PAS kinase 1)	Saccharomyces cerevisiae (strain ATCC 204508 / S288c) (Baker's yeast)	PSK1		FUNCTION: Serine/threonine-protein kinase involved in the control of sugar metabolism and translation. Phosphorylates UGP1, which is required for normal glycogen and beta-(1,6)-glucan synthesis. This phosphorylation shifts glucose partitioning toward cell wall glucan synthesis at the expense of glycogen synthesis. {ECO:0000269|PubMed:12372297, ECO:0000269|PubMed:17531808, ECO:0000269|PubMed:83225…	intracellular signal transduction [GO:0035556]; negative regulation of glycogen biosynthetic process [GO:0045719]; protein phosphorylation [GO:0006468]; regulation of (1->6)-beta-D-glucan biosynthetic process [GO:0060917]; regulation of translation [GO:0006417]	cytoplasm [GO:0005737]; cytosol [GO:0005829]; nucleus [GO:0005634]	ATP binding [GO:0005524]; protein kinase activity [GO:0004672]; protein serine kinase activity [GO:0106310]; protein serine/threonine kinase activity [GO:0004674]	cytoplasm [GO:0005737]; cytosol [GO:0005829]; nucleus [GO:0005634]; ATP binding [GO:0005524]; protein kinase activity [GO:0004672]; protein serine kinase activity [GO:0106310]; protein serine/threonine kinase activity [GO:0004674]; intracellular signal transduction [GO:0035556]; negative regulation of glycogen biosynthetic process [GO:0045719]; protein phosphorylation [GO:0006468]; regulation of …	GO:0004672; GO:0004674; GO:0005524; GO:0005634; GO:0005737; GO:0005829; GO:0006417; GO:0006468; GO:0035556; GO:0045719; GO:0060917; GO:0106310	SUBCELLULAR LOCATION: Cytoplasm {ECO:0000269|PubMed:14562095}.	YAL017W	ENLIISKISLSPSTESL	L
YAL017W	1	1	0.996	0.99	K.GLSphosPLEEEKLIDENATENGLAGSphosPK.D	K.GLSphosPLEEEKLIDENATENGLAGSphosPK.D	0.418462	-0.744222	7	6	STESLADSKSSGKGLSPLEEEKLIDENATEN EKLIDENATENGLAGSPKDEDGIIMTNKRGN	YAL017W	YAL017W_1035 1055	STYX	CENTER	0.581	L	67	P31374	PSK1_YEAST	Serine/threonine-protein kinase PSK1, EC 2.7.11.1 (PAS kinase 1)	Saccharomyces cerevisiae (strain ATCC 204508 / S288c) (Baker's yeast)	PSK1		FUNCTION: Serine/threonine-protein kinase involved in the control of sugar metabolism and translation. Phosphorylates UGP1, which is required for normal glycogen and beta-(1,6)-glucan synthesis. This phosphorylation shifts glucose partitioning toward cell wall glucan synthesis at the expense of glycogen synthesis. {ECO:0000269|PubMed:12372297, ECO:0000269|PubMed:17531808, ECO:0000269|PubMed:83225…	intracellular signal transduction [GO:0035556]; negative regulation of glycogen biosynthetic process [GO:0045719]; protein phosphorylation [GO:0006468]; regulation of (1->6)-beta-D-glucan biosynthetic process [GO:0060917]; regulation of translation [GO:0006417]	cytoplasm [GO:0005737]; cytosol [GO:0005829]; nucleus [GO:0005634]	ATP binding [GO:0005524]; protein kinase activity [GO:0004672]; protein serine kinase activity [GO:0106310]; protein serine/threonine kinase activity [GO:0004674]	cytoplasm [GO:0005737]; cytosol [GO:0005829]; nucleus [GO:0005634]; ATP binding [GO:0005524]; protein kinase activity [GO:0004672]; protein serine kinase activity [GO:0106310]; protein serine/threonine kinase activity [GO:0004674]; intracellular signal transduction [GO:0035556]; negative regulation of glycogen biosynthetic process [GO:0045719]; protein phosphorylation [GO:0006468]; regulation of …	GO:0004672; GO:0004674; GO:0005524; GO:0005634; GO:0005737; GO:0005829; GO:0006417; GO:0006468; GO:0035556; GO:0045719; GO:0060917; GO:0106310	SUBCELLULAR LOCATION: Cytoplasm {ECO:0000269|PubMed:14562095}.	YAL017W	STESLADSKSSGKGLSP	P
YAL017W	1	1	1	1	K.GLSphosPLEEEKLIDENATENGLAGSPK.D	K.GLSphosPLEEEKLIDENATENGLAGSPK.D	-0.072173	0.0504092	26	31	STESLADSKSSGKGLSPLEEEKLIDENATEN	YAL017W	YAL017W_1035	STYX	CENTER	-0.061	L	66	P31374	PSK1_YEAST	Serine/threonine-protein kinase PSK1, EC 2.7.11.1 (PAS kinase 1)	Saccharomyces cerevisiae (strain ATCC 204508 / S288c) (Baker's yeast)	PSK1		FUNCTION: Serine/threonine-protein kinase involved in the control of sugar metabolism and translation. Phosphorylates UGP1, which is required for normal glycogen and beta-(1,6)-glucan synthesis. This phosphorylation shifts glucose partitioning toward cell wall glucan synthesis at the expense of glycogen synthesis. {ECO:0000269|PubMed:12372297, ECO:0000269|PubMed:17531808, ECO:0000269|PubMed:83225…	intracellular signal transduction [GO:0035556]; negative regulation of glycogen biosynthetic process [GO:0045719]; protein phosphorylation [GO:0006468]; regulation of (1->6)-beta-D-glucan biosynthetic process [GO:0060917]; regulation of translation [GO:0006417]	cytoplasm [GO:0005737]; cytosol [GO:0005829]; nucleus [GO:0005634]	ATP binding [GO:0005524]; protein kinase activity [GO:0004672]; protein serine kinase activity [GO:0106310]; protein serine/threonine kinase activity [GO:0004674]	cytoplasm [GO:0005737]; cytosol [GO:0005829]; nucleus [GO:0005634]; ATP binding [GO:0005524]; protein kinase activity [GO:0004672]; protein serine kinase activity [GO:0106310]; protein serine/threonine kinase activity [GO:0004674]; intracellular signal transduction [GO:0035556]; negative regulation of glycogen biosynthetic process [GO:0045719]; protein phosphorylation [GO:0006468]; regulation of …	GO:0004672; GO:0004674; GO:0005524; GO:0005634; GO:0005737; GO:0005829; GO:0006417; GO:0006468; GO:0035556; GO:0045719; GO:0060917; GO:0106310	SUBCELLULAR LOCATION: Cytoplasm {ECO:0000269|PubMed:14562095}.	YAL017W	STESLADSKSSGKGLSP	P
YAL017W	0.9309	0.9826	0.894	0.977	R.AHSphosQSTLSphosEQEQVPLENDKDSGEMMLADPEMK.H	R.AHSphosQSTLSphosEQEQVPLENDKDSGEMMLADPEMK.H	0.00775057	-0.157186	1	1	TNKLKYEIGDDSRAHSQSTLSEQEQVPLEND YEIGDDSRAHSQSTLSEQEQVPLENDKDSGE	YAL017W	YAL017W_953 958	STYQ	CENTER	0.082	H	85	P31374	PSK1_YEAST	Serine/threonine-protein kinase PSK1, EC 2.7.11.1 (PAS kinase 1)	Saccharomyces cerevisiae (strain ATCC 204508 / S288c) (Baker's yeast)	PSK1		FUNCTION: Serine/threonine-protein kinase involved in the control of sugar metabolism and translation. Phosphorylates UGP1, which is required for normal glycogen and beta-(1,6)-glucan synthesis. This phosphorylation shifts glucose partitioning toward cell wall glucan synthesis at the expense of glycogen synthesis. {ECO:0000269|PubMed:12372297, ECO:0000269|PubMed:17531808, ECO:0000269|PubMed:83225…	intracellular signal transduction [GO:0035556]; negative regulation of glycogen biosynthetic process [GO:0045719]; protein phosphorylation [GO:0006468]; regulation of (1->6)-beta-D-glucan biosynthetic process [GO:0060917]; regulation of translation [GO:0006417]	cytoplasm [GO:0005737]; cytosol [GO:0005829]; nucleus [GO:0005634]	ATP binding [GO:0005524]; protein kinase activity [GO:0004672]; protein serine kinase activity [GO:0106310]; protein serine/threonine kinase activity [GO:0004674]	cytoplasm [GO:0005737]; cytosol [GO:0005829]; nucleus [GO:0005634]; ATP binding [GO:0005524]; protein kinase activity [GO:0004672]; protein serine kinase activity [GO:0106310]; protein serine/threonine kinase activity [GO:0004674]; intracellular signal transduction [GO:0035556]; negative regulation of glycogen biosynthetic process [GO:0045719]; protein phosphorylation [GO:0006468]; regulation of …	GO:0004672; GO:0004674; GO:0005524; GO:0005634; GO:0005737; GO:0005829; GO:0006417; GO:0006468; GO:0035556; GO:0045719; GO:0060917; GO:0106310	SUBCELLULAR LOCATION: Cytoplasm {ECO:0000269|PubMed:14562095}.	YAL017W	TNKLKYEIGDDSRAHSQ	Q
YAL017W	0.9975	0.9972	0.994	0.992	K.ISLSphosPSTESLADSK.S	K.ISLSphosPSTESLADSK.S	-0.353586	0.079853	7	8	NFKVDENLIISKISLSPSTESLADSKSSGKG	YAL017W	YAL017W_1018	STYX	CENTER	-0.217	L	61	P31374	PSK1_YEAST	Serine/threonine-protein kinase PSK1, EC 2.7.11.1 (PAS kinase 1)	Saccharomyces cerevisiae (strain ATCC 204508 / S288c) (Baker's yeast)	PSK1		FUNCTION: Serine/threonine-protein kinase involved in the control of sugar metabolism and translation. Phosphorylates UGP1, which is required for normal glycogen and beta-(1,6)-glucan synthesis. This phosphorylation shifts glucose partitioning toward cell wall glucan synthesis at the expense of glycogen synthesis. {ECO:0000269|PubMed:12372297, ECO:0000269|PubMed:17531808, ECO:0000269|PubMed:83225…	intracellular signal transduction [GO:0035556]; negative regulation of glycogen biosynthetic process [GO:0045719]; protein phosphorylation [GO:0006468]; regulation of (1->6)-beta-D-glucan biosynthetic process [GO:0060917]; regulation of translation [GO:0006417]	cytoplasm [GO:0005737]; cytosol [GO:0005829]; nucleus [GO:0005634]	ATP binding [GO:0005524]; protein kinase activity [GO:0004672]; protein serine kinase activity [GO:0106310]; protein serine/threonine kinase activity [GO:0004674]	cytoplasm [GO:0005737]; cytosol [GO:0005829]; nucleus [GO:0005634]; ATP binding [GO:0005524]; protein kinase activity [GO:0004672]; protein serine kinase activity [GO:0106310]; protein serine/threonine kinase activity [GO:0004674]; intracellular signal transduction [GO:0035556]; negative regulation of glycogen biosynthetic process [GO:0045719]; protein phosphorylation [GO:0006468]; regulation of …	GO:0004672; GO:0004674; GO:0005524; GO:0005634; GO:0005737; GO:0005829; GO:0006417; GO:0006468; GO:0035556; GO:0045719; GO:0060917; GO:0106310	SUBCELLULAR LOCATION: Cytoplasm {ECO:0000269|PubMed:14562095}.	YAL017W	NFKVDENLIISKISLSP	P
YAL017W	1	1	0.992	0.994	K.MASSphosPTGSKLEYSLER.K	K.MASSphosPTGSKLEYSLER.K	-0.393062	-0.264101	28	37	TLSSSSTLSLPKMASSPTGSKLEYSLERKIL	YAL017W	YAL017W_608	STYX	CENTER	-0.064	S	76	P31374	PSK1_YEAST	Serine/threonine-protein kinase PSK1, EC 2.7.11.1 (PAS kinase 1)	Saccharomyces cerevisiae (strain ATCC 204508 / S288c) (Baker's yeast)	PSK1		FUNCTION: Serine/threonine-protein kinase involved in the control of sugar metabolism and translation. Phosphorylates UGP1, which is required for normal glycogen and beta-(1,6)-glucan synthesis. This phosphorylation shifts glucose partitioning toward cell wall glucan synthesis at the expense of glycogen synthesis. {ECO:0000269|PubMed:12372297, ECO:0000269|PubMed:17531808, ECO:0000269|PubMed:83225…	intracellular signal transduction [GO:0035556]; negative regulation of glycogen biosynthetic process [GO:0045719]; protein phosphorylation [GO:0006468]; regulation of (1->6)-beta-D-glucan biosynthetic process [GO:0060917]; regulation of translation [GO:0006417]	cytoplasm [GO:0005737]; cytosol [GO:0005829]; nucleus [GO:0005634]	ATP binding [GO:0005524]; protein kinase activity [GO:0004672]; protein serine kinase activity [GO:0106310]; protein serine/threonine kinase activity [GO:0004674]	cytoplasm [GO:0005737]; cytosol [GO:0005829]; nucleus [GO:0005634]; ATP binding [GO:0005524]; protein kinase activity [GO:0004672]; protein serine kinase activity [GO:0106310]; protein serine/threonine kinase activity [GO:0004674]; intracellular signal transduction [GO:0035556]; negative regulation of glycogen biosynthetic process [GO:0045719]; protein phosphorylation [GO:0006468]; regulation of …	GO:0004672; GO:0004674; GO:0005524; GO:0005634; GO:0005737; GO:0005829; GO:0006417; GO:0006468; GO:0035556; GO:0045719; GO:0060917; GO:0106310	SUBCELLULAR LOCATION: Cytoplasm {ECO:0000269|PubMed:14562095}.	YAL017W	TLSSSSTLSLPKMASSP	P
YAL019W	1	1	0.981	0.992	K.KSETphosPPPVK.K	K.KSETphosPPPVKK.S	0.375586	0.122922	20	28	QNWTWNKNASPKKSETPPPVKKSLPLANTGR	YAL019W	YAL019W_131	STYX	CENTER	0.126	E	88	P31380	FUN30_YEAST	ATP-dependent helicase FUN30, EC 3.6.4.12	Saccharomyces cerevisiae (strain ATCC 204508 / S288c) (Baker's yeast)	FUN30		FUNCTION: DNA helicase that possesses intrinsic ATP-dependent nucleosome-remodeling activity and is both required for DNA repair and heterochromatin organization. Promotes DNA end resection of double-strand breaks (DSBs) following DNA damage: probably acts by weakening histone DNA interactions in nucleosomes flanking DSBs, facilitating single-stranded DNA (ssDNA) production by the EXO1 and SGS1 m…	chromatin remodeling [GO:0006338]; DNA double-strand break processing [GO:0000729]; heterochromatin assembly [GO:0031507]; negative regulation of transcription by RNA polymerase II [GO:0000122]; positive regulation of RNA splicing [GO:0033120]; rDNA heterochromatin assembly [GO:0000183]; silent mating-type cassette heterochromatin assembly [GO:0030466]; subtelomeric heterochromatin assembly [GO:0…	chromosome, centromeric region [GO:0000775]; chromosome, telomeric region [GO:0000781]; mating-type region heterochromatin [GO:0031934]; mitochondrion [GO:0005739]; nucleus [GO:0005634]	ATP binding [GO:0005524]; ATP hydrolysis activity [GO:0016887]; ATP-dependent activity, acting on DNA [GO:0008094]; ATP-dependent chromatin remodeler activity [GO:0140658]; chromatin binding [GO:0003682]; DNA binding [GO:0003677]; DNA helicase activity [GO:0003678]; identical protein binding [GO:0042802]	chromosome, centromeric region [GO:0000775]; chromosome, telomeric region [GO:0000781]; mating-type region heterochromatin [GO:0031934]; mitochondrion [GO:0005739]; nucleus [GO:0005634]; ATP binding [GO:0005524]; ATP hydrolysis activity [GO:0016887]; ATP-dependent activity, acting on DNA [GO:0008094]; ATP-dependent chromatin remodeler activity [GO:0140658]; chromatin binding [GO:0003682]; DNA bin…	GO:0000122; GO:0000183; GO:0000729; GO:0000775; GO:0000781; GO:0003677; GO:0003678; GO:0003682; GO:0005524; GO:0005634; GO:0005739; GO:0006338; GO:0008094; GO:0016887; GO:0030466; GO:0031507; GO:0031509; GO:0031934; GO:0033120; GO:0042802; GO:0140658	SUBCELLULAR LOCATION: Nucleus. Chromosome. Note=Recruited to double-strand breaks (DSBs) sites of DNA damage.	YAL019W	QNWTWNKNASPKKSETP	P
YAL019W	0.9996	0.9999	0.696	0.719	K.KSphosETPPPVKK.S	K.KSphosETPPPVKK.S	0.4201	0.178353	8	10	QRQNWTWNKNASPKKSETPPPVKKSLPLANT	YAL019W	YAL019W_129	STYX	CENTER	0.121	K	87	P31380	FUN30_YEAST	ATP-dependent helicase FUN30, EC 3.6.4.12	Saccharomyces cerevisiae (strain ATCC 204508 / S288c) (Baker's yeast)	FUN30		FUNCTION: DNA helicase that possesses intrinsic ATP-dependent nucleosome-remodeling activity and is both required for DNA repair and heterochromatin organization. Promotes DNA end resection of double-strand breaks (DSBs) following DNA damage: probably acts by weakening histone DNA interactions in nucleosomes flanking DSBs, facilitating single-stranded DNA (ssDNA) production by the EXO1 and SGS1 m…	chromatin remodeling [GO:0006338]; DNA double-strand break processing [GO:0000729]; heterochromatin assembly [GO:0031507]; negative regulation of transcription by RNA polymerase II [GO:0000122]; positive regulation of RNA splicing [GO:0033120]; rDNA heterochromatin assembly [GO:0000183]; silent mating-type cassette heterochromatin assembly [GO:0030466]; subtelomeric heterochromatin assembly [GO:0…	chromosome, centromeric region [GO:0000775]; chromosome, telomeric region [GO:0000781]; mating-type region heterochromatin [GO:0031934]; mitochondrion [GO:0005739]; nucleus [GO:0005634]	ATP binding [GO:0005524]; ATP hydrolysis activity [GO:0016887]; ATP-dependent activity, acting on DNA [GO:0008094]; ATP-dependent chromatin remodeler activity [GO:0140658]; chromatin binding [GO:0003682]; DNA binding [GO:0003677]; DNA helicase activity [GO:0003678]; identical protein binding [GO:0042802]	chromosome, centromeric region [GO:0000775]; chromosome, telomeric region [GO:0000781]; mating-type region heterochromatin [GO:0031934]; mitochondrion [GO:0005739]; nucleus [GO:0005634]; ATP binding [GO:0005524]; ATP hydrolysis activity [GO:0016887]; ATP-dependent activity, acting on DNA [GO:0008094]; ATP-dependent chromatin remodeler activity [GO:0140658]; chromatin binding [GO:0003682]; DNA bin…	GO:0000122; GO:0000183; GO:0000729; GO:0000775; GO:0000781; GO:0003677; GO:0003678; GO:0003682; GO:0005524; GO:0005634; GO:0005739; GO:0006338; GO:0008094; GO:0016887; GO:0030466; GO:0031507; GO:0031509; GO:0031934; GO:0033120; GO:0042802; GO:0140658	SUBCELLULAR LOCATION: Nucleus. Chromosome. Note=Recruited to double-strand breaks (DSBs) sites of DNA damage.	YAL019W	QRQNWTWNKNASPKKSE	E
YAL019W	1	1	0.996	0.996	K.SYESSATQLGSphosAR.E	K.SYESSATQLGSphosAR.E	0.418462	-0.282717	9	13	HPIGKSYESSATQLGSAREKLLANRKYGRHA	YAL019W	YAL019W_232	STYX	CENTER	0.351	G	91	P31380	FUN30_YEAST	ATP-dependent helicase FUN30, EC 3.6.4.12	Saccharomyces cerevisiae (strain ATCC 204508 / S288c) (Baker's yeast)	FUN30		FUNCTION: DNA helicase that possesses intrinsic ATP-dependent nucleosome-remodeling activity and is both required for DNA repair and heterochromatin organization. Promotes DNA end resection of double-strand breaks (DSBs) following DNA damage: probably acts by weakening histone DNA interactions in nucleosomes flanking DSBs, facilitating single-stranded DNA (ssDNA) production by the EXO1 and SGS1 m…	chromatin remodeling [GO:0006338]; DNA double-strand break processing [GO:0000729]; heterochromatin assembly [GO:0031507]; negative regulation of transcription by RNA polymerase II [GO:0000122]; positive regulation of RNA splicing [GO:0033120]; rDNA heterochromatin assembly [GO:0000183]; silent mating-type cassette heterochromatin assembly [GO:0030466]; subtelomeric heterochromatin assembly [GO:0…	chromosome, centromeric region [GO:0000775]; chromosome, telomeric region [GO:0000781]; mating-type region heterochromatin [GO:0031934]; mitochondrion [GO:0005739]; nucleus [GO:0005634]	ATP binding [GO:0005524]; ATP hydrolysis activity [GO:0016887]; ATP-dependent activity, acting on DNA [GO:0008094]; ATP-dependent chromatin remodeler activity [GO:0140658]; chromatin binding [GO:0003682]; DNA binding [GO:0003677]; DNA helicase activity [GO:0003678]; identical protein binding [GO:0042802]	chromosome, centromeric region [GO:0000775]; chromosome, telomeric region [GO:0000781]; mating-type region heterochromatin [GO:0031934]; mitochondrion [GO:0005739]; nucleus [GO:0005634]; ATP binding [GO:0005524]; ATP hydrolysis activity [GO:0016887]; ATP-dependent activity, acting on DNA [GO:0008094]; ATP-dependent chromatin remodeler activity [GO:0140658]; chromatin binding [GO:0003682]; DNA bin…	GO:0000122; GO:0000183; GO:0000729; GO:0000775; GO:0000781; GO:0003677; GO:0003678; GO:0003682; GO:0005524; GO:0005634; GO:0005739; GO:0006338; GO:0008094; GO:0016887; GO:0030466; GO:0031507; GO:0031509; GO:0031934; GO:0033120; GO:0042802; GO:0140658	SUBCELLULAR LOCATION: Nucleus. Chromosome. Note=Recruited to double-strand breaks (DSBs) sites of DNA damage.	YAL019W	HPIGKSYESSATQLGSA	A
YAL019W	0.9998	0.9999	0.993	0.996	K.SNSphosFNLQSAR.E	K.SNSphosFNLQSAR.E	0.0249005	-0.0424934	8	6	PDFSQTLVQAVFKSNSFNLQSARERLTRLRQ	YAL019W	YAL019W_98	STYX	CENTER	0.034	N	108	P31380	FUN30_YEAST	ATP-dependent helicase FUN30, EC 3.6.4.12	Saccharomyces cerevisiae (strain ATCC 204508 / S288c) (Baker's yeast)	FUN30		FUNCTION: DNA helicase that possesses intrinsic ATP-dependent nucleosome-remodeling activity and is both required for DNA repair and heterochromatin organization. Promotes DNA end resection of double-strand breaks (DSBs) following DNA damage: probably acts by weakening histone DNA interactions in nucleosomes flanking DSBs, facilitating single-stranded DNA (ssDNA) production by the EXO1 and SGS1 m…	chromatin remodeling [GO:0006338]; DNA double-strand break processing [GO:0000729]; heterochromatin assembly [GO:0031507]; negative regulation of transcription by RNA polymerase II [GO:0000122]; positive regulation of RNA splicing [GO:0033120]; rDNA heterochromatin assembly [GO:0000183]; silent mating-type cassette heterochromatin assembly [GO:0030466]; subtelomeric heterochromatin assembly [GO:0…	chromosome, centromeric region [GO:0000775]; chromosome, telomeric region [GO:0000781]; mating-type region heterochromatin [GO:0031934]; mitochondrion [GO:0005739]; nucleus [GO:0005634]	ATP binding [GO:0005524]; ATP hydrolysis activity [GO:0016887]; ATP-dependent activity, acting on DNA [GO:0008094]; ATP-dependent chromatin remodeler activity [GO:0140658]; chromatin binding [GO:0003682]; DNA binding [GO:0003677]; DNA helicase activity [GO:0003678]; identical protein binding [GO:0042802]	chromosome, centromeric region [GO:0000775]; chromosome, telomeric region [GO:0000781]; mating-type region heterochromatin [GO:0031934]; mitochondrion [GO:0005739]; nucleus [GO:0005634]; ATP binding [GO:0005524]; ATP hydrolysis activity [GO:0016887]; ATP-dependent activity, acting on DNA [GO:0008094]; ATP-dependent chromatin remodeler activity [GO:0140658]; chromatin binding [GO:0003682]; DNA bin…	GO:0000122; GO:0000183; GO:0000729; GO:0000775; GO:0000781; GO:0003677; GO:0003678; GO:0003682; GO:0005524; GO:0005634; GO:0005739; GO:0006338; GO:0008094; GO:0016887; GO:0030466; GO:0031507; GO:0031509; GO:0031934; GO:0033120; GO:0042802; GO:0140658	SUBCELLULAR LOCATION: Nucleus. Chromosome. Note=Recruited to double-strand breaks (DSBs) sites of DNA damage.	YAL019W	PDFSQTLVQAVFKSNSF	F
YAL019W	0.9976	0.9982	0.982	0.983	K.VASSSPLKPTSphosPTVPDASVASLR.S	K.VASSSPLKPTSphosPTVPDASVASLR.S	-0.196045	-0.483414	6	11	SSPTKVASSSPLKPTSPTVPDASVASLRSRF	YAL019W	YAL019W_34	STYX	CENTER	0.144	T	95	P31380	FUN30_YEAST	ATP-dependent helicase FUN30, EC 3.6.4.12	Saccharomyces cerevisiae (strain ATCC 204508 / S288c) (Baker's yeast)	FUN30		FUNCTION: DNA helicase that possesses intrinsic ATP-dependent nucleosome-remodeling activity and is both required for DNA repair and heterochromatin organization. Promotes DNA end resection of double-strand breaks (DSBs) following DNA damage: probably acts by weakening histone DNA interactions in nucleosomes flanking DSBs, facilitating single-stranded DNA (ssDNA) production by the EXO1 and SGS1 m…	chromatin remodeling [GO:0006338]; DNA double-strand break processing [GO:0000729]; heterochromatin assembly [GO:0031507]; negative regulation of transcription by RNA polymerase II [GO:0000122]; positive regulation of RNA splicing [GO:0033120]; rDNA heterochromatin assembly [GO:0000183]; silent mating-type cassette heterochromatin assembly [GO:0030466]; subtelomeric heterochromatin assembly [GO:0…	chromosome, centromeric region [GO:0000775]; chromosome, telomeric region [GO:0000781]; mating-type region heterochromatin [GO:0031934]; mitochondrion [GO:0005739]; nucleus [GO:0005634]	ATP binding [GO:0005524]; ATP hydrolysis activity [GO:0016887]; ATP-dependent activity, acting on DNA [GO:0008094]; ATP-dependent chromatin remodeler activity [GO:0140658]; chromatin binding [GO:0003682]; DNA binding [GO:0003677]; DNA helicase activity [GO:0003678]; identical protein binding [GO:0042802]	chromosome, centromeric region [GO:0000775]; chromosome, telomeric region [GO:0000781]; mating-type region heterochromatin [GO:0031934]; mitochondrion [GO:0005739]; nucleus [GO:0005634]; ATP binding [GO:0005524]; ATP hydrolysis activity [GO:0016887]; ATP-dependent activity, acting on DNA [GO:0008094]; ATP-dependent chromatin remodeler activity [GO:0140658]; chromatin binding [GO:0003682]; DNA bin…	GO:0000122; GO:0000183; GO:0000729; GO:0000775; GO:0000781; GO:0003677; GO:0003678; GO:0003682; GO:0005524; GO:0005634; GO:0005739; GO:0006338; GO:0008094; GO:0016887; GO:0030466; GO:0031507; GO:0031509; GO:0031934; GO:0033120; GO:0042802; GO:0140658	SUBCELLULAR LOCATION: Nucleus. Chromosome. Note=Recruited to double-strand breaks (DSBs) sites of DNA damage.	YAL019W	SSPTKVASSSPLKPTSP	P
YAL019W	1	1	0.998	0.998	R.GYNAIESphosVIKK.C	R.GYNAIESphosVIK.K	-0.118566	-0.0259417	9	8	LDKITQSIRGYNAIESVIKKCSSYGDLVTSQ	YAL019W	YAL019W_369	STYX	CENTER	-0.046	E	96	P31380	FUN30_YEAST	ATP-dependent helicase FUN30, EC 3.6.4.12	Saccharomyces cerevisiae (strain ATCC 204508 / S288c) (Baker's yeast)	FUN30		FUNCTION: DNA helicase that possesses intrinsic ATP-dependent nucleosome-remodeling activity and is both required for DNA repair and heterochromatin organization. Promotes DNA end resection of double-strand breaks (DSBs) following DNA damage: probably acts by weakening histone DNA interactions in nucleosomes flanking DSBs, facilitating single-stranded DNA (ssDNA) production by the EXO1 and SGS1 m…	chromatin remodeling [GO:0006338]; DNA double-strand break processing [GO:0000729]; heterochromatin assembly [GO:0031507]; negative regulation of transcription by RNA polymerase II [GO:0000122]; positive regulation of RNA splicing [GO:0033120]; rDNA heterochromatin assembly [GO:0000183]; silent mating-type cassette heterochromatin assembly [GO:0030466]; subtelomeric heterochromatin assembly [GO:0…	chromosome, centromeric region [GO:0000775]; chromosome, telomeric region [GO:0000781]; mating-type region heterochromatin [GO:0031934]; mitochondrion [GO:0005739]; nucleus [GO:0005634]	ATP binding [GO:0005524]; ATP hydrolysis activity [GO:0016887]; ATP-dependent activity, acting on DNA [GO:0008094]; ATP-dependent chromatin remodeler activity [GO:0140658]; chromatin binding [GO:0003682]; DNA binding [GO:0003677]; DNA helicase activity [GO:0003678]; identical protein binding [GO:0042802]	chromosome, centromeric region [GO:0000775]; chromosome, telomeric region [GO:0000781]; mating-type region heterochromatin [GO:0031934]; mitochondrion [GO:0005739]; nucleus [GO:0005634]; ATP binding [GO:0005524]; ATP hydrolysis activity [GO:0016887]; ATP-dependent activity, acting on DNA [GO:0008094]; ATP-dependent chromatin remodeler activity [GO:0140658]; chromatin binding [GO:0003682]; DNA bin…	GO:0000122; GO:0000183; GO:0000729; GO:0000775; GO:0000781; GO:0003677; GO:0003678; GO:0003682; GO:0005524; GO:0005634; GO:0005739; GO:0006338; GO:0008094; GO:0016887; GO:0030466; GO:0031507; GO:0031509; GO:0031934; GO:0033120; GO:0042802; GO:0140658	SUBCELLULAR LOCATION: Nucleus. Chromosome. Note=Recruited to double-strand breaks (DSBs) sites of DNA damage.	YAL019W	LDKITQSIRGYNAIESV	V
YAL019W	0.999	0.9988	0.989	0.981	K.SphosLPLANTGR.L	K.SphosLPLANTGR.L	0.666284	-0.228027	2	4	NASPKKSETPPPVKKSLPLANTGRLSSIHGN	YAL019W	YAL019W_138	STYX	CENTER	0.447	K	89	P31380	FUN30_YEAST	ATP-dependent helicase FUN30, EC 3.6.4.12	Saccharomyces cerevisiae (strain ATCC 204508 / S288c) (Baker's yeast)	FUN30		FUNCTION: DNA helicase that possesses intrinsic ATP-dependent nucleosome-remodeling activity and is both required for DNA repair and heterochromatin organization. Promotes DNA end resection of double-strand breaks (DSBs) following DNA damage: probably acts by weakening histone DNA interactions in nucleosomes flanking DSBs, facilitating single-stranded DNA (ssDNA) production by the EXO1 and SGS1 m…	chromatin remodeling [GO:0006338]; DNA double-strand break processing [GO:0000729]; heterochromatin assembly [GO:0031507]; negative regulation of transcription by RNA polymerase II [GO:0000122]; positive regulation of RNA splicing [GO:0033120]; rDNA heterochromatin assembly [GO:0000183]; silent mating-type cassette heterochromatin assembly [GO:0030466]; subtelomeric heterochromatin assembly [GO:0…	chromosome, centromeric region [GO:0000775]; chromosome, telomeric region [GO:0000781]; mating-type region heterochromatin [GO:0031934]; mitochondrion [GO:0005739]; nucleus [GO:0005634]	ATP binding [GO:0005524]; ATP hydrolysis activity [GO:0016887]; ATP-dependent activity, acting on DNA [GO:0008094]; ATP-dependent chromatin remodeler activity [GO:0140658]; chromatin binding [GO:0003682]; DNA binding [GO:0003677]; DNA helicase activity [GO:0003678]; identical protein binding [GO:0042802]	chromosome, centromeric region [GO:0000775]; chromosome, telomeric region [GO:0000781]; mating-type region heterochromatin [GO:0031934]; mitochondrion [GO:0005739]; nucleus [GO:0005634]; ATP binding [GO:0005524]; ATP hydrolysis activity [GO:0016887]; ATP-dependent activity, acting on DNA [GO:0008094]; ATP-dependent chromatin remodeler activity [GO:0140658]; chromatin binding [GO:0003682]; DNA bin…	GO:0000122; GO:0000183; GO:0000729; GO:0000775; GO:0000781; GO:0003677; GO:0003678; GO:0003682; GO:0005524; GO:0005634; GO:0005739; GO:0006338; GO:0008094; GO:0016887; GO:0030466; GO:0031507; GO:0031509; GO:0031934; GO:0033120; GO:0042802; GO:0140658	SUBCELLULAR LOCATION: Nucleus. Chromosome. Note=Recruited to double-strand breaks (DSBs) sites of DNA damage.	YAL019W	NASPKKSETPPPVKKSL	L
YAL019W	0.9954	0.9988	0.987	0.977	K.SYESSphosATQLGSAR.E	K.SYESSphosATQLGSAR.E	0.434614	-0.245723	2	4	LVRADQHPIGKSYESSATQLGSAREKLLANR	YAL019W	YAL019W_226	STYX	CENTER	0.34	S	90	P31380	FUN30_YEAST	ATP-dependent helicase FUN30, EC 3.6.4.12	Saccharomyces cerevisiae (strain ATCC 204508 / S288c) (Baker's yeast)	FUN30		FUNCTION: DNA helicase that possesses intrinsic ATP-dependent nucleosome-remodeling activity and is both required for DNA repair and heterochromatin organization. Promotes DNA end resection of double-strand breaks (DSBs) following DNA damage: probably acts by weakening histone DNA interactions in nucleosomes flanking DSBs, facilitating single-stranded DNA (ssDNA) production by the EXO1 and SGS1 m…	chromatin remodeling [GO:0006338]; DNA double-strand break processing [GO:0000729]; heterochromatin assembly [GO:0031507]; negative regulation of transcription by RNA polymerase II [GO:0000122]; positive regulation of RNA splicing [GO:0033120]; rDNA heterochromatin assembly [GO:0000183]; silent mating-type cassette heterochromatin assembly [GO:0030466]; subtelomeric heterochromatin assembly [GO:0…	chromosome, centromeric region [GO:0000775]; chromosome, telomeric region [GO:0000781]; mating-type region heterochromatin [GO:0031934]; mitochondrion [GO:0005739]; nucleus [GO:0005634]	ATP binding [GO:0005524]; ATP hydrolysis activity [GO:0016887]; ATP-dependent activity, acting on DNA [GO:0008094]; ATP-dependent chromatin remodeler activity [GO:0140658]; chromatin binding [GO:0003682]; DNA binding [GO:0003677]; DNA helicase activity [GO:0003678]; identical protein binding [GO:0042802]	chromosome, centromeric region [GO:0000775]; chromosome, telomeric region [GO:0000781]; mating-type region heterochromatin [GO:0031934]; mitochondrion [GO:0005739]; nucleus [GO:0005634]; ATP binding [GO:0005524]; ATP hydrolysis activity [GO:0016887]; ATP-dependent activity, acting on DNA [GO:0008094]; ATP-dependent chromatin remodeler activity [GO:0140658]; chromatin binding [GO:0003682]; DNA bin…	GO:0000122; GO:0000183; GO:0000729; GO:0000775; GO:0000781; GO:0003677; GO:0003678; GO:0003682; GO:0005524; GO:0005634; GO:0005739; GO:0006338; GO:0008094; GO:0016887; GO:0030466; GO:0031507; GO:0031509; GO:0031934; GO:0033120; GO:0042802; GO:0140658	SUBCELLULAR LOCATION: Nucleus. Chromosome. Note=Recruited to double-strand breaks (DSBs) sites of DNA damage.	YAL019W	LVRADQHPIGKSYESSA	A
YAL019W	1	1	0.914	0.908	K.AVVEGFDETphosSAEPTPAPAPAPVER.E	K.AVVEGFDETphosSAEPTPAPAPAPVER.E	0.115899	0.0050852	1	1	KEKEDTKAVVEGFDETSAEPTPAPAPAPVER	YAL019W	YAL019W_450	STYX	CENTER	0.055	E	100	P31380	FUN30_YEAST	ATP-dependent helicase FUN30, EC 3.6.4.12	Saccharomyces cerevisiae (strain ATCC 204508 / S288c) (Baker's yeast)	FUN30		FUNCTION: DNA helicase that possesses intrinsic ATP-dependent nucleosome-remodeling activity and is both required for DNA repair and heterochromatin organization. Promotes DNA end resection of double-strand breaks (DSBs) following DNA damage: probably acts by weakening histone DNA interactions in nucleosomes flanking DSBs, facilitating single-stranded DNA (ssDNA) production by the EXO1 and SGS1 m…	chromatin remodeling [GO:0006338]; DNA double-strand break processing [GO:0000729]; heterochromatin assembly [GO:0031507]; negative regulation of transcription by RNA polymerase II [GO:0000122]; positive regulation of RNA splicing [GO:0033120]; rDNA heterochromatin assembly [GO:0000183]; silent mating-type cassette heterochromatin assembly [GO:0030466]; subtelomeric heterochromatin assembly [GO:0…	chromosome, centromeric region [GO:0000775]; chromosome, telomeric region [GO:0000781]; mating-type region heterochromatin [GO:0031934]; mitochondrion [GO:0005739]; nucleus [GO:0005634]	ATP binding [GO:0005524]; ATP hydrolysis activity [GO:0016887]; ATP-dependent activity, acting on DNA [GO:0008094]; ATP-dependent chromatin remodeler activity [GO:0140658]; chromatin binding [GO:0003682]; DNA binding [GO:0003677]; DNA helicase activity [GO:0003678]; identical protein binding [GO:0042802]	chromosome, centromeric region [GO:0000775]; chromosome, telomeric region [GO:0000781]; mating-type region heterochromatin [GO:0031934]; mitochondrion [GO:0005739]; nucleus [GO:0005634]; ATP binding [GO:0005524]; ATP hydrolysis activity [GO:0016887]; ATP-dependent activity, acting on DNA [GO:0008094]; ATP-dependent chromatin remodeler activity [GO:0140658]; chromatin binding [GO:0003682]; DNA bin…	GO:0000122; GO:0000183; GO:0000729; GO:0000775; GO:0000781; GO:0003677; GO:0003678; GO:0003682; GO:0005524; GO:0005634; GO:0005739; GO:0006338; GO:0008094; GO:0016887; GO:0030466; GO:0031507; GO:0031509; GO:0031934; GO:0033120; GO:0042802; GO:0140658	SUBCELLULAR LOCATION: Nucleus. Chromosome. Note=Recruited to double-strand breaks (DSBs) sites of DNA damage.	YAL019W	KEKEDTKAVVEGFDETS	S
YAL019W	0.9999	1	0.993	0.996	K.AVVEGFDETSAEPTphosPAPAPAPVER.E	K.AVVEGFDETSAEPTphosPAPAPAPVER.E	-0.109198	0.876761	4	5	TKAVVEGFDETSAEPTPAPAPAPVERETKRI	YAL019W	YAL019W_455	STYX	CENTER	-0.493	P	105	P31380	FUN30_YEAST	ATP-dependent helicase FUN30, EC 3.6.4.12	Saccharomyces cerevisiae (strain ATCC 204508 / S288c) (Baker's yeast)	FUN30		FUNCTION: DNA helicase that possesses intrinsic ATP-dependent nucleosome-remodeling activity and is both required for DNA repair and heterochromatin organization. Promotes DNA end resection of double-strand breaks (DSBs) following DNA damage: probably acts by weakening histone DNA interactions in nucleosomes flanking DSBs, facilitating single-stranded DNA (ssDNA) production by the EXO1 and SGS1 m…	chromatin remodeling [GO:0006338]; DNA double-strand break processing [GO:0000729]; heterochromatin assembly [GO:0031507]; negative regulation of transcription by RNA polymerase II [GO:0000122]; positive regulation of RNA splicing [GO:0033120]; rDNA heterochromatin assembly [GO:0000183]; silent mating-type cassette heterochromatin assembly [GO:0030466]; subtelomeric heterochromatin assembly [GO:0…	chromosome, centromeric region [GO:0000775]; chromosome, telomeric region [GO:0000781]; mating-type region heterochromatin [GO:0031934]; mitochondrion [GO:0005739]; nucleus [GO:0005634]	ATP binding [GO:0005524]; ATP hydrolysis activity [GO:0016887]; ATP-dependent activity, acting on DNA [GO:0008094]; ATP-dependent chromatin remodeler activity [GO:0140658]; chromatin binding [GO:0003682]; DNA binding [GO:0003677]; DNA helicase activity [GO:0003678]; identical protein binding [GO:0042802]	chromosome, centromeric region [GO:0000775]; chromosome, telomeric region [GO:0000781]; mating-type region heterochromatin [GO:0031934]; mitochondrion [GO:0005739]; nucleus [GO:0005634]; ATP binding [GO:0005524]; ATP hydrolysis activity [GO:0016887]; ATP-dependent activity, acting on DNA [GO:0008094]; ATP-dependent chromatin remodeler activity [GO:0140658]; chromatin binding [GO:0003682]; DNA bin…	GO:0000122; GO:0000183; GO:0000729; GO:0000775; GO:0000781; GO:0003677; GO:0003678; GO:0003682; GO:0005524; GO:0005634; GO:0005739; GO:0006338; GO:0008094; GO:0016887; GO:0030466; GO:0031507; GO:0031509; GO:0031934; GO:0033120; GO:0042802; GO:0140658	SUBCELLULAR LOCATION: Nucleus. Chromosome. Note=Recruited to double-strand breaks (DSBs) sites of DNA damage.	YAL019W	TKAVVEGFDETSAEPTP	P
YAL019W	1	1	0.969	0.979	F.DETSphosAEPTphosPAPAPAPVER.E	K.AVVEGFDETSphosAEPTphosPAPAPAPVER.E	0.305498	0.579779	2	4	EKEDTKAVVEGFDETSAEPTPAPAPAPVERE TKAVVEGFDETSAEPTPAPAPAPVERETKRI	YAL019W	YAL019W_451 455	STYX	CENTER	-0.137	T	104	P31380	FUN30_YEAST	ATP-dependent helicase FUN30, EC 3.6.4.12	Saccharomyces cerevisiae (strain ATCC 204508 / S288c) (Baker's yeast)	FUN30		FUNCTION: DNA helicase that possesses intrinsic ATP-dependent nucleosome-remodeling activity and is both required for DNA repair and heterochromatin organization. Promotes DNA end resection of double-strand breaks (DSBs) following DNA damage: probably acts by weakening histone DNA interactions in nucleosomes flanking DSBs, facilitating single-stranded DNA (ssDNA) production by the EXO1 and SGS1 m…	chromatin remodeling [GO:0006338]; DNA double-strand break processing [GO:0000729]; heterochromatin assembly [GO:0031507]; negative regulation of transcription by RNA polymerase II [GO:0000122]; positive regulation of RNA splicing [GO:0033120]; rDNA heterochromatin assembly [GO:0000183]; silent mating-type cassette heterochromatin assembly [GO:0030466]; subtelomeric heterochromatin assembly [GO:0…	chromosome, centromeric region [GO:0000775]; chromosome, telomeric region [GO:0000781]; mating-type region heterochromatin [GO:0031934]; mitochondrion [GO:0005739]; nucleus [GO:0005634]	ATP binding [GO:0005524]; ATP hydrolysis activity [GO:0016887]; ATP-dependent activity, acting on DNA [GO:0008094]; ATP-dependent chromatin remodeler activity [GO:0140658]; chromatin binding [GO:0003682]; DNA binding [GO:0003677]; DNA helicase activity [GO:0003678]; identical protein binding [GO:0042802]	chromosome, centromeric region [GO:0000775]; chromosome, telomeric region [GO:0000781]; mating-type region heterochromatin [GO:0031934]; mitochondrion [GO:0005739]; nucleus [GO:0005634]; ATP binding [GO:0005524]; ATP hydrolysis activity [GO:0016887]; ATP-dependent activity, acting on DNA [GO:0008094]; ATP-dependent chromatin remodeler activity [GO:0140658]; chromatin binding [GO:0003682]; DNA bin…	GO:0000122; GO:0000183; GO:0000729; GO:0000775; GO:0000781; GO:0003677; GO:0003678; GO:0003682; GO:0005524; GO:0005634; GO:0005739; GO:0006338; GO:0008094; GO:0016887; GO:0030466; GO:0031507; GO:0031509; GO:0031934; GO:0033120; GO:0042802; GO:0140658	SUBCELLULAR LOCATION: Nucleus. Chromosome. Note=Recruited to double-strand breaks (DSBs) sites of DNA damage.	YAL019W	EKEDTKAVVEGFDETSA	A
YAL019W	1	1	0.988	0.993	K.AVVEGFDETSphosAEPTPAPAPAPVER.E	K.AVVEGFDETSphosAEPTPAPAPAPVER.E	-0.128026	0.295986	14	51	EKEDTKAVVEGFDETSAEPTPAPAPAPVERE	YAL019W	YAL019W_451	STYX	CENTER	-0.212	T	103	P31380	FUN30_YEAST	ATP-dependent helicase FUN30, EC 3.6.4.12	Saccharomyces cerevisiae (strain ATCC 204508 / S288c) (Baker's yeast)	FUN30		FUNCTION: DNA helicase that possesses intrinsic ATP-dependent nucleosome-remodeling activity and is both required for DNA repair and heterochromatin organization. Promotes DNA end resection of double-strand breaks (DSBs) following DNA damage: probably acts by weakening histone DNA interactions in nucleosomes flanking DSBs, facilitating single-stranded DNA (ssDNA) production by the EXO1 and SGS1 m…	chromatin remodeling [GO:0006338]; DNA double-strand break processing [GO:0000729]; heterochromatin assembly [GO:0031507]; negative regulation of transcription by RNA polymerase II [GO:0000122]; positive regulation of RNA splicing [GO:0033120]; rDNA heterochromatin assembly [GO:0000183]; silent mating-type cassette heterochromatin assembly [GO:0030466]; subtelomeric heterochromatin assembly [GO:0…	chromosome, centromeric region [GO:0000775]; chromosome, telomeric region [GO:0000781]; mating-type region heterochromatin [GO:0031934]; mitochondrion [GO:0005739]; nucleus [GO:0005634]	ATP binding [GO:0005524]; ATP hydrolysis activity [GO:0016887]; ATP-dependent activity, acting on DNA [GO:0008094]; ATP-dependent chromatin remodeler activity [GO:0140658]; chromatin binding [GO:0003682]; DNA binding [GO:0003677]; DNA helicase activity [GO:0003678]; identical protein binding [GO:0042802]	chromosome, centromeric region [GO:0000775]; chromosome, telomeric region [GO:0000781]; mating-type region heterochromatin [GO:0031934]; mitochondrion [GO:0005739]; nucleus [GO:0005634]; ATP binding [GO:0005524]; ATP hydrolysis activity [GO:0016887]; ATP-dependent activity, acting on DNA [GO:0008094]; ATP-dependent chromatin remodeler activity [GO:0140658]; chromatin binding [GO:0003682]; DNA bin…	GO:0000122; GO:0000183; GO:0000729; GO:0000775; GO:0000781; GO:0003677; GO:0003678; GO:0003682; GO:0005524; GO:0005634; GO:0005739; GO:0006338; GO:0008094; GO:0016887; GO:0030466; GO:0031507; GO:0031509; GO:0031934; GO:0033120; GO:0042802; GO:0140658	SUBCELLULAR LOCATION: Nucleus. Chromosome. Note=Recruited to double-strand breaks (DSBs) sites of DNA damage.	YAL019W	EKEDTKAVVEGFDETSA	A
YAL019W	0.9996	0.9991	0.968	0.952	K.NTHVISphosTTSR.N	K.NTHVISphosTTSR.N	-0.689453	-0.527136	3	3	DDDEFVATRKNTHVISTTSRNGRKPIVKFFK	YAL019W	YAL019W_545	STYX	CENTER	-0.081	I	106	P31380	FUN30_YEAST	ATP-dependent helicase FUN30, EC 3.6.4.12	Saccharomyces cerevisiae (strain ATCC 204508 / S288c) (Baker's yeast)	FUN30		FUNCTION: DNA helicase that possesses intrinsic ATP-dependent nucleosome-remodeling activity and is both required for DNA repair and heterochromatin organization. Promotes DNA end resection of double-strand breaks (DSBs) following DNA damage: probably acts by weakening histone DNA interactions in nucleosomes flanking DSBs, facilitating single-stranded DNA (ssDNA) production by the EXO1 and SGS1 m…	chromatin remodeling [GO:0006338]; DNA double-strand break processing [GO:0000729]; heterochromatin assembly [GO:0031507]; negative regulation of transcription by RNA polymerase II [GO:0000122]; positive regulation of RNA splicing [GO:0033120]; rDNA heterochromatin assembly [GO:0000183]; silent mating-type cassette heterochromatin assembly [GO:0030466]; subtelomeric heterochromatin assembly [GO:0…	chromosome, centromeric region [GO:0000775]; chromosome, telomeric region [GO:0000781]; mating-type region heterochromatin [GO:0031934]; mitochondrion [GO:0005739]; nucleus [GO:0005634]	ATP binding [GO:0005524]; ATP hydrolysis activity [GO:0016887]; ATP-dependent activity, acting on DNA [GO:0008094]; ATP-dependent chromatin remodeler activity [GO:0140658]; chromatin binding [GO:0003682]; DNA binding [GO:0003677]; DNA helicase activity [GO:0003678]; identical protein binding [GO:0042802]	chromosome, centromeric region [GO:0000775]; chromosome, telomeric region [GO:0000781]; mating-type region heterochromatin [GO:0031934]; mitochondrion [GO:0005739]; nucleus [GO:0005634]; ATP binding [GO:0005524]; ATP hydrolysis activity [GO:0016887]; ATP-dependent activity, acting on DNA [GO:0008094]; ATP-dependent chromatin remodeler activity [GO:0140658]; chromatin binding [GO:0003682]; DNA bin…	GO:0000122; GO:0000183; GO:0000729; GO:0000775; GO:0000781; GO:0003677; GO:0003678; GO:0003682; GO:0005524; GO:0005634; GO:0005739; GO:0006338; GO:0008094; GO:0016887; GO:0030466; GO:0031507; GO:0031509; GO:0031934; GO:0033120; GO:0042802; GO:0140658	SUBCELLULAR LOCATION: Nucleus. Chromosome. Note=Recruited to double-strand breaks (DSBs) sites of DNA damage.	YAL019W	DDDEFVATRKNTHVIST	T
YAL019W	1	1	0.946	0.908	K.CSSYGDLVTSphosQMKK.W	K.CSSYGDLVTSphosQMKK.W	-0.193544	0.36936	2	1	ESVIKKCSSYGDLVTSQMKKWGVQVEGDNSE	YAL019W	YAL019W_383	STYQ	CENTER	-0.281	T	99	P31380	FUN30_YEAST	ATP-dependent helicase FUN30, EC 3.6.4.12	Saccharomyces cerevisiae (strain ATCC 204508 / S288c) (Baker's yeast)	FUN30		FUNCTION: DNA helicase that possesses intrinsic ATP-dependent nucleosome-remodeling activity and is both required for DNA repair and heterochromatin organization. Promotes DNA end resection of double-strand breaks (DSBs) following DNA damage: probably acts by weakening histone DNA interactions in nucleosomes flanking DSBs, facilitating single-stranded DNA (ssDNA) production by the EXO1 and SGS1 m…	chromatin remodeling [GO:0006338]; DNA double-strand break processing [GO:0000729]; heterochromatin assembly [GO:0031507]; negative regulation of transcription by RNA polymerase II [GO:0000122]; positive regulation of RNA splicing [GO:0033120]; rDNA heterochromatin assembly [GO:0000183]; silent mating-type cassette heterochromatin assembly [GO:0030466]; subtelomeric heterochromatin assembly [GO:0…	chromosome, centromeric region [GO:0000775]; chromosome, telomeric region [GO:0000781]; mating-type region heterochromatin [GO:0031934]; mitochondrion [GO:0005739]; nucleus [GO:0005634]	ATP binding [GO:0005524]; ATP hydrolysis activity [GO:0016887]; ATP-dependent activity, acting on DNA [GO:0008094]; ATP-dependent chromatin remodeler activity [GO:0140658]; chromatin binding [GO:0003682]; DNA binding [GO:0003677]; DNA helicase activity [GO:0003678]; identical protein binding [GO:0042802]	chromosome, centromeric region [GO:0000775]; chromosome, telomeric region [GO:0000781]; mating-type region heterochromatin [GO:0031934]; mitochondrion [GO:0005739]; nucleus [GO:0005634]; ATP binding [GO:0005524]; ATP hydrolysis activity [GO:0016887]; ATP-dependent activity, acting on DNA [GO:0008094]; ATP-dependent chromatin remodeler activity [GO:0140658]; chromatin binding [GO:0003682]; DNA bin…	GO:0000122; GO:0000183; GO:0000729; GO:0000775; GO:0000781; GO:0003677; GO:0003678; GO:0003682; GO:0005524; GO:0005634; GO:0005739; GO:0006338; GO:0008094; GO:0016887; GO:0030466; GO:0031507; GO:0031509; GO:0031934; GO:0033120; GO:0042802; GO:0140658	SUBCELLULAR LOCATION: Nucleus. Chromosome. Note=Recruited to double-strand breaks (DSBs) sites of DNA damage.	YAL019W	ESVIKKCSSYGDLVTSQ	Q
YAL021C	0.9678	0.9941	0.918	0.946	N.SAVSTphosPLTPK.L	S.AVSTphosPLTPK.L	0.296472	0.339073	1	4	GDSTPSGTATNSAVSTPLTPKIELFANGKDE	YAL021C	YAL021C_282	STYX	CENTER	-0.021	S	111	P31384	CCR4_YEAST	CCR4-Not complex 3'-5'-exoribonuclease subunit Ccr4, EC 3.1.13.4 (Carbon catabolite repressor protein 4) (Cytoplasmic deadenylase) (Glucose-repressible alcohol dehydrogenase transcriptional effector)	Saccharomyces cerevisiae (strain ATCC 204508 / S288c) (Baker's yeast)	CCR4		FUNCTION: Acts as catalytic component of the CCR4-NOT core complex, which in the nucleus seems to be a general transcription factor, and in the cytoplasm the major mRNA deadenylase involved in mRNA turnover. CCR4 has 3'-5' RNase activity with a strong preference for polyadenylated substrates and also low exonuclease activity towards single-stranded DNA. Discovered because of its role in the contr…	DNA replication [GO:0006260]; DNA replication checkpoint signaling [GO:0000076]; nuclear-transcribed mRNA catabolic process, deadenylation-dependent decay [GO:0000288]; nuclear-transcribed mRNA poly(A) tail shortening [GO:0000289]; positive regulation of transcription elongation from RNA polymerase II promoter [GO:0032968]; regulation of transcription by RNA polymerase II [GO:0006357]; replicatio…	CCR4-NOT complex [GO:0030014]; CCR4-NOT core complex [GO:0030015]; Cdc73/Paf1 complex [GO:0016593]; cytoplasm [GO:0005737]; nucleus [GO:0005634]; P-body [GO:0000932]	3'-5'-exoribonuclease activity [GO:0000175]; metal ion binding [GO:0046872]; poly(A)-specific ribonuclease activity [GO:0004535]; RNA binding [GO:0003723]	CCR4-NOT complex [GO:0030014]; CCR4-NOT core complex [GO:0030015]; Cdc73/Paf1 complex [GO:0016593]; cytoplasm [GO:0005737]; nucleus [GO:0005634]; P-body [GO:0000932]; 3'-5'-exoribonuclease activity [GO:0000175]; metal ion binding [GO:0046872]; poly(A)-specific ribonuclease activity [GO:0004535]; RNA binding [GO:0003723]; DNA replication [GO:0006260]; DNA replication checkpoint signaling [GO:00000…	GO:0000076; GO:0000175; GO:0000288; GO:0000289; GO:0000932; GO:0003723; GO:0004535; GO:0005634; GO:0005737; GO:0006260; GO:0006357; GO:0006368; GO:0007089; GO:0016593; GO:0030014; GO:0030015; GO:0032968; GO:0046872; GO:0048478	SUBCELLULAR LOCATION: Cytoplasm {ECO:0000269|PubMed:11239395}. Nucleus {ECO:0000269|PubMed:11239395}.	YAL021C	GDSTPSGTATNSAVSTP	P
YAL021C	1	1	1	1	K.LSQYSphosIDEDDDIENR.M	Y.SphosIDEDDDIENR.M	-0.267429	-0.320685	12	11	EANQALLQHKKLSQYSIDEDDDIENRMVMPK	YAL021C	YAL021C_312	STYX	CENTER	0.027	Y	114	P31384	CCR4_YEAST	CCR4-Not complex 3'-5'-exoribonuclease subunit Ccr4, EC 3.1.13.4 (Carbon catabolite repressor protein 4) (Cytoplasmic deadenylase) (Glucose-repressible alcohol dehydrogenase transcriptional effector)	Saccharomyces cerevisiae (strain ATCC 204508 / S288c) (Baker's yeast)	CCR4		FUNCTION: Acts as catalytic component of the CCR4-NOT core complex, which in the nucleus seems to be a general transcription factor, and in the cytoplasm the major mRNA deadenylase involved in mRNA turnover. CCR4 has 3'-5' RNase activity with a strong preference for polyadenylated substrates and also low exonuclease activity towards single-stranded DNA. Discovered because of its role in the contr…	DNA replication [GO:0006260]; DNA replication checkpoint signaling [GO:0000076]; nuclear-transcribed mRNA catabolic process, deadenylation-dependent decay [GO:0000288]; nuclear-transcribed mRNA poly(A) tail shortening [GO:0000289]; positive regulation of transcription elongation from RNA polymerase II promoter [GO:0032968]; regulation of transcription by RNA polymerase II [GO:0006357]; replicatio…	CCR4-NOT complex [GO:0030014]; CCR4-NOT core complex [GO:0030015]; Cdc73/Paf1 complex [GO:0016593]; cytoplasm [GO:0005737]; nucleus [GO:0005634]; P-body [GO:0000932]	3'-5'-exoribonuclease activity [GO:0000175]; metal ion binding [GO:0046872]; poly(A)-specific ribonuclease activity [GO:0004535]; RNA binding [GO:0003723]	CCR4-NOT complex [GO:0030014]; CCR4-NOT core complex [GO:0030015]; Cdc73/Paf1 complex [GO:0016593]; cytoplasm [GO:0005737]; nucleus [GO:0005634]; P-body [GO:0000932]; 3'-5'-exoribonuclease activity [GO:0000175]; metal ion binding [GO:0046872]; poly(A)-specific ribonuclease activity [GO:0004535]; RNA binding [GO:0003723]; DNA replication [GO:0006260]; DNA replication checkpoint signaling [GO:00000…	GO:0000076; GO:0000175; GO:0000288; GO:0000289; GO:0000932; GO:0003723; GO:0004535; GO:0005634; GO:0005737; GO:0006260; GO:0006357; GO:0006368; GO:0007089; GO:0016593; GO:0030014; GO:0030015; GO:0032968; GO:0046872; GO:0048478	SUBCELLULAR LOCATION: Cytoplasm {ECO:0000269|PubMed:11239395}. Nucleus {ECO:0000269|PubMed:11239395}.	YAL021C	EANQALLQHKKLSQYSI	I
YAL021C	1	0.9962	0.996	0.998	T.ATNSAVSTPLTphosPK.L	K.KQQPTGDSTPSGTATNSAVSTPLTphosPK.L	0.143677	0.150936	20	21	TPSGTATNSAVSTPLTPKIELFANGKDEANQ	YAL021C	YAL021C_285	STYX	CENTER	-0.004	L	112	P31384	CCR4_YEAST	CCR4-Not complex 3'-5'-exoribonuclease subunit Ccr4, EC 3.1.13.4 (Carbon catabolite repressor protein 4) (Cytoplasmic deadenylase) (Glucose-repressible alcohol dehydrogenase transcriptional effector)	Saccharomyces cerevisiae (strain ATCC 204508 / S288c) (Baker's yeast)	CCR4		FUNCTION: Acts as catalytic component of the CCR4-NOT core complex, which in the nucleus seems to be a general transcription factor, and in the cytoplasm the major mRNA deadenylase involved in mRNA turnover. CCR4 has 3'-5' RNase activity with a strong preference for polyadenylated substrates and also low exonuclease activity towards single-stranded DNA. Discovered because of its role in the contr…	DNA replication [GO:0006260]; DNA replication checkpoint signaling [GO:0000076]; nuclear-transcribed mRNA catabolic process, deadenylation-dependent decay [GO:0000288]; nuclear-transcribed mRNA poly(A) tail shortening [GO:0000289]; positive regulation of transcription elongation from RNA polymerase II promoter [GO:0032968]; regulation of transcription by RNA polymerase II [GO:0006357]; replicatio…	CCR4-NOT complex [GO:0030014]; CCR4-NOT core complex [GO:0030015]; Cdc73/Paf1 complex [GO:0016593]; cytoplasm [GO:0005737]; nucleus [GO:0005634]; P-body [GO:0000932]	3'-5'-exoribonuclease activity [GO:0000175]; metal ion binding [GO:0046872]; poly(A)-specific ribonuclease activity [GO:0004535]; RNA binding [GO:0003723]	CCR4-NOT complex [GO:0030014]; CCR4-NOT core complex [GO:0030015]; Cdc73/Paf1 complex [GO:0016593]; cytoplasm [GO:0005737]; nucleus [GO:0005634]; P-body [GO:0000932]; 3'-5'-exoribonuclease activity [GO:0000175]; metal ion binding [GO:0046872]; poly(A)-specific ribonuclease activity [GO:0004535]; RNA binding [GO:0003723]; DNA replication [GO:0006260]; DNA replication checkpoint signaling [GO:00000…	GO:0000076; GO:0000175; GO:0000288; GO:0000289; GO:0000932; GO:0003723; GO:0004535; GO:0005634; GO:0005737; GO:0006260; GO:0006357; GO:0006368; GO:0007089; GO:0016593; GO:0030014; GO:0030015; GO:0032968; GO:0046872; GO:0048478	SUBCELLULAR LOCATION: Cytoplasm {ECO:0000269|PubMed:11239395}. Nucleus {ECO:0000269|PubMed:11239395}.	YAL021C	TPSGTATNSAVSTPLTP	P
YAL021C	0.9979	0.9966	0.98	0.966	K.QQPTGDSTphosPSGTATNSAVSTPLTPK.L	K.QQPTGDSTphosPSGTATNSAVSTPLTPK.L	0.170941	0.461724	5	3	TDSKTAKKQQPTGDSTPSGTATNSAVSTPLT	YAL021C	YAL021C_270	STYX	CENTER	-0.145	S	109	P31384	CCR4_YEAST	CCR4-Not complex 3'-5'-exoribonuclease subunit Ccr4, EC 3.1.13.4 (Carbon catabolite repressor protein 4) (Cytoplasmic deadenylase) (Glucose-repressible alcohol dehydrogenase transcriptional effector)	Saccharomyces cerevisiae (strain ATCC 204508 / S288c) (Baker's yeast)	CCR4		FUNCTION: Acts as catalytic component of the CCR4-NOT core complex, which in the nucleus seems to be a general transcription factor, and in the cytoplasm the major mRNA deadenylase involved in mRNA turnover. CCR4 has 3'-5' RNase activity with a strong preference for polyadenylated substrates and also low exonuclease activity towards single-stranded DNA. Discovered because of its role in the contr…	DNA replication [GO:0006260]; DNA replication checkpoint signaling [GO:0000076]; nuclear-transcribed mRNA catabolic process, deadenylation-dependent decay [GO:0000288]; nuclear-transcribed mRNA poly(A) tail shortening [GO:0000289]; positive regulation of transcription elongation from RNA polymerase II promoter [GO:0032968]; regulation of transcription by RNA polymerase II [GO:0006357]; replicatio…	CCR4-NOT complex [GO:0030014]; CCR4-NOT core complex [GO:0030015]; Cdc73/Paf1 complex [GO:0016593]; cytoplasm [GO:0005737]; nucleus [GO:0005634]; P-body [GO:0000932]	3'-5'-exoribonuclease activity [GO:0000175]; metal ion binding [GO:0046872]; poly(A)-specific ribonuclease activity [GO:0004535]; RNA binding [GO:0003723]	CCR4-NOT complex [GO:0030014]; CCR4-NOT core complex [GO:0030015]; Cdc73/Paf1 complex [GO:0016593]; cytoplasm [GO:0005737]; nucleus [GO:0005634]; P-body [GO:0000932]; 3'-5'-exoribonuclease activity [GO:0000175]; metal ion binding [GO:0046872]; poly(A)-specific ribonuclease activity [GO:0004535]; RNA binding [GO:0003723]; DNA replication [GO:0006260]; DNA replication checkpoint signaling [GO:00000…	GO:0000076; GO:0000175; GO:0000288; GO:0000289; GO:0000932; GO:0003723; GO:0004535; GO:0005634; GO:0005737; GO:0006260; GO:0006357; GO:0006368; GO:0007089; GO:0016593; GO:0030014; GO:0030015; GO:0032968; GO:0046872; GO:0048478	SUBCELLULAR LOCATION: Cytoplasm {ECO:0000269|PubMed:11239395}. Nucleus {ECO:0000269|PubMed:11239395}.	YAL021C	TDSKTAKKQQPTGDSTP	P
YAL023C	0.9955	0.9951	0.99	0.958	E.LSSphosADER.D	S.EELSSphosADER.D	-0.288647	0.374417	4	4	RQRESSSISVSEELSSADERDAEDFSKEKPA	YAL023C	YAL023C_39	STYX	CENTER	-0.332	S	118	P31382	PMT2_YEAST	Dolichyl-phosphate-mannose--protein mannosyltransferase 2, EC 2.4.1.109	Saccharomyces cerevisiae (strain ATCC 204508 / S288c) (Baker's yeast)	PMT2	FUN25	FUNCTION: Protein O-mannosyltransferase involved in O-glycosylation which is essential for cell wall rigidity. Forms a heterodimeric complex with PMT2 and more rarely with PMT5 to transfer mannose from Dol-P-mannose to Ser or Thr residues on proteins. The PMT1-PMT2 complex participates in oxidative protein folding, ER-associated protein degradation (ERAD), as well as ER export. {ECO:0000269|PubMe…	ER-associated misfolded protein catabolic process [GO:0071712]; fungal-type cell wall biogenesis [GO:0009272]; protein exit from endoplasmic reticulum [GO:0032527]; protein O-linked glycosylation [GO:0006493]; protein O-linked mannosylation [GO:0035269]; regulation of endoplasmic reticulum unfolded protein response [GO:1900101]	dolichyl-phosphate-mannose-protein mannosyltransferase Pmt1p-Pmt2p dimer complex [GO:0097582]; dolichyl-phosphate-mannose-protein mannosyltransferase Pmt5p-Pmt2p dimer complex [GO:0097584]; endoplasmic reticulum [GO:0005783]; endoplasmic reticulum membrane [GO:0005789]; integral component of membrane [GO:0016021]	dolichyl-phosphate-mannose-protein mannosyltransferase activity [GO:0004169]	dolichyl-phosphate-mannose-protein mannosyltransferase Pmt1p-Pmt2p dimer complex [GO:0097582]; dolichyl-phosphate-mannose-protein mannosyltransferase Pmt5p-Pmt2p dimer complex [GO:0097584]; endoplasmic reticulum [GO:0005783]; endoplasmic reticulum membrane [GO:0005789]; integral component of membrane [GO:0016021]; dolichyl-phosphate-mannose-protein mannosyltransferase activity [GO:0004169]; ER-as…	GO:0004169; GO:0005783; GO:0005789; GO:0006493; GO:0009272; GO:0016021; GO:0032527; GO:0035269; GO:0071712; GO:0097582; GO:0097584; GO:1900101	SUBCELLULAR LOCATION: Endoplasmic reticulum membrane {ECO:0000250|UniProtKB:P33775}; Multi-pass membrane protein {ECO:0000255}.	YAL023C	RQRESSSISVSEELSSA	A
YAL023C	0.9978	0.9878	0.994	0.986	R.ESSSISphosVSEELSSADER.D	R.ESSSISphosVSEELSSADER.D	0.303767	-0.877078	4	1	IKQENTLRQRESSSISVSEELSSADERDAED	YAL023C	YAL023C_32	STYX	CENTER	0.59	I	115	P31382	PMT2_YEAST	Dolichyl-phosphate-mannose--protein mannosyltransferase 2, EC 2.4.1.109	Saccharomyces cerevisiae (strain ATCC 204508 / S288c) (Baker's yeast)	PMT2	FUN25	FUNCTION: Protein O-mannosyltransferase involved in O-glycosylation which is essential for cell wall rigidity. Forms a heterodimeric complex with PMT2 and more rarely with PMT5 to transfer mannose from Dol-P-mannose to Ser or Thr residues on proteins. The PMT1-PMT2 complex participates in oxidative protein folding, ER-associated protein degradation (ERAD), as well as ER export. {ECO:0000269|PubMe…	ER-associated misfolded protein catabolic process [GO:0071712]; fungal-type cell wall biogenesis [GO:0009272]; protein exit from endoplasmic reticulum [GO:0032527]; protein O-linked glycosylation [GO:0006493]; protein O-linked mannosylation [GO:0035269]; regulation of endoplasmic reticulum unfolded protein response [GO:1900101]	dolichyl-phosphate-mannose-protein mannosyltransferase Pmt1p-Pmt2p dimer complex [GO:0097582]; dolichyl-phosphate-mannose-protein mannosyltransferase Pmt5p-Pmt2p dimer complex [GO:0097584]; endoplasmic reticulum [GO:0005783]; endoplasmic reticulum membrane [GO:0005789]; integral component of membrane [GO:0016021]	dolichyl-phosphate-mannose-protein mannosyltransferase activity [GO:0004169]	dolichyl-phosphate-mannose-protein mannosyltransferase Pmt1p-Pmt2p dimer complex [GO:0097582]; dolichyl-phosphate-mannose-protein mannosyltransferase Pmt5p-Pmt2p dimer complex [GO:0097584]; endoplasmic reticulum [GO:0005783]; endoplasmic reticulum membrane [GO:0005789]; integral component of membrane [GO:0016021]; dolichyl-phosphate-mannose-protein mannosyltransferase activity [GO:0004169]; ER-as…	GO:0004169; GO:0005783; GO:0005789; GO:0006493; GO:0009272; GO:0016021; GO:0032527; GO:0035269; GO:0071712; GO:0097582; GO:0097584; GO:1900101	SUBCELLULAR LOCATION: Endoplasmic reticulum membrane {ECO:0000250|UniProtKB:P33775}; Multi-pass membrane protein {ECO:0000255}.	YAL023C	IKQENTLRQRESSSISV	V
YAL023C	1	0.9406	0.986	0.98	E.ELSphosSADER.D	S.EELSphosSADERDAEDFSK.E	-0.176281	0.83619	5	2	LRQRESSSISVSEELSSADERDAEDFSKEKP	YAL023C	YAL023C_38	STYX	CENTER	-0.506	L	116	P31382	PMT2_YEAST	Dolichyl-phosphate-mannose--protein mannosyltransferase 2, EC 2.4.1.109	Saccharomyces cerevisiae (strain ATCC 204508 / S288c) (Baker's yeast)	PMT2	FUN25	FUNCTION: Protein O-mannosyltransferase involved in O-glycosylation which is essential for cell wall rigidity. Forms a heterodimeric complex with PMT2 and more rarely with PMT5 to transfer mannose from Dol-P-mannose to Ser or Thr residues on proteins. The PMT1-PMT2 complex participates in oxidative protein folding, ER-associated protein degradation (ERAD), as well as ER export. {ECO:0000269|PubMe…	ER-associated misfolded protein catabolic process [GO:0071712]; fungal-type cell wall biogenesis [GO:0009272]; protein exit from endoplasmic reticulum [GO:0032527]; protein O-linked glycosylation [GO:0006493]; protein O-linked mannosylation [GO:0035269]; regulation of endoplasmic reticulum unfolded protein response [GO:1900101]	dolichyl-phosphate-mannose-protein mannosyltransferase Pmt1p-Pmt2p dimer complex [GO:0097582]; dolichyl-phosphate-mannose-protein mannosyltransferase Pmt5p-Pmt2p dimer complex [GO:0097584]; endoplasmic reticulum [GO:0005783]; endoplasmic reticulum membrane [GO:0005789]; integral component of membrane [GO:0016021]	dolichyl-phosphate-mannose-protein mannosyltransferase activity [GO:0004169]	dolichyl-phosphate-mannose-protein mannosyltransferase Pmt1p-Pmt2p dimer complex [GO:0097582]; dolichyl-phosphate-mannose-protein mannosyltransferase Pmt5p-Pmt2p dimer complex [GO:0097584]; endoplasmic reticulum [GO:0005783]; endoplasmic reticulum membrane [GO:0005789]; integral component of membrane [GO:0016021]; dolichyl-phosphate-mannose-protein mannosyltransferase activity [GO:0004169]; ER-as…	GO:0004169; GO:0005783; GO:0005789; GO:0006493; GO:0009272; GO:0016021; GO:0032527; GO:0035269; GO:0071712; GO:0097582; GO:0097584; GO:1900101	SUBCELLULAR LOCATION: Endoplasmic reticulum membrane {ECO:0000250|UniProtKB:P33775}; Multi-pass membrane protein {ECO:0000255}.	YAL023C	LRQRESSSISVSEELSS	S
YAL024C	1	1	0.997	0.997	R.ANSphosESAFTGSLNK.K	R.ANSphosESAFTGSLNKK.N	0.629671	-0.191952	26	25	DINDTSSARNTRRANSESAFTGSLNKKNLNE	YAL024C	YAL024C_1028	STYX	CENTER	0.411	N	119	P07866	LTE1_YEAST	Guanine nucleotide exchange factor LTE1 (Low temperature essential protein 1)	Saccharomyces cerevisiae (strain ATCC 204508 / S288c) (Baker's yeast)	LTE1	EIS4 MSI2	FUNCTION: GDP-GTP exchange factor for TEM1, a Ras-like protein, component of the mitotic exit network (MEN). Activation of TEM1 by LTE1 in the bud ultimately leads to activation of CDC15 followed by the release of CDC14 from the nucleolus, which then inactivates cyclin-dependent kinases (CDKs) activity by several mechanism. Required for TEM1 localization to the bud cortex during mitotic exit. Fin…	asymmetric protein localization to new mitotic spindle pole body [GO:0061510]; cell cycle [GO:0007049]; cell division [GO:0051301]; positive regulation of exit from mitosis [GO:0031536]; positive regulation of GTPase activity [GO:0043547]; Ras protein signal transduction [GO:0007265]; vesicle-mediated transport [GO:0016192]	cellular bud [GO:0005933]; cytoplasm [GO:0005737]; plasma membrane [GO:0005886]	guanyl-nucleotide exchange factor activity [GO:0005085]	cellular bud [GO:0005933]; cytoplasm [GO:0005737]; plasma membrane [GO:0005886]; guanyl-nucleotide exchange factor activity [GO:0005085]; asymmetric protein localization to new mitotic spindle pole body [GO:0061510]; cell cycle [GO:0007049]; cell division [GO:0051301]; positive regulation of exit from mitosis [GO:0031536]; positive regulation of GTPase activity [GO:0043547]; Ras protein signal tr…	GO:0005085; GO:0005737; GO:0005886; GO:0005933; GO:0007049; GO:0007265; GO:0016192; GO:0031536; GO:0043547; GO:0051301; GO:0061510	SUBCELLULAR LOCATION: Cytoplasm. Bud. Note=The localization to the bud requires interaction with KEL1, as well as the presence of septins, CDC42, CLA4 and RAS2.	YAL024C	DINDTSSARNTRRANSE	E
YAL024C	0.9999	0.9956	0.636	0.671	R.ANSphosESAFTphosGSLNKK.N	R.ANSphosESAFTphosGSLNKK.N	0.572414	-0.742379	1	2	DINDTSSARNTRRANSESAFTGSLNKKNLNE SSARNTRRANSESAFTGSLNKKNLNEIANML	YAL024C	YAL024C_1028 1033	STYX	CENTER	0.657	N	120	P07866	LTE1_YEAST	Guanine nucleotide exchange factor LTE1 (Low temperature essential protein 1)	Saccharomyces cerevisiae (strain ATCC 204508 / S288c) (Baker's yeast)	LTE1	EIS4 MSI2	FUNCTION: GDP-GTP exchange factor for TEM1, a Ras-like protein, component of the mitotic exit network (MEN). Activation of TEM1 by LTE1 in the bud ultimately leads to activation of CDC15 followed by the release of CDC14 from the nucleolus, which then inactivates cyclin-dependent kinases (CDKs) activity by several mechanism. Required for TEM1 localization to the bud cortex during mitotic exit. Fin…	asymmetric protein localization to new mitotic spindle pole body [GO:0061510]; cell cycle [GO:0007049]; cell division [GO:0051301]; positive regulation of exit from mitosis [GO:0031536]; positive regulation of GTPase activity [GO:0043547]; Ras protein signal transduction [GO:0007265]; vesicle-mediated transport [GO:0016192]	cellular bud [GO:0005933]; cytoplasm [GO:0005737]; plasma membrane [GO:0005886]	guanyl-nucleotide exchange factor activity [GO:0005085]	cellular bud [GO:0005933]; cytoplasm [GO:0005737]; plasma membrane [GO:0005886]; guanyl-nucleotide exchange factor activity [GO:0005085]; asymmetric protein localization to new mitotic spindle pole body [GO:0061510]; cell cycle [GO:0007049]; cell division [GO:0051301]; positive regulation of exit from mitosis [GO:0031536]; positive regulation of GTPase activity [GO:0043547]; Ras protein signal tr…	GO:0005085; GO:0005737; GO:0005886; GO:0005933; GO:0007049; GO:0007265; GO:0016192; GO:0031536; GO:0043547; GO:0051301; GO:0061510	SUBCELLULAR LOCATION: Cytoplasm. Bud. Note=The localization to the bud requires interaction with KEL1, as well as the presence of septins, CDC42, CLA4 and RAS2.	YAL024C	DINDTSSARNTRRANSE	E
YAL024C	0.9984	0.9994	0.991	0.993	R.QSFASphosPDFR.N	R.QSFASphosPDFR.N	0.201475	0.0652062	1	2	KRGSRLSIYARQSFASPDFRNQSVLSLYKTS	YAL024C	YAL024C_212	STYX	CENTER	0.068	A	128	P07866	LTE1_YEAST	Guanine nucleotide exchange factor LTE1 (Low temperature essential protein 1)	Saccharomyces cerevisiae (strain ATCC 204508 / S288c) (Baker's yeast)	LTE1	EIS4 MSI2	FUNCTION: GDP-GTP exchange factor for TEM1, a Ras-like protein, component of the mitotic exit network (MEN). Activation of TEM1 by LTE1 in the bud ultimately leads to activation of CDC15 followed by the release of CDC14 from the nucleolus, which then inactivates cyclin-dependent kinases (CDKs) activity by several mechanism. Required for TEM1 localization to the bud cortex during mitotic exit. Fin…	asymmetric protein localization to new mitotic spindle pole body [GO:0061510]; cell cycle [GO:0007049]; cell division [GO:0051301]; positive regulation of exit from mitosis [GO:0031536]; positive regulation of GTPase activity [GO:0043547]; Ras protein signal transduction [GO:0007265]; vesicle-mediated transport [GO:0016192]	cellular bud [GO:0005933]; cytoplasm [GO:0005737]; plasma membrane [GO:0005886]	guanyl-nucleotide exchange factor activity [GO:0005085]	cellular bud [GO:0005933]; cytoplasm [GO:0005737]; plasma membrane [GO:0005886]; guanyl-nucleotide exchange factor activity [GO:0005085]; asymmetric protein localization to new mitotic spindle pole body [GO:0061510]; cell cycle [GO:0007049]; cell division [GO:0051301]; positive regulation of exit from mitosis [GO:0031536]; positive regulation of GTPase activity [GO:0043547]; Ras protein signal tr…	GO:0005085; GO:0005737; GO:0005886; GO:0005933; GO:0007049; GO:0007265; GO:0016192; GO:0031536; GO:0043547; GO:0051301; GO:0061510	SUBCELLULAR LOCATION: Cytoplasm. Bud. Note=The localization to the bud requires interaction with KEL1, as well as the presence of septins, CDC42, CLA4 and RAS2.	YAL024C	KRGSRLSIYARQSFASP	P
YAL024C	0.9997	0.9997	0.981	0.983	R.NQSphosVLSphosLYK.T	R.NQSphosVLSphosLYK.T	1.90017	-0.821583	7	7	IYARQSFASPDFRNQSVLSLYKTSDVFRLPE RQSFASPDFRNQSVLSLYKTSDVFRLPEKLQ	YAL024C	YAL024C_219 222	STYX	Q3	1.361	Q	130	P07866	LTE1_YEAST	Guanine nucleotide exchange factor LTE1 (Low temperature essential protein 1)	Saccharomyces cerevisiae (strain ATCC 204508 / S288c) (Baker's yeast)	LTE1	EIS4 MSI2	FUNCTION: GDP-GTP exchange factor for TEM1, a Ras-like protein, component of the mitotic exit network (MEN). Activation of TEM1 by LTE1 in the bud ultimately leads to activation of CDC15 followed by the release of CDC14 from the nucleolus, which then inactivates cyclin-dependent kinases (CDKs) activity by several mechanism. Required for TEM1 localization to the bud cortex during mitotic exit. Fin…	asymmetric protein localization to new mitotic spindle pole body [GO:0061510]; cell cycle [GO:0007049]; cell division [GO:0051301]; positive regulation of exit from mitosis [GO:0031536]; positive regulation of GTPase activity [GO:0043547]; Ras protein signal transduction [GO:0007265]; vesicle-mediated transport [GO:0016192]	cellular bud [GO:0005933]; cytoplasm [GO:0005737]; plasma membrane [GO:0005886]	guanyl-nucleotide exchange factor activity [GO:0005085]	cellular bud [GO:0005933]; cytoplasm [GO:0005737]; plasma membrane [GO:0005886]; guanyl-nucleotide exchange factor activity [GO:0005085]; asymmetric protein localization to new mitotic spindle pole body [GO:0061510]; cell cycle [GO:0007049]; cell division [GO:0051301]; positive regulation of exit from mitosis [GO:0031536]; positive regulation of GTPase activity [GO:0043547]; Ras protein signal tr…	GO:0005085; GO:0005737; GO:0005886; GO:0005933; GO:0007049; GO:0007265; GO:0016192; GO:0031536; GO:0043547; GO:0051301; GO:0061510	SUBCELLULAR LOCATION: Cytoplasm. Bud. Note=The localization to the bud requires interaction with KEL1, as well as the presence of septins, CDC42, CLA4 and RAS2.	YAL024C	IYARQSFASPDFRNQSV	V
YAL024C	0.998	0.9974	0.959	0.971	R.ANSphosESAFTGSphosLNKK.N	R.ANSphosESAFTGSphosLNK.K	0.524913	-0.768144	2	3	DINDTSSARNTRRANSESAFTGSLNKKNLNE ARNTRRANSESAFTGSLNKKNLNEIANMLDD	YAL024C	YAL024C_1028 1035	STYX	CENTER	0.647	N	121	P07866	LTE1_YEAST	Guanine nucleotide exchange factor LTE1 (Low temperature essential protein 1)	Saccharomyces cerevisiae (strain ATCC 204508 / S288c) (Baker's yeast)	LTE1	EIS4 MSI2	FUNCTION: GDP-GTP exchange factor for TEM1, a Ras-like protein, component of the mitotic exit network (MEN). Activation of TEM1 by LTE1 in the bud ultimately leads to activation of CDC15 followed by the release of CDC14 from the nucleolus, which then inactivates cyclin-dependent kinases (CDKs) activity by several mechanism. Required for TEM1 localization to the bud cortex during mitotic exit. Fin…	asymmetric protein localization to new mitotic spindle pole body [GO:0061510]; cell cycle [GO:0007049]; cell division [GO:0051301]; positive regulation of exit from mitosis [GO:0031536]; positive regulation of GTPase activity [GO:0043547]; Ras protein signal transduction [GO:0007265]; vesicle-mediated transport [GO:0016192]	cellular bud [GO:0005933]; cytoplasm [GO:0005737]; plasma membrane [GO:0005886]	guanyl-nucleotide exchange factor activity [GO:0005085]	cellular bud [GO:0005933]; cytoplasm [GO:0005737]; plasma membrane [GO:0005886]; guanyl-nucleotide exchange factor activity [GO:0005085]; asymmetric protein localization to new mitotic spindle pole body [GO:0061510]; cell cycle [GO:0007049]; cell division [GO:0051301]; positive regulation of exit from mitosis [GO:0031536]; positive regulation of GTPase activity [GO:0043547]; Ras protein signal tr…	GO:0005085; GO:0005737; GO:0005886; GO:0005933; GO:0007049; GO:0007265; GO:0016192; GO:0031536; GO:0043547; GO:0051301; GO:0061510	SUBCELLULAR LOCATION: Cytoplasm. Bud. Note=The localization to the bud requires interaction with KEL1, as well as the presence of septins, CDC42, CLA4 and RAS2.	YAL024C	DINDTSSARNTRRANSE	E
YAL024C	0.9998	1	0.975	0.945	K.SphosSDAIGIK.T	K.LEGTYEKIPEKPENTKSphosSDAIGIK.T	0.615565	-0.379579	6	3	EGTYEKIPEKPENTKSSDAIGIKTSKLADEV	YAL024C	YAL024C_1080	STYX	CENTER	0.498	K	122	P07866	LTE1_YEAST	Guanine nucleotide exchange factor LTE1 (Low temperature essential protein 1)	Saccharomyces cerevisiae (strain ATCC 204508 / S288c) (Baker's yeast)	LTE1	EIS4 MSI2	FUNCTION: GDP-GTP exchange factor for TEM1, a Ras-like protein, component of the mitotic exit network (MEN). Activation of TEM1 by LTE1 in the bud ultimately leads to activation of CDC15 followed by the release of CDC14 from the nucleolus, which then inactivates cyclin-dependent kinases (CDKs) activity by several mechanism. Required for TEM1 localization to the bud cortex during mitotic exit. Fin…	asymmetric protein localization to new mitotic spindle pole body [GO:0061510]; cell cycle [GO:0007049]; cell division [GO:0051301]; positive regulation of exit from mitosis [GO:0031536]; positive regulation of GTPase activity [GO:0043547]; Ras protein signal transduction [GO:0007265]; vesicle-mediated transport [GO:0016192]	cellular bud [GO:0005933]; cytoplasm [GO:0005737]; plasma membrane [GO:0005886]	guanyl-nucleotide exchange factor activity [GO:0005085]	cellular bud [GO:0005933]; cytoplasm [GO:0005737]; plasma membrane [GO:0005886]; guanyl-nucleotide exchange factor activity [GO:0005085]; asymmetric protein localization to new mitotic spindle pole body [GO:0061510]; cell cycle [GO:0007049]; cell division [GO:0051301]; positive regulation of exit from mitosis [GO:0031536]; positive regulation of GTPase activity [GO:0043547]; Ras protein signal tr…	GO:0005085; GO:0005737; GO:0005886; GO:0005933; GO:0007049; GO:0007265; GO:0016192; GO:0031536; GO:0043547; GO:0051301; GO:0061510	SUBCELLULAR LOCATION: Cytoplasm. Bud. Note=The localization to the bud requires interaction with KEL1, as well as the presence of septins, CDC42, CLA4 and RAS2.	YAL024C	EGTYEKIPEKPENTKSS	S
YAL024C	0.9995	0.9996	0.996	0.996	Y.ARQSphosFASPDFR.N	R.QSphosFASPDFR.N	1.57439	-1.05765	4	3	SLHKRGSRLSIYARQSFASPDFRNQSVLSLY	YAL024C	YAL024C_209	STYX	Q3	1.316	Q	127	P07866	LTE1_YEAST	Guanine nucleotide exchange factor LTE1 (Low temperature essential protein 1)	Saccharomyces cerevisiae (strain ATCC 204508 / S288c) (Baker's yeast)	LTE1	EIS4 MSI2	FUNCTION: GDP-GTP exchange factor for TEM1, a Ras-like protein, component of the mitotic exit network (MEN). Activation of TEM1 by LTE1 in the bud ultimately leads to activation of CDC15 followed by the release of CDC14 from the nucleolus, which then inactivates cyclin-dependent kinases (CDKs) activity by several mechanism. Required for TEM1 localization to the bud cortex during mitotic exit. Fin…	asymmetric protein localization to new mitotic spindle pole body [GO:0061510]; cell cycle [GO:0007049]; cell division [GO:0051301]; positive regulation of exit from mitosis [GO:0031536]; positive regulation of GTPase activity [GO:0043547]; Ras protein signal transduction [GO:0007265]; vesicle-mediated transport [GO:0016192]	cellular bud [GO:0005933]; cytoplasm [GO:0005737]; plasma membrane [GO:0005886]	guanyl-nucleotide exchange factor activity [GO:0005085]	cellular bud [GO:0005933]; cytoplasm [GO:0005737]; plasma membrane [GO:0005886]; guanyl-nucleotide exchange factor activity [GO:0005085]; asymmetric protein localization to new mitotic spindle pole body [GO:0061510]; cell cycle [GO:0007049]; cell division [GO:0051301]; positive regulation of exit from mitosis [GO:0031536]; positive regulation of GTPase activity [GO:0043547]; Ras protein signal tr…	GO:0005085; GO:0005737; GO:0005886; GO:0005933; GO:0007049; GO:0007265; GO:0016192; GO:0031536; GO:0043547; GO:0051301; GO:0061510	SUBCELLULAR LOCATION: Cytoplasm. Bud. Note=The localization to the bud requires interaction with KEL1, as well as the presence of septins, CDC42, CLA4 and RAS2.	YAL024C	SLHKRGSRLSIYARQSF	F
YAL024C	0.9986	0.9992	0.983	0.978	R.NQSVLSphosLYK.T	R.NQSVLSphosLYK.T	1.08926	-0.420221	4	2	RQSFASPDFRNQSVLSLYKTSDVFRLPEKLQ	YAL024C	YAL024C_222	STYX	Q3	0.755	L	131	P07866	LTE1_YEAST	Guanine nucleotide exchange factor LTE1 (Low temperature essential protein 1)	Saccharomyces cerevisiae (strain ATCC 204508 / S288c) (Baker's yeast)	LTE1	EIS4 MSI2	FUNCTION: GDP-GTP exchange factor for TEM1, a Ras-like protein, component of the mitotic exit network (MEN). Activation of TEM1 by LTE1 in the bud ultimately leads to activation of CDC15 followed by the release of CDC14 from the nucleolus, which then inactivates cyclin-dependent kinases (CDKs) activity by several mechanism. Required for TEM1 localization to the bud cortex during mitotic exit. Fin…	asymmetric protein localization to new mitotic spindle pole body [GO:0061510]; cell cycle [GO:0007049]; cell division [GO:0051301]; positive regulation of exit from mitosis [GO:0031536]; positive regulation of GTPase activity [GO:0043547]; Ras protein signal transduction [GO:0007265]; vesicle-mediated transport [GO:0016192]	cellular bud [GO:0005933]; cytoplasm [GO:0005737]; plasma membrane [GO:0005886]	guanyl-nucleotide exchange factor activity [GO:0005085]	cellular bud [GO:0005933]; cytoplasm [GO:0005737]; plasma membrane [GO:0005886]; guanyl-nucleotide exchange factor activity [GO:0005085]; asymmetric protein localization to new mitotic spindle pole body [GO:0061510]; cell cycle [GO:0007049]; cell division [GO:0051301]; positive regulation of exit from mitosis [GO:0031536]; positive regulation of GTPase activity [GO:0043547]; Ras protein signal tr…	GO:0005085; GO:0005737; GO:0005886; GO:0005933; GO:0007049; GO:0007265; GO:0016192; GO:0031536; GO:0043547; GO:0051301; GO:0061510	SUBCELLULAR LOCATION: Cytoplasm. Bud. Note=The localization to the bud requires interaction with KEL1, as well as the presence of septins, CDC42, CLA4 and RAS2.	YAL024C	RQSFASPDFRNQSVLSL	L
YAL024C	0.9889	0.9839	1	1	K.SphosLLIERR.R	K.SphosLLIERR.R	0.372239	-0.934794	1	2	NNLPSFQNSPAEKRKSLLIERRRQTIMNIPF	YAL024C	YAL024C_1116	STYX	Q3	0.654	K	125	P07866	LTE1_YEAST	Guanine nucleotide exchange factor LTE1 (Low temperature essential protein 1)	Saccharomyces cerevisiae (strain ATCC 204508 / S288c) (Baker's yeast)	LTE1	EIS4 MSI2	FUNCTION: GDP-GTP exchange factor for TEM1, a Ras-like protein, component of the mitotic exit network (MEN). Activation of TEM1 by LTE1 in the bud ultimately leads to activation of CDC15 followed by the release of CDC14 from the nucleolus, which then inactivates cyclin-dependent kinases (CDKs) activity by several mechanism. Required for TEM1 localization to the bud cortex during mitotic exit. Fin…	asymmetric protein localization to new mitotic spindle pole body [GO:0061510]; cell cycle [GO:0007049]; cell division [GO:0051301]; positive regulation of exit from mitosis [GO:0031536]; positive regulation of GTPase activity [GO:0043547]; Ras protein signal transduction [GO:0007265]; vesicle-mediated transport [GO:0016192]	cellular bud [GO:0005933]; cytoplasm [GO:0005737]; plasma membrane [GO:0005886]	guanyl-nucleotide exchange factor activity [GO:0005085]	cellular bud [GO:0005933]; cytoplasm [GO:0005737]; plasma membrane [GO:0005886]; guanyl-nucleotide exchange factor activity [GO:0005085]; asymmetric protein localization to new mitotic spindle pole body [GO:0061510]; cell cycle [GO:0007049]; cell division [GO:0051301]; positive regulation of exit from mitosis [GO:0031536]; positive regulation of GTPase activity [GO:0043547]; Ras protein signal tr…	GO:0005085; GO:0005737; GO:0005886; GO:0005933; GO:0007049; GO:0007265; GO:0016192; GO:0031536; GO:0043547; GO:0051301; GO:0061510	SUBCELLULAR LOCATION: Cytoplasm. Bud. Note=The localization to the bud requires interaction with KEL1, as well as the presence of septins, CDC42, CLA4 and RAS2.	YAL024C	NNLPSFQNSPAEKRKSL	L
YAL024C	0.9608	0.9434	0.998	0.997	R.IHDSphosRLMIS.N	R.IHDSphosRLMIS.N	-0.147135	0.108708	1	1	AAQIQELIGQYRIHDSRLMISNNESHVPFIL	YAL024C	YAL024C_1176	STYX	CENTER	-0.128	D	126	P07866	LTE1_YEAST	Guanine nucleotide exchange factor LTE1 (Low temperature essential protein 1)	Saccharomyces cerevisiae (strain ATCC 204508 / S288c) (Baker's yeast)	LTE1	EIS4 MSI2	FUNCTION: GDP-GTP exchange factor for TEM1, a Ras-like protein, component of the mitotic exit network (MEN). Activation of TEM1 by LTE1 in the bud ultimately leads to activation of CDC15 followed by the release of CDC14 from the nucleolus, which then inactivates cyclin-dependent kinases (CDKs) activity by several mechanism. Required for TEM1 localization to the bud cortex during mitotic exit. Fin…	asymmetric protein localization to new mitotic spindle pole body [GO:0061510]; cell cycle [GO:0007049]; cell division [GO:0051301]; positive regulation of exit from mitosis [GO:0031536]; positive regulation of GTPase activity [GO:0043547]; Ras protein signal transduction [GO:0007265]; vesicle-mediated transport [GO:0016192]	cellular bud [GO:0005933]; cytoplasm [GO:0005737]; plasma membrane [GO:0005886]	guanyl-nucleotide exchange factor activity [GO:0005085]	cellular bud [GO:0005933]; cytoplasm [GO:0005737]; plasma membrane [GO:0005886]; guanyl-nucleotide exchange factor activity [GO:0005085]; asymmetric protein localization to new mitotic spindle pole body [GO:0061510]; cell cycle [GO:0007049]; cell division [GO:0051301]; positive regulation of exit from mitosis [GO:0031536]; positive regulation of GTPase activity [GO:0043547]; Ras protein signal tr…	GO:0005085; GO:0005737; GO:0005886; GO:0005933; GO:0007049; GO:0007265; GO:0016192; GO:0031536; GO:0043547; GO:0051301; GO:0061510	SUBCELLULAR LOCATION: Cytoplasm. Bud. Note=The localization to the bud requires interaction with KEL1, as well as the presence of septins, CDC42, CLA4 and RAS2.	YAL024C	AAQIQELIGQYRIHDSR	R
YAL024C	0.9999	0.9999	0.996	0.996	R.NQSphosVLSLYK.T	R.NQSphosVLSLYK.T	0.798972	-0.174569	5	4	IYARQSFASPDFRNQSVLSLYKTSDVFRLPE	YAL024C	YAL024C_219	STYX	CENTER	0.487	Q	129	P07866	LTE1_YEAST	Guanine nucleotide exchange factor LTE1 (Low temperature essential protein 1)	Saccharomyces cerevisiae (strain ATCC 204508 / S288c) (Baker's yeast)	LTE1	EIS4 MSI2	FUNCTION: GDP-GTP exchange factor for TEM1, a Ras-like protein, component of the mitotic exit network (MEN). Activation of TEM1 by LTE1 in the bud ultimately leads to activation of CDC15 followed by the release of CDC14 from the nucleolus, which then inactivates cyclin-dependent kinases (CDKs) activity by several mechanism. Required for TEM1 localization to the bud cortex during mitotic exit. Fin…	asymmetric protein localization to new mitotic spindle pole body [GO:0061510]; cell cycle [GO:0007049]; cell division [GO:0051301]; positive regulation of exit from mitosis [GO:0031536]; positive regulation of GTPase activity [GO:0043547]; Ras protein signal transduction [GO:0007265]; vesicle-mediated transport [GO:0016192]	cellular bud [GO:0005933]; cytoplasm [GO:0005737]; plasma membrane [GO:0005886]	guanyl-nucleotide exchange factor activity [GO:0005085]	cellular bud [GO:0005933]; cytoplasm [GO:0005737]; plasma membrane [GO:0005886]; guanyl-nucleotide exchange factor activity [GO:0005085]; asymmetric protein localization to new mitotic spindle pole body [GO:0061510]; cell cycle [GO:0007049]; cell division [GO:0051301]; positive regulation of exit from mitosis [GO:0031536]; positive regulation of GTPase activity [GO:0043547]; Ras protein signal tr…	GO:0005085; GO:0005737; GO:0005886; GO:0005933; GO:0007049; GO:0007265; GO:0016192; GO:0031536; GO:0043547; GO:0051301; GO:0061510	SUBCELLULAR LOCATION: Cytoplasm. Bud. Note=The localization to the bud requires interaction with KEL1, as well as the presence of septins, CDC42, CLA4 and RAS2.	YAL024C	IYARQSFASPDFRNQSV	V
YAL024C	0.9873	0.9978	0.904	0.996	K.TIDLSDSphosNNDLESPSTHAK.N	K.TIDLSDSphosNNDLESPSTHAK.N	0.0249257	0.357387	1	3	NTSSLHELKTIDLSDSNNDLESPSTHAKNNK	YAL024C	YAL024C_950	STYX	CENTER	-0.166	D	153	P07866	LTE1_YEAST	Guanine nucleotide exchange factor LTE1 (Low temperature essential protein 1)	Saccharomyces cerevisiae (strain ATCC 204508 / S288c) (Baker's yeast)	LTE1	EIS4 MSI2	FUNCTION: GDP-GTP exchange factor for TEM1, a Ras-like protein, component of the mitotic exit network (MEN). Activation of TEM1 by LTE1 in the bud ultimately leads to activation of CDC15 followed by the release of CDC14 from the nucleolus, which then inactivates cyclin-dependent kinases (CDKs) activity by several mechanism. Required for TEM1 localization to the bud cortex during mitotic exit. Fin…	asymmetric protein localization to new mitotic spindle pole body [GO:0061510]; cell cycle [GO:0007049]; cell division [GO:0051301]; positive regulation of exit from mitosis [GO:0031536]; positive regulation of GTPase activity [GO:0043547]; Ras protein signal transduction [GO:0007265]; vesicle-mediated transport [GO:0016192]	cellular bud [GO:0005933]; cytoplasm [GO:0005737]; plasma membrane [GO:0005886]	guanyl-nucleotide exchange factor activity [GO:0005085]	cellular bud [GO:0005933]; cytoplasm [GO:0005737]; plasma membrane [GO:0005886]; guanyl-nucleotide exchange factor activity [GO:0005085]; asymmetric protein localization to new mitotic spindle pole body [GO:0061510]; cell cycle [GO:0007049]; cell division [GO:0051301]; positive regulation of exit from mitosis [GO:0031536]; positive regulation of GTPase activity [GO:0043547]; Ras protein signal tr…	GO:0005085; GO:0005737; GO:0005886; GO:0005933; GO:0007049; GO:0007265; GO:0016192; GO:0031536; GO:0043547; GO:0051301; GO:0061510	SUBCELLULAR LOCATION: Cytoplasm. Bud. Note=The localization to the bud requires interaction with KEL1, as well as the presence of septins, CDC42, CLA4 and RAS2.	YAL024C	NTSSLHELKTIDLSDSN	N
YAL024C	0.992	0.9789	0.973	0.961	K.QAVVRPASphosGRISphosISR.V	K.QAVVRPASphosGRISphosISR.V	2.69551	-1.09007	1	1	SSCNHKIKQAVVRPASGRISISRVQSIAITP HKIKQAVVRPASGRISISRVQSIAITPTKEL	YAL024C	YAL024C_779 783	STYX	Q3	1.893	A	145	P07866	LTE1_YEAST	Guanine nucleotide exchange factor LTE1 (Low temperature essential protein 1)	Saccharomyces cerevisiae (strain ATCC 204508 / S288c) (Baker's yeast)	LTE1	EIS4 MSI2	FUNCTION: GDP-GTP exchange factor for TEM1, a Ras-like protein, component of the mitotic exit network (MEN). Activation of TEM1 by LTE1 in the bud ultimately leads to activation of CDC15 followed by the release of CDC14 from the nucleolus, which then inactivates cyclin-dependent kinases (CDKs) activity by several mechanism. Required for TEM1 localization to the bud cortex during mitotic exit. Fin…	asymmetric protein localization to new mitotic spindle pole body [GO:0061510]; cell cycle [GO:0007049]; cell division [GO:0051301]; positive regulation of exit from mitosis [GO:0031536]; positive regulation of GTPase activity [GO:0043547]; Ras protein signal transduction [GO:0007265]; vesicle-mediated transport [GO:0016192]	cellular bud [GO:0005933]; cytoplasm [GO:0005737]; plasma membrane [GO:0005886]	guanyl-nucleotide exchange factor activity [GO:0005085]	cellular bud [GO:0005933]; cytoplasm [GO:0005737]; plasma membrane [GO:0005886]; guanyl-nucleotide exchange factor activity [GO:0005085]; asymmetric protein localization to new mitotic spindle pole body [GO:0061510]; cell cycle [GO:0007049]; cell division [GO:0051301]; positive regulation of exit from mitosis [GO:0031536]; positive regulation of GTPase activity [GO:0043547]; Ras protein signal tr…	GO:0005085; GO:0005737; GO:0005886; GO:0005933; GO:0007049; GO:0007265; GO:0016192; GO:0031536; GO:0043547; GO:0051301; GO:0061510	SUBCELLULAR LOCATION: Cytoplasm. Bud. Note=The localization to the bud requires interaction with KEL1, as well as the presence of septins, CDC42, CLA4 and RAS2.	YAL024C	SSCNHKIKQAVVRPASG	G
YAL024C	1	1	0.991	0.972	K.NQRSphosPSMLLFPDNTSNVYSK.H	K.NQRSphosPSMLLFPDNTSNVYSK.H	-0.0630708	-0.342161	3	2	LPEKLQSSNSSKNQRSPSMLLFPDNTSNVYS	YAL024C	YAL024C_247	STYX	CENTER	0.14	R	132	P07866	LTE1_YEAST	Guanine nucleotide exchange factor LTE1 (Low temperature essential protein 1)	Saccharomyces cerevisiae (strain ATCC 204508 / S288c) (Baker's yeast)	LTE1	EIS4 MSI2	FUNCTION: GDP-GTP exchange factor for TEM1, a Ras-like protein, component of the mitotic exit network (MEN). Activation of TEM1 by LTE1 in the bud ultimately leads to activation of CDC15 followed by the release of CDC14 from the nucleolus, which then inactivates cyclin-dependent kinases (CDKs) activity by several mechanism. Required for TEM1 localization to the bud cortex during mitotic exit. Fin…	asymmetric protein localization to new mitotic spindle pole body [GO:0061510]; cell cycle [GO:0007049]; cell division [GO:0051301]; positive regulation of exit from mitosis [GO:0031536]; positive regulation of GTPase activity [GO:0043547]; Ras protein signal transduction [GO:0007265]; vesicle-mediated transport [GO:0016192]	cellular bud [GO:0005933]; cytoplasm [GO:0005737]; plasma membrane [GO:0005886]	guanyl-nucleotide exchange factor activity [GO:0005085]	cellular bud [GO:0005933]; cytoplasm [GO:0005737]; plasma membrane [GO:0005886]; guanyl-nucleotide exchange factor activity [GO:0005085]; asymmetric protein localization to new mitotic spindle pole body [GO:0061510]; cell cycle [GO:0007049]; cell division [GO:0051301]; positive regulation of exit from mitosis [GO:0031536]; positive regulation of GTPase activity [GO:0043547]; Ras protein signal tr…	GO:0005085; GO:0005737; GO:0005886; GO:0005933; GO:0007049; GO:0007265; GO:0016192; GO:0031536; GO:0043547; GO:0051301; GO:0061510	SUBCELLULAR LOCATION: Cytoplasm. Bud. Note=The localization to the bud requires interaction with KEL1, as well as the presence of septins, CDC42, CLA4 and RAS2.	YAL024C	LPEKLQSSNSSKNQRSP	P
YAL024C	1	1	0.997	0.996	R.SPSphosMLLFPDNTSNVYSK.H	R.SPSphosMLLFPDNTSNVYSK.H	0.223959	-0.440979	21	22	EKLQSSNSSKNQRSPSMLLFPDNTSNVYSKH	YAL024C	YAL024C_249	STYX	CENTER	0.332	P	133	P07866	LTE1_YEAST	Guanine nucleotide exchange factor LTE1 (Low temperature essential protein 1)	Saccharomyces cerevisiae (strain ATCC 204508 / S288c) (Baker's yeast)	LTE1	EIS4 MSI2	FUNCTION: GDP-GTP exchange factor for TEM1, a Ras-like protein, component of the mitotic exit network (MEN). Activation of TEM1 by LTE1 in the bud ultimately leads to activation of CDC15 followed by the release of CDC14 from the nucleolus, which then inactivates cyclin-dependent kinases (CDKs) activity by several mechanism. Required for TEM1 localization to the bud cortex during mitotic exit. Fin…	asymmetric protein localization to new mitotic spindle pole body [GO:0061510]; cell cycle [GO:0007049]; cell division [GO:0051301]; positive regulation of exit from mitosis [GO:0031536]; positive regulation of GTPase activity [GO:0043547]; Ras protein signal transduction [GO:0007265]; vesicle-mediated transport [GO:0016192]	cellular bud [GO:0005933]; cytoplasm [GO:0005737]; plasma membrane [GO:0005886]	guanyl-nucleotide exchange factor activity [GO:0005085]	cellular bud [GO:0005933]; cytoplasm [GO:0005737]; plasma membrane [GO:0005886]; guanyl-nucleotide exchange factor activity [GO:0005085]; asymmetric protein localization to new mitotic spindle pole body [GO:0061510]; cell cycle [GO:0007049]; cell division [GO:0051301]; positive regulation of exit from mitosis [GO:0031536]; positive regulation of GTPase activity [GO:0043547]; Ras protein signal tr…	GO:0005085; GO:0005737; GO:0005886; GO:0005933; GO:0007049; GO:0007265; GO:0016192; GO:0031536; GO:0043547; GO:0051301; GO:0061510	SUBCELLULAR LOCATION: Cytoplasm. Bud. Note=The localization to the bud requires interaction with KEL1, as well as the presence of septins, CDC42, CLA4 and RAS2.	YAL024C	EKLQSSNSSKNQRSPSM	M
YAL024C	1	1	0.989	0.987	K.LADEVEMLNLNNLPSFQNSphosPAEK.R	L.NLNNLPSFQNSphosPAEK.R	0.231358	-0.598316	10	6	EVEMLNLNNLPSFQNSPAEKRKSLLIERRRQ	YAL024C	YAL024C_1109	STYX	CENTER	0.415	N	124	P07866	LTE1_YEAST	Guanine nucleotide exchange factor LTE1 (Low temperature essential protein 1)	Saccharomyces cerevisiae (strain ATCC 204508 / S288c) (Baker's yeast)	LTE1	EIS4 MSI2	FUNCTION: GDP-GTP exchange factor for TEM1, a Ras-like protein, component of the mitotic exit network (MEN). Activation of TEM1 by LTE1 in the bud ultimately leads to activation of CDC15 followed by the release of CDC14 from the nucleolus, which then inactivates cyclin-dependent kinases (CDKs) activity by several mechanism. Required for TEM1 localization to the bud cortex during mitotic exit. Fin…	asymmetric protein localization to new mitotic spindle pole body [GO:0061510]; cell cycle [GO:0007049]; cell division [GO:0051301]; positive regulation of exit from mitosis [GO:0031536]; positive regulation of GTPase activity [GO:0043547]; Ras protein signal transduction [GO:0007265]; vesicle-mediated transport [GO:0016192]	cellular bud [GO:0005933]; cytoplasm [GO:0005737]; plasma membrane [GO:0005886]	guanyl-nucleotide exchange factor activity [GO:0005085]	cellular bud [GO:0005933]; cytoplasm [GO:0005737]; plasma membrane [GO:0005886]; guanyl-nucleotide exchange factor activity [GO:0005085]; asymmetric protein localization to new mitotic spindle pole body [GO:0061510]; cell cycle [GO:0007049]; cell division [GO:0051301]; positive regulation of exit from mitosis [GO:0031536]; positive regulation of GTPase activity [GO:0043547]; Ras protein signal tr…	GO:0005085; GO:0005737; GO:0005886; GO:0005933; GO:0007049; GO:0007265; GO:0016192; GO:0031536; GO:0043547; GO:0051301; GO:0061510	SUBCELLULAR LOCATION: Cytoplasm. Bud. Note=The localization to the bud requires interaction with KEL1, as well as the presence of septins, CDC42, CLA4 and RAS2.	YAL024C	EVEMLNLNNLPSFQNSP	P
YAL024C	0.9916	1	0.978	0.911	E.FPNGTSphosVSETNR.L	R.EFPNGTSphosVSETNR.L	0.941459	-0.794616	1	1	LKQTQNPQREFPNGTSVSETNRIRLSIAPTI	YAL024C	YAL024C_871	STYX	Q3	0.868	T	150	P07866	LTE1_YEAST	Guanine nucleotide exchange factor LTE1 (Low temperature essential protein 1)	Saccharomyces cerevisiae (strain ATCC 204508 / S288c) (Baker's yeast)	LTE1	EIS4 MSI2	FUNCTION: GDP-GTP exchange factor for TEM1, a Ras-like protein, component of the mitotic exit network (MEN). Activation of TEM1 by LTE1 in the bud ultimately leads to activation of CDC15 followed by the release of CDC14 from the nucleolus, which then inactivates cyclin-dependent kinases (CDKs) activity by several mechanism. Required for TEM1 localization to the bud cortex during mitotic exit. Fin…	asymmetric protein localization to new mitotic spindle pole body [GO:0061510]; cell cycle [GO:0007049]; cell division [GO:0051301]; positive regulation of exit from mitosis [GO:0031536]; positive regulation of GTPase activity [GO:0043547]; Ras protein signal transduction [GO:0007265]; vesicle-mediated transport [GO:0016192]	cellular bud [GO:0005933]; cytoplasm [GO:0005737]; plasma membrane [GO:0005886]	guanyl-nucleotide exchange factor activity [GO:0005085]	cellular bud [GO:0005933]; cytoplasm [GO:0005737]; plasma membrane [GO:0005886]; guanyl-nucleotide exchange factor activity [GO:0005085]; asymmetric protein localization to new mitotic spindle pole body [GO:0061510]; cell cycle [GO:0007049]; cell division [GO:0051301]; positive regulation of exit from mitosis [GO:0031536]; positive regulation of GTPase activity [GO:0043547]; Ras protein signal tr…	GO:0005085; GO:0005737; GO:0005886; GO:0005933; GO:0007049; GO:0007265; GO:0016192; GO:0031536; GO:0043547; GO:0051301; GO:0061510	SUBCELLULAR LOCATION: Cytoplasm. Bud. Note=The localization to the bud requires interaction with KEL1, as well as the presence of septins, CDC42, CLA4 and RAS2.	YAL024C	LKQTQNPQREFPNGTSV	V
YAL024C	1	1	0.996	0.997	K.TIDLSphosDSNNDLESPSTHAK.N	K.TIDLSphosDSNNDLESPSTHAK.N	0.163205	0.404693	13	11	ISNTSSLHELKTIDLSDSNNDLESPSTHAKN	YAL024C	YAL024C_948	STYX	CENTER	-0.121	L	152	P07866	LTE1_YEAST	Guanine nucleotide exchange factor LTE1 (Low temperature essential protein 1)	Saccharomyces cerevisiae (strain ATCC 204508 / S288c) (Baker's yeast)	LTE1	EIS4 MSI2	FUNCTION: GDP-GTP exchange factor for TEM1, a Ras-like protein, component of the mitotic exit network (MEN). Activation of TEM1 by LTE1 in the bud ultimately leads to activation of CDC15 followed by the release of CDC14 from the nucleolus, which then inactivates cyclin-dependent kinases (CDKs) activity by several mechanism. Required for TEM1 localization to the bud cortex during mitotic exit. Fin…	asymmetric protein localization to new mitotic spindle pole body [GO:0061510]; cell cycle [GO:0007049]; cell division [GO:0051301]; positive regulation of exit from mitosis [GO:0031536]; positive regulation of GTPase activity [GO:0043547]; Ras protein signal transduction [GO:0007265]; vesicle-mediated transport [GO:0016192]	cellular bud [GO:0005933]; cytoplasm [GO:0005737]; plasma membrane [GO:0005886]	guanyl-nucleotide exchange factor activity [GO:0005085]	cellular bud [GO:0005933]; cytoplasm [GO:0005737]; plasma membrane [GO:0005886]; guanyl-nucleotide exchange factor activity [GO:0005085]; asymmetric protein localization to new mitotic spindle pole body [GO:0061510]; cell cycle [GO:0007049]; cell division [GO:0051301]; positive regulation of exit from mitosis [GO:0031536]; positive regulation of GTPase activity [GO:0043547]; Ras protein signal tr…	GO:0005085; GO:0005737; GO:0005886; GO:0005933; GO:0007049; GO:0007265; GO:0016192; GO:0031536; GO:0043547; GO:0051301; GO:0061510	SUBCELLULAR LOCATION: Cytoplasm. Bud. Note=The localization to the bud requires interaction with KEL1, as well as the presence of septins, CDC42, CLA4 and RAS2.	YAL024C	ISNTSSLHELKTIDLSD	D
YAL024C	1	1	0.996	0.996	R.IAKEPSVDNESphosEDMSDSK.Q	K.EPSVDNESphosEDMSDSK.Q	-0.072173	-0.483414	8	7	YSKHRIAKEPSVDNESEDMSDSKQKISHLSK	YAL024C	YAL024C_276	STYX	CENTER	0.206	E	135	P07866	LTE1_YEAST	Guanine nucleotide exchange factor LTE1 (Low temperature essential protein 1)	Saccharomyces cerevisiae (strain ATCC 204508 / S288c) (Baker's yeast)	LTE1	EIS4 MSI2	FUNCTION: GDP-GTP exchange factor for TEM1, a Ras-like protein, component of the mitotic exit network (MEN). Activation of TEM1 by LTE1 in the bud ultimately leads to activation of CDC15 followed by the release of CDC14 from the nucleolus, which then inactivates cyclin-dependent kinases (CDKs) activity by several mechanism. Required for TEM1 localization to the bud cortex during mitotic exit. Fin…	asymmetric protein localization to new mitotic spindle pole body [GO:0061510]; cell cycle [GO:0007049]; cell division [GO:0051301]; positive regulation of exit from mitosis [GO:0031536]; positive regulation of GTPase activity [GO:0043547]; Ras protein signal transduction [GO:0007265]; vesicle-mediated transport [GO:0016192]	cellular bud [GO:0005933]; cytoplasm [GO:0005737]; plasma membrane [GO:0005886]	guanyl-nucleotide exchange factor activity [GO:0005085]	cellular bud [GO:0005933]; cytoplasm [GO:0005737]; plasma membrane [GO:0005886]; guanyl-nucleotide exchange factor activity [GO:0005085]; asymmetric protein localization to new mitotic spindle pole body [GO:0061510]; cell cycle [GO:0007049]; cell division [GO:0051301]; positive regulation of exit from mitosis [GO:0031536]; positive regulation of GTPase activity [GO:0043547]; Ras protein signal tr…	GO:0005085; GO:0005737; GO:0005886; GO:0005933; GO:0007049; GO:0007265; GO:0016192; GO:0031536; GO:0043547; GO:0051301; GO:0061510	SUBCELLULAR LOCATION: Cytoplasm. Bud. Note=The localization to the bud requires interaction with KEL1, as well as the presence of septins, CDC42, CLA4 and RAS2.	YAL024C	YSKHRIAKEPSVDNESE	E
YAL024C	1	1	0.995	0.996	K.TIDLSDSNNDLESphosPSTHAK.N	K.TIDLSDSNNDLESphosPSTHAK.N	0.990368	-0.320685	9	7	ELKTIDLSDSNNDLESPSTHAKNNKYFFSPD	YAL024C	YAL024C_956	STYX	Q3	0.656	E	154	P07866	LTE1_YEAST	Guanine nucleotide exchange factor LTE1 (Low temperature essential protein 1)	Saccharomyces cerevisiae (strain ATCC 204508 / S288c) (Baker's yeast)	LTE1	EIS4 MSI2	FUNCTION: GDP-GTP exchange factor for TEM1, a Ras-like protein, component of the mitotic exit network (MEN). Activation of TEM1 by LTE1 in the bud ultimately leads to activation of CDC15 followed by the release of CDC14 from the nucleolus, which then inactivates cyclin-dependent kinases (CDKs) activity by several mechanism. Required for TEM1 localization to the bud cortex during mitotic exit. Fin…	asymmetric protein localization to new mitotic spindle pole body [GO:0061510]; cell cycle [GO:0007049]; cell division [GO:0051301]; positive regulation of exit from mitosis [GO:0031536]; positive regulation of GTPase activity [GO:0043547]; Ras protein signal transduction [GO:0007265]; vesicle-mediated transport [GO:0016192]	cellular bud [GO:0005933]; cytoplasm [GO:0005737]; plasma membrane [GO:0005886]	guanyl-nucleotide exchange factor activity [GO:0005085]	cellular bud [GO:0005933]; cytoplasm [GO:0005737]; plasma membrane [GO:0005886]; guanyl-nucleotide exchange factor activity [GO:0005085]; asymmetric protein localization to new mitotic spindle pole body [GO:0061510]; cell cycle [GO:0007049]; cell division [GO:0051301]; positive regulation of exit from mitosis [GO:0031536]; positive regulation of GTPase activity [GO:0043547]; Ras protein signal tr…	GO:0005085; GO:0005737; GO:0005886; GO:0005933; GO:0007049; GO:0007265; GO:0016192; GO:0031536; GO:0043547; GO:0051301; GO:0061510	SUBCELLULAR LOCATION: Cytoplasm. Bud. Note=The localization to the bud requires interaction with KEL1, as well as the presence of septins, CDC42, CLA4 and RAS2.	YAL024C	ELKTIDLSDSNNDLESP	P
YAL024C	1	1	1	1	K.IMPPTphosPAKK.V	K.GVDYPSSYAVDKIMPPTphosPAK.K	0.345145	-0.462041	19	13	VDYPSSYAVDKIMPPTPAKKVEFILNSLYIP	YAL024C	YAL024C_317	STYX	CENTER	0.404	P	136	P07866	LTE1_YEAST	Guanine nucleotide exchange factor LTE1 (Low temperature essential protein 1)	Saccharomyces cerevisiae (strain ATCC 204508 / S288c) (Baker's yeast)	LTE1	EIS4 MSI2	FUNCTION: GDP-GTP exchange factor for TEM1, a Ras-like protein, component of the mitotic exit network (MEN). Activation of TEM1 by LTE1 in the bud ultimately leads to activation of CDC15 followed by the release of CDC14 from the nucleolus, which then inactivates cyclin-dependent kinases (CDKs) activity by several mechanism. Required for TEM1 localization to the bud cortex during mitotic exit. Fin…	asymmetric protein localization to new mitotic spindle pole body [GO:0061510]; cell cycle [GO:0007049]; cell division [GO:0051301]; positive regulation of exit from mitosis [GO:0031536]; positive regulation of GTPase activity [GO:0043547]; Ras protein signal transduction [GO:0007265]; vesicle-mediated transport [GO:0016192]	cellular bud [GO:0005933]; cytoplasm [GO:0005737]; plasma membrane [GO:0005886]	guanyl-nucleotide exchange factor activity [GO:0005085]	cellular bud [GO:0005933]; cytoplasm [GO:0005737]; plasma membrane [GO:0005886]; guanyl-nucleotide exchange factor activity [GO:0005085]; asymmetric protein localization to new mitotic spindle pole body [GO:0061510]; cell cycle [GO:0007049]; cell division [GO:0051301]; positive regulation of exit from mitosis [GO:0031536]; positive regulation of GTPase activity [GO:0043547]; Ras protein signal tr…	GO:0005085; GO:0005737; GO:0005886; GO:0005933; GO:0007049; GO:0007265; GO:0016192; GO:0031536; GO:0043547; GO:0051301; GO:0061510	SUBCELLULAR LOCATION: Cytoplasm. Bud. Note=The localization to the bud requires interaction with KEL1, as well as the presence of septins, CDC42, CLA4 and RAS2.	YAL024C	VDYPSSYAVDKIMPPTP	P
YAL024C	1	1	0.985	0.983	R.NIVNNTDSphosPTLK.T	R.NIVNNTDSphosPTLK.T	0.32675	-0.359679	12	20	TKKSRKVRNIVNNTDSPTLKTKTGFLNLREF	YAL024C	YAL024C_689	STYX	CENTER	0.343	D	142	P07866	LTE1_YEAST	Guanine nucleotide exchange factor LTE1 (Low temperature essential protein 1)	Saccharomyces cerevisiae (strain ATCC 204508 / S288c) (Baker's yeast)	LTE1	EIS4 MSI2	FUNCTION: GDP-GTP exchange factor for TEM1, a Ras-like protein, component of the mitotic exit network (MEN). Activation of TEM1 by LTE1 in the bud ultimately leads to activation of CDC15 followed by the release of CDC14 from the nucleolus, which then inactivates cyclin-dependent kinases (CDKs) activity by several mechanism. Required for TEM1 localization to the bud cortex during mitotic exit. Fin…	asymmetric protein localization to new mitotic spindle pole body [GO:0061510]; cell cycle [GO:0007049]; cell division [GO:0051301]; positive regulation of exit from mitosis [GO:0031536]; positive regulation of GTPase activity [GO:0043547]; Ras protein signal transduction [GO:0007265]; vesicle-mediated transport [GO:0016192]	cellular bud [GO:0005933]; cytoplasm [GO:0005737]; plasma membrane [GO:0005886]	guanyl-nucleotide exchange factor activity [GO:0005085]	cellular bud [GO:0005933]; cytoplasm [GO:0005737]; plasma membrane [GO:0005886]; guanyl-nucleotide exchange factor activity [GO:0005085]; asymmetric protein localization to new mitotic spindle pole body [GO:0061510]; cell cycle [GO:0007049]; cell division [GO:0051301]; positive regulation of exit from mitosis [GO:0031536]; positive regulation of GTPase activity [GO:0043547]; Ras protein signal tr…	GO:0005085; GO:0005737; GO:0005886; GO:0005933; GO:0007049; GO:0007265; GO:0016192; GO:0031536; GO:0043547; GO:0051301; GO:0061510	SUBCELLULAR LOCATION: Cytoplasm. Bud. Note=The localization to the bud requires interaction with KEL1, as well as the presence of septins, CDC42, CLA4 and RAS2.	YAL024C	TKKSRKVRNIVNNTDSP	P
YAL024C	0.9998	0.9994	0.99	0.991	E.FTFEDTKSphosLDEK.K	E.FTFEDTKSphosLDEK.K	-0.259406	-0.834277	10	8	TGFLNLREFTFEDTKSLDEKKSTIDGLEKNY	YAL024C	YAL024C_711	STYX	CENTER	0.287	K	143	P07866	LTE1_YEAST	Guanine nucleotide exchange factor LTE1 (Low temperature essential protein 1)	Saccharomyces cerevisiae (strain ATCC 204508 / S288c) (Baker's yeast)	LTE1	EIS4 MSI2	FUNCTION: GDP-GTP exchange factor for TEM1, a Ras-like protein, component of the mitotic exit network (MEN). Activation of TEM1 by LTE1 in the bud ultimately leads to activation of CDC15 followed by the release of CDC14 from the nucleolus, which then inactivates cyclin-dependent kinases (CDKs) activity by several mechanism. Required for TEM1 localization to the bud cortex during mitotic exit. Fin…	asymmetric protein localization to new mitotic spindle pole body [GO:0061510]; cell cycle [GO:0007049]; cell division [GO:0051301]; positive regulation of exit from mitosis [GO:0031536]; positive regulation of GTPase activity [GO:0043547]; Ras protein signal transduction [GO:0007265]; vesicle-mediated transport [GO:0016192]	cellular bud [GO:0005933]; cytoplasm [GO:0005737]; plasma membrane [GO:0005886]	guanyl-nucleotide exchange factor activity [GO:0005085]	cellular bud [GO:0005933]; cytoplasm [GO:0005737]; plasma membrane [GO:0005886]; guanyl-nucleotide exchange factor activity [GO:0005085]; asymmetric protein localization to new mitotic spindle pole body [GO:0061510]; cell cycle [GO:0007049]; cell division [GO:0051301]; positive regulation of exit from mitosis [GO:0031536]; positive regulation of GTPase activity [GO:0043547]; Ras protein signal tr…	GO:0005085; GO:0005737; GO:0005886; GO:0005933; GO:0007049; GO:0007265; GO:0016192; GO:0031536; GO:0043547; GO:0051301; GO:0061510	SUBCELLULAR LOCATION: Cytoplasm. Bud. Note=The localization to the bud requires interaction with KEL1, as well as the presence of septins, CDC42, CLA4 and RAS2.	YAL024C	TGFLNLREFTFEDTKSL	L
YAL024C	1	1	0.993	0.995	R.VQSIAITphosPTK.E	R.VQSIAITphosPTK.E	-0.0272256	-0.462041	12	10	ASGRISISRVQSIAITPTKELSIVDPEQNKS	YAL024C	YAL024C_793	STYX	CENTER	0.217	I	146	P07866	LTE1_YEAST	Guanine nucleotide exchange factor LTE1 (Low temperature essential protein 1)	Saccharomyces cerevisiae (strain ATCC 204508 / S288c) (Baker's yeast)	LTE1	EIS4 MSI2	FUNCTION: GDP-GTP exchange factor for TEM1, a Ras-like protein, component of the mitotic exit network (MEN). Activation of TEM1 by LTE1 in the bud ultimately leads to activation of CDC15 followed by the release of CDC14 from the nucleolus, which then inactivates cyclin-dependent kinases (CDKs) activity by several mechanism. Required for TEM1 localization to the bud cortex during mitotic exit. Fin…	asymmetric protein localization to new mitotic spindle pole body [GO:0061510]; cell cycle [GO:0007049]; cell division [GO:0051301]; positive regulation of exit from mitosis [GO:0031536]; positive regulation of GTPase activity [GO:0043547]; Ras protein signal transduction [GO:0007265]; vesicle-mediated transport [GO:0016192]	cellular bud [GO:0005933]; cytoplasm [GO:0005737]; plasma membrane [GO:0005886]	guanyl-nucleotide exchange factor activity [GO:0005085]	cellular bud [GO:0005933]; cytoplasm [GO:0005737]; plasma membrane [GO:0005886]; guanyl-nucleotide exchange factor activity [GO:0005085]; asymmetric protein localization to new mitotic spindle pole body [GO:0061510]; cell cycle [GO:0007049]; cell division [GO:0051301]; positive regulation of exit from mitosis [GO:0031536]; positive regulation of GTPase activity [GO:0043547]; Ras protein signal tr…	GO:0005085; GO:0005737; GO:0005886; GO:0005933; GO:0007049; GO:0007265; GO:0016192; GO:0031536; GO:0043547; GO:0051301; GO:0061510	SUBCELLULAR LOCATION: Cytoplasm. Bud. Note=The localization to the bud requires interaction with KEL1, as well as the presence of septins, CDC42, CLA4 and RAS2.	YAL024C	ASGRISISRVQSIAITP	P
YAL024C	0.9996	0.9998	0.995	0.994	K.LFESphosAQNSPLK.Q	K.LFESphosAQNSPLK.Q	0.0418988	0.106938	3	2	TSSTVISISTSKLFESAQNSPLKQTQNPQRE	YAL024C	YAL024C_850	STYX	CENTER	-0.033	E	148	P07866	LTE1_YEAST	Guanine nucleotide exchange factor LTE1 (Low temperature essential protein 1)	Saccharomyces cerevisiae (strain ATCC 204508 / S288c) (Baker's yeast)	LTE1	EIS4 MSI2	FUNCTION: GDP-GTP exchange factor for TEM1, a Ras-like protein, component of the mitotic exit network (MEN). Activation of TEM1 by LTE1 in the bud ultimately leads to activation of CDC15 followed by the release of CDC14 from the nucleolus, which then inactivates cyclin-dependent kinases (CDKs) activity by several mechanism. Required for TEM1 localization to the bud cortex during mitotic exit. Fin…	asymmetric protein localization to new mitotic spindle pole body [GO:0061510]; cell cycle [GO:0007049]; cell division [GO:0051301]; positive regulation of exit from mitosis [GO:0031536]; positive regulation of GTPase activity [GO:0043547]; Ras protein signal transduction [GO:0007265]; vesicle-mediated transport [GO:0016192]	cellular bud [GO:0005933]; cytoplasm [GO:0005737]; plasma membrane [GO:0005886]	guanyl-nucleotide exchange factor activity [GO:0005085]	cellular bud [GO:0005933]; cytoplasm [GO:0005737]; plasma membrane [GO:0005886]; guanyl-nucleotide exchange factor activity [GO:0005085]; asymmetric protein localization to new mitotic spindle pole body [GO:0061510]; cell cycle [GO:0007049]; cell division [GO:0051301]; positive regulation of exit from mitosis [GO:0031536]; positive regulation of GTPase activity [GO:0043547]; Ras protein signal tr…	GO:0005085; GO:0005737; GO:0005886; GO:0005933; GO:0007049; GO:0007265; GO:0016192; GO:0031536; GO:0043547; GO:0051301; GO:0061510	SUBCELLULAR LOCATION: Cytoplasm. Bud. Note=The localization to the bud requires interaction with KEL1, as well as the presence of septins, CDC42, CLA4 and RAS2.	YAL024C	TSSTVISISTSKLFESA	A
YAL024C	1	1	0.997	0.997	R.IAKEPSphosVDNESEDMSDSK.Q	R.IAKEPSphosVDNESEDMSDSK.Q	0.223959	-0.224876	6	2	NTSNVYSKHRIAKEPSVDNESEDMSDSKQKI	YAL024C	YAL024C_271	STYX	CENTER	0.224	P	134	P07866	LTE1_YEAST	Guanine nucleotide exchange factor LTE1 (Low temperature essential protein 1)	Saccharomyces cerevisiae (strain ATCC 204508 / S288c) (Baker's yeast)	LTE1	EIS4 MSI2	FUNCTION: GDP-GTP exchange factor for TEM1, a Ras-like protein, component of the mitotic exit network (MEN). Activation of TEM1 by LTE1 in the bud ultimately leads to activation of CDC15 followed by the release of CDC14 from the nucleolus, which then inactivates cyclin-dependent kinases (CDKs) activity by several mechanism. Required for TEM1 localization to the bud cortex during mitotic exit. Fin…	asymmetric protein localization to new mitotic spindle pole body [GO:0061510]; cell cycle [GO:0007049]; cell division [GO:0051301]; positive regulation of exit from mitosis [GO:0031536]; positive regulation of GTPase activity [GO:0043547]; Ras protein signal transduction [GO:0007265]; vesicle-mediated transport [GO:0016192]	cellular bud [GO:0005933]; cytoplasm [GO:0005737]; plasma membrane [GO:0005886]	guanyl-nucleotide exchange factor activity [GO:0005085]	cellular bud [GO:0005933]; cytoplasm [GO:0005737]; plasma membrane [GO:0005886]; guanyl-nucleotide exchange factor activity [GO:0005085]; asymmetric protein localization to new mitotic spindle pole body [GO:0061510]; cell cycle [GO:0007049]; cell division [GO:0051301]; positive regulation of exit from mitosis [GO:0031536]; positive regulation of GTPase activity [GO:0043547]; Ras protein signal tr…	GO:0005085; GO:0005737; GO:0005886; GO:0005933; GO:0007049; GO:0007265; GO:0016192; GO:0031536; GO:0043547; GO:0051301; GO:0061510	SUBCELLULAR LOCATION: Cytoplasm. Bud. Note=The localization to the bud requires interaction with KEL1, as well as the presence of septins, CDC42, CLA4 and RAS2.	YAL024C	NTSNVYSKHRIAKEPSV	V
YAL024C	1	0.9999	0.995	0.995	K.QLQNNESNMQPSphosPSYDALQR.R	K.QLQNNESNMQPSphosPSYDALQR.R	0.992987	-2.53555	4	2	TLNKQLQNNESNMQPSPSYDALQRRKVKSLT	YAL024C	YAL024C_546	STYX	Q3	1.764	P	138	P07866	LTE1_YEAST	Guanine nucleotide exchange factor LTE1 (Low temperature essential protein 1)	Saccharomyces cerevisiae (strain ATCC 204508 / S288c) (Baker's yeast)	LTE1	EIS4 MSI2	FUNCTION: GDP-GTP exchange factor for TEM1, a Ras-like protein, component of the mitotic exit network (MEN). Activation of TEM1 by LTE1 in the bud ultimately leads to activation of CDC15 followed by the release of CDC14 from the nucleolus, which then inactivates cyclin-dependent kinases (CDKs) activity by several mechanism. Required for TEM1 localization to the bud cortex during mitotic exit. Fin…	asymmetric protein localization to new mitotic spindle pole body [GO:0061510]; cell cycle [GO:0007049]; cell division [GO:0051301]; positive regulation of exit from mitosis [GO:0031536]; positive regulation of GTPase activity [GO:0043547]; Ras protein signal transduction [GO:0007265]; vesicle-mediated transport [GO:0016192]	cellular bud [GO:0005933]; cytoplasm [GO:0005737]; plasma membrane [GO:0005886]	guanyl-nucleotide exchange factor activity [GO:0005085]	cellular bud [GO:0005933]; cytoplasm [GO:0005737]; plasma membrane [GO:0005886]; guanyl-nucleotide exchange factor activity [GO:0005085]; asymmetric protein localization to new mitotic spindle pole body [GO:0061510]; cell cycle [GO:0007049]; cell division [GO:0051301]; positive regulation of exit from mitosis [GO:0031536]; positive regulation of GTPase activity [GO:0043547]; Ras protein signal tr…	GO:0005085; GO:0005737; GO:0005886; GO:0005933; GO:0007049; GO:0007265; GO:0016192; GO:0031536; GO:0043547; GO:0051301; GO:0061510	SUBCELLULAR LOCATION: Cytoplasm. Bud. Note=The localization to the bud requires interaction with KEL1, as well as the presence of septins, CDC42, CLA4 and RAS2.	YAL024C	TLNKQLQNNESNMQPSP	P
YAL024C	0.9993	0.9991	0.99	0.992	K.VKSphosLTTAYYNK.M	K.VKSphosLTTAYYNK.M	1.54291	-0.440979	5	5	QPSPSYDALQRRKVKSLTTAYYNKMHGSYSA	YAL024C	YAL024C_559	STYX	Q3	0.992	K	139	P07866	LTE1_YEAST	Guanine nucleotide exchange factor LTE1 (Low temperature essential protein 1)	Saccharomyces cerevisiae (strain ATCC 204508 / S288c) (Baker's yeast)	LTE1	EIS4 MSI2	FUNCTION: GDP-GTP exchange factor for TEM1, a Ras-like protein, component of the mitotic exit network (MEN). Activation of TEM1 by LTE1 in the bud ultimately leads to activation of CDC15 followed by the release of CDC14 from the nucleolus, which then inactivates cyclin-dependent kinases (CDKs) activity by several mechanism. Required for TEM1 localization to the bud cortex during mitotic exit. Fin…	asymmetric protein localization to new mitotic spindle pole body [GO:0061510]; cell cycle [GO:0007049]; cell division [GO:0051301]; positive regulation of exit from mitosis [GO:0031536]; positive regulation of GTPase activity [GO:0043547]; Ras protein signal transduction [GO:0007265]; vesicle-mediated transport [GO:0016192]	cellular bud [GO:0005933]; cytoplasm [GO:0005737]; plasma membrane [GO:0005886]	guanyl-nucleotide exchange factor activity [GO:0005085]	cellular bud [GO:0005933]; cytoplasm [GO:0005737]; plasma membrane [GO:0005886]; guanyl-nucleotide exchange factor activity [GO:0005085]; asymmetric protein localization to new mitotic spindle pole body [GO:0061510]; cell cycle [GO:0007049]; cell division [GO:0051301]; positive regulation of exit from mitosis [GO:0031536]; positive regulation of GTPase activity [GO:0043547]; Ras protein signal tr…	GO:0005085; GO:0005737; GO:0005886; GO:0005933; GO:0007049; GO:0007265; GO:0016192; GO:0031536; GO:0043547; GO:0051301; GO:0061510	SUBCELLULAR LOCATION: Cytoplasm. Bud. Note=The localization to the bud requires interaction with KEL1, as well as the presence of septins, CDC42, CLA4 and RAS2.	YAL024C	QPSPSYDALQRRKVKSL	L
YAL024C	1	0.9969	0.995	0.99	K.ILQQNSFKPSphosNDNFSAM.D	K.ILQQNSFKPSphosNDNFSAM.D	0.941459	-0.575138	3	2	HIHDIKILQQNSFKPSNDNFSAMDNLDLYQT	YAL024C	YAL024C_502	STYX	Q3	0.758	P	137	P07866	LTE1_YEAST	Guanine nucleotide exchange factor LTE1 (Low temperature essential protein 1)	Saccharomyces cerevisiae (strain ATCC 204508 / S288c) (Baker's yeast)	LTE1	EIS4 MSI2	FUNCTION: GDP-GTP exchange factor for TEM1, a Ras-like protein, component of the mitotic exit network (MEN). Activation of TEM1 by LTE1 in the bud ultimately leads to activation of CDC15 followed by the release of CDC14 from the nucleolus, which then inactivates cyclin-dependent kinases (CDKs) activity by several mechanism. Required for TEM1 localization to the bud cortex during mitotic exit. Fin…	asymmetric protein localization to new mitotic spindle pole body [GO:0061510]; cell cycle [GO:0007049]; cell division [GO:0051301]; positive regulation of exit from mitosis [GO:0031536]; positive regulation of GTPase activity [GO:0043547]; Ras protein signal transduction [GO:0007265]; vesicle-mediated transport [GO:0016192]	cellular bud [GO:0005933]; cytoplasm [GO:0005737]; plasma membrane [GO:0005886]	guanyl-nucleotide exchange factor activity [GO:0005085]	cellular bud [GO:0005933]; cytoplasm [GO:0005737]; plasma membrane [GO:0005886]; guanyl-nucleotide exchange factor activity [GO:0005085]; asymmetric protein localization to new mitotic spindle pole body [GO:0061510]; cell cycle [GO:0007049]; cell division [GO:0051301]; positive regulation of exit from mitosis [GO:0031536]; positive regulation of GTPase activity [GO:0043547]; Ras protein signal tr…	GO:0005085; GO:0005737; GO:0005886; GO:0005933; GO:0007049; GO:0007265; GO:0016192; GO:0031536; GO:0043547; GO:0051301; GO:0061510	SUBCELLULAR LOCATION: Cytoplasm. Bud. Note=The localization to the bud requires interaction with KEL1, as well as the presence of septins, CDC42, CLA4 and RAS2.	YAL024C	HIHDIKILQQNSFKPSN	N
YAL024C	1	1	0.856	0.928	K.ELSIVDPEQNKSphosNSVIEEISEIEPLNLEYNKK.S	K.ELSIVDPEQNKSphosNSVIEEISEIEPLNLEYNKK.S	0.54291	-0.191952	5	1	TPTKELSIVDPEQNKSNSVIEEISEIEPLNL	YAL024C	YAL024C_808	STYX	CENTER	0.367	K	147	P07866	LTE1_YEAST	Guanine nucleotide exchange factor LTE1 (Low temperature essential protein 1)	Saccharomyces cerevisiae (strain ATCC 204508 / S288c) (Baker's yeast)	LTE1	EIS4 MSI2	FUNCTION: GDP-GTP exchange factor for TEM1, a Ras-like protein, component of the mitotic exit network (MEN). Activation of TEM1 by LTE1 in the bud ultimately leads to activation of CDC15 followed by the release of CDC14 from the nucleolus, which then inactivates cyclin-dependent kinases (CDKs) activity by several mechanism. Required for TEM1 localization to the bud cortex during mitotic exit. Fin…	asymmetric protein localization to new mitotic spindle pole body [GO:0061510]; cell cycle [GO:0007049]; cell division [GO:0051301]; positive regulation of exit from mitosis [GO:0031536]; positive regulation of GTPase activity [GO:0043547]; Ras protein signal transduction [GO:0007265]; vesicle-mediated transport [GO:0016192]	cellular bud [GO:0005933]; cytoplasm [GO:0005737]; plasma membrane [GO:0005886]	guanyl-nucleotide exchange factor activity [GO:0005085]	cellular bud [GO:0005933]; cytoplasm [GO:0005737]; plasma membrane [GO:0005886]; guanyl-nucleotide exchange factor activity [GO:0005085]; asymmetric protein localization to new mitotic spindle pole body [GO:0061510]; cell cycle [GO:0007049]; cell division [GO:0051301]; positive regulation of exit from mitosis [GO:0031536]; positive regulation of GTPase activity [GO:0043547]; Ras protein signal tr…	GO:0005085; GO:0005737; GO:0005886; GO:0005933; GO:0007049; GO:0007265; GO:0016192; GO:0031536; GO:0043547; GO:0051301; GO:0061510	SUBCELLULAR LOCATION: Cytoplasm. Bud. Note=The localization to the bud requires interaction with KEL1, as well as the presence of septins, CDC42, CLA4 and RAS2.	YAL024C	TPTKELSIVDPEQNKSN	N
YAL025C	0.9995	0.9993	1	1	K.WLADSphosDR.E	K.WLADSphosDR.E	-0.216082	-0.0737702	3	1	GEYVDVDDLEKWLADSDREASSASQSESDSE	YAL025C	YAL025C_241	STYX	CENTER	-0.071	D	155	P10962	MAK16_YEAST	Protein MAK16 (Maintenance of killer protein 16)	Saccharomyces cerevisiae (strain ATCC 204508 / S288c) (Baker's yeast)	MAK16		FUNCTION: Its role might be as part of the apparatus concerned with the nuclear events of the cell cycle. {ECO:0000269|PubMed:3045810}.	cell cycle [GO:0007049]; maturation of 5.8S rRNA [GO:0000460]; maturation of 5.8S rRNA from tricistronic rRNA transcript (SSU-rRNA, 5.8S rRNA, LSU-rRNA) [GO:0000466]; maturation of LSU-rRNA [GO:0000470]; maturation of LSU-rRNA from tricistronic rRNA transcript (SSU-rRNA, 5.8S rRNA, LSU-rRNA) [GO:0000463]; ribosomal large subunit biogenesis [GO:0042273]	nucleolus [GO:0005730]; preribosome, large subunit precursor [GO:0030687]		nucleolus [GO:0005730]; preribosome, large subunit precursor [GO:0030687]; cell cycle [GO:0007049]; maturation of 5.8S rRNA [GO:0000460]; maturation of 5.8S rRNA from tricistronic rRNA transcript (SSU-rRNA, 5.8S rRNA, LSU-rRNA) [GO:0000466]; maturation of LSU-rRNA [GO:0000470]; maturation of LSU-rRNA from tricistronic rRNA transcript (SSU-rRNA, 5.8S rRNA, LSU-rRNA) [GO:0000463]; ribosomal large s…	GO:0000460; GO:0000463; GO:0000466; GO:0000470; GO:0005730; GO:0007049; GO:0030687; GO:0042273	SUBCELLULAR LOCATION: Nucleus.	YAL025C	GEYVDVDDLEKWLADSD	D
YAL026C	0.9984	0.9942	0.997	0.997	R.FSSSRDDISphosFDI.-	R.FSSSRDDISphosFDI.-	-0.309905	-0.363071	6	4	GNQNSNRFSSSRDDISFDI____________	YAL026C	YAL026C_1352	STYX	CENTER	0.027	I	158	P39524	ATC3_YEAST	Probable phospholipid-transporting ATPase DRS2, EC 7.6.2.1	Saccharomyces cerevisiae (strain ATCC 204508 / S288c) (Baker's yeast)	DRS2		FUNCTION: This magnesium-dependent enzyme catalyzes the hydrolysis of ATP coupled with the transport of phospholipids (Potential). Seems to be involved in ribosome assembly. {ECO:0000305}.	endocytic recycling [GO:0032456]; endocytosis [GO:0006897]; intracellular protein transport [GO:0006886]; phospholipid translocation [GO:0045332]; post-Golgi vesicle-mediated transport [GO:0006892]; response to pheromone triggering conjugation with cellular fusion [GO:0000749]	Cdc50p-Drs2p complex [GO:1990530]; endoplasmic reticulum [GO:0005783]; integral component of membrane [GO:0016021]; phospholipid-translocating ATPase complex [GO:1990531]; plasma membrane [GO:0005886]; trans-Golgi network [GO:0005802]	ATP binding [GO:0005524]; ATP hydrolysis activity [GO:0016887]; ATPase-coupled intramembrane lipid transporter activity [GO:0140326]; magnesium ion binding [GO:0000287]; phosphatidylcholine flippase activity [GO:0140345]; phosphatidylethanolamine flippase activity [GO:0090555]; phosphatidylserine flippase activity [GO:0140346]	Cdc50p-Drs2p complex [GO:1990530]; endoplasmic reticulum [GO:0005783]; integral component of membrane [GO:0016021]; phospholipid-translocating ATPase complex [GO:1990531]; plasma membrane [GO:0005886]; trans-Golgi network [GO:0005802]; ATP binding [GO:0005524]; ATP hydrolysis activity [GO:0016887]; ATPase-coupled intramembrane lipid transporter activity [GO:0140326]; magnesium ion binding [GO:000…	GO:0000287; GO:0000749; GO:0005524; GO:0005783; GO:0005802; GO:0005886; GO:0006886; GO:0006892; GO:0006897; GO:0016021; GO:0016887; GO:0032456; GO:0045332; GO:0090555; GO:0140326; GO:0140345; GO:0140346; GO:1990530; GO:1990531	SUBCELLULAR LOCATION: Golgi apparatus, trans-Golgi network membrane {ECO:0000269|PubMed:12372257, ECO:0000269|PubMed:14562095}; Multi-pass membrane protein {ECO:0000269|PubMed:12372257, ECO:0000269|PubMed:14562095}.	YAL026C	GNQNSNRFSSSRDDISF	F
YAL029C	0.9976	0.9953	0.793	0.756	K.GNKPSRLSphosDEVK.S	K.GNKPSRLSphosDEVK.S	0.050311	-0.1149	1	2	MQSLAAIKGNKPSRLSDEVKSMKQELAFIEN	YAL029C	YAL029C_1044	STYX	CENTER	0.083	L	159	P32492	MYO4_YEAST	Myosin-4 (SWI5-dependent HO expression protein 1)	Saccharomyces cerevisiae (strain ATCC 204508 / S288c) (Baker's yeast)	MYO4	SHE1	FUNCTION: Part of the mRNA localization machinery that restricts accumulation of certain proteins to the bud and in the daughter cell. Recruited to specific mRNAs including the ASH1 mRNA, coding for a repressor of the HO endonuclease, via its interaction with SHE3. {ECO:0000269|PubMed:10212145, ECO:0000269|PubMed:11032818, ECO:0000269|PubMed:11101531, ECO:0000269|PubMed:12499354, ECO:0000269|PubM…	actin filament organization [GO:0007015]; endoplasmic reticulum inheritance [GO:0048309]; intracellular mRNA localization [GO:0008298]; mating type switching [GO:0007533]; mRNA transport [GO:0051028]; vesicle transport along actin filament [GO:0030050]	actin cytoskeleton [GO:0015629]; cellular bud [GO:0005933]; cellular bud tip [GO:0005934]; filamentous actin [GO:0031941]; mitochondrion [GO:0005739]; myosin V complex [GO:0031475]	actin filament binding [GO:0051015]; ATP binding [GO:0005524]; calmodulin binding [GO:0005516]; microfilament motor activity [GO:0000146]	actin cytoskeleton [GO:0015629]; cellular bud [GO:0005933]; cellular bud tip [GO:0005934]; filamentous actin [GO:0031941]; mitochondrion [GO:0005739]; myosin V complex [GO:0031475]; actin filament binding [GO:0051015]; ATP binding [GO:0005524]; calmodulin binding [GO:0005516]; microfilament motor activity [GO:0000146]; actin filament organization [GO:0007015]; endoplasmic reticulum inheritance [G…	GO:0000146; GO:0005516; GO:0005524; GO:0005739; GO:0005933; GO:0005934; GO:0007015; GO:0007533; GO:0008298; GO:0015629; GO:0030050; GO:0031475; GO:0031941; GO:0048309; GO:0051015; GO:0051028	SUBCELLULAR LOCATION: Bud {ECO:0000269|PubMed:12499354}. Note=Accumulates preferentially in growing buds.	YAL029C	MQSLAAIKGNKPSRLSD	D
YAL030W	1	1	0.993	0.993	R.LTSphosIEDKADNLAVSAQGFK.R	R.LTSphosIEDK.A	-0.257013	-0.50511	10	13	RDNINKVAERGERLTSIEDKADNLAVSAQGF	YAL030W	YAL030W_59	STYX	CENTER	0.124	T	162	P31109	SNC1_YEAST	Synaptobrevin homolog 1	Saccharomyces cerevisiae (strain ATCC 204508 / S288c) (Baker's yeast)	SNC1		FUNCTION: SNC1 and SNC2 are vesicle-targeting proteins essential for normal secretory traffic between the Golgi and the plasma membrane. They may also be involved in vesicle fusion.	ascospore-type prospore assembly [GO:0031321]; endocytosis [GO:0006897]; exocytosis [GO:0006887]; Golgi to endosome transport [GO:0006895]; Golgi to plasma membrane transport [GO:0006893]; Golgi vesicle fusion to target membrane [GO:0048210]; intracellular protein transport [GO:0006886]; retrograde transport, endosome to Golgi [GO:0042147]; SNARE complex assembly [GO:0035493]; vesicle fusion [GO:…	cell periphery [GO:0071944]; cellular bud [GO:0005933]; cellular bud neck [GO:0005935]; cytosol [GO:0005829]; endosome [GO:0005768]; endosome membrane [GO:0010008]; Golgi membrane [GO:0000139]; integral component of membrane [GO:0016021]; membrane [GO:0016020]; plasma membrane [GO:0005886]; prospore membrane [GO:0005628]; SNARE complex [GO:0031201]; trans-Golgi network [GO:0005802]; transport ves…	SNAP receptor activity [GO:0005484]; SNARE binding [GO:0000149]; syntaxin binding [GO:0019905]	cell periphery [GO:0071944]; cellular bud [GO:0005933]; cellular bud neck [GO:0005935]; cytosol [GO:0005829]; endosome [GO:0005768]; endosome membrane [GO:0010008]; Golgi membrane [GO:0000139]; integral component of membrane [GO:0016021]; membrane [GO:0016020]; plasma membrane [GO:0005886]; prospore membrane [GO:0005628]; SNARE complex [GO:0031201]; trans-Golgi network [GO:0005802]; transport ves…	GO:0000139; GO:0000149; GO:0005484; GO:0005628; GO:0005768; GO:0005802; GO:0005829; GO:0005886; GO:0005933; GO:0005935; GO:0006886; GO:0006887; GO:0006893; GO:0006895; GO:0006897; GO:0006906; GO:0010008; GO:0016020; GO:0016021; GO:0019905; GO:0030658; GO:0031201; GO:0031321; GO:0035493; GO:0042147; GO:0048210; GO:0048280; GO:0071944; GO:0099500	SUBCELLULAR LOCATION: Endomembrane system; Single-pass type IV membrane protein. Note=Post-Golgi vesicle membrane. {ECO:0000305}.	YAL030W	RDNINKVAERGERLTSI	I
YAL030W	1	1	0.941	0.942	K.SRTphosAELQAEIDDTVGIMR.D	K.SRTphosAELQAEIDDTVGIMR.D	-0.0630708	-0.809614	3	2	EHDEERPQNVQSKSRTAELQAEIDDTVGIMR	YAL030W	YAL030W_29	STYX	CENTER	0.373	R	161	P31109	SNC1_YEAST	Synaptobrevin homolog 1	Saccharomyces cerevisiae (strain ATCC 204508 / S288c) (Baker's yeast)	SNC1		FUNCTION: SNC1 and SNC2 are vesicle-targeting proteins essential for normal secretory traffic between the Golgi and the plasma membrane. They may also be involved in vesicle fusion.	ascospore-type prospore assembly [GO:0031321]; endocytosis [GO:0006897]; exocytosis [GO:0006887]; Golgi to endosome transport [GO:0006895]; Golgi to plasma membrane transport [GO:0006893]; Golgi vesicle fusion to target membrane [GO:0048210]; intracellular protein transport [GO:0006886]; retrograde transport, endosome to Golgi [GO:0042147]; SNARE complex assembly [GO:0035493]; vesicle fusion [GO:…	cell periphery [GO:0071944]; cellular bud [GO:0005933]; cellular bud neck [GO:0005935]; cytosol [GO:0005829]; endosome [GO:0005768]; endosome membrane [GO:0010008]; Golgi membrane [GO:0000139]; integral component of membrane [GO:0016021]; membrane [GO:0016020]; plasma membrane [GO:0005886]; prospore membrane [GO:0005628]; SNARE complex [GO:0031201]; trans-Golgi network [GO:0005802]; transport ves…	SNAP receptor activity [GO:0005484]; SNARE binding [GO:0000149]; syntaxin binding [GO:0019905]	cell periphery [GO:0071944]; cellular bud [GO:0005933]; cellular bud neck [GO:0005935]; cytosol [GO:0005829]; endosome [GO:0005768]; endosome membrane [GO:0010008]; Golgi membrane [GO:0000139]; integral component of membrane [GO:0016021]; membrane [GO:0016020]; plasma membrane [GO:0005886]; prospore membrane [GO:0005628]; SNARE complex [GO:0031201]; trans-Golgi network [GO:0005802]; transport ves…	GO:0000139; GO:0000149; GO:0005484; GO:0005628; GO:0005768; GO:0005802; GO:0005829; GO:0005886; GO:0005933; GO:0005935; GO:0006886; GO:0006887; GO:0006893; GO:0006895; GO:0006897; GO:0006906; GO:0010008; GO:0016020; GO:0016021; GO:0019905; GO:0030658; GO:0031201; GO:0031321; GO:0035493; GO:0042147; GO:0048210; GO:0048280; GO:0071944; GO:0099500	SUBCELLULAR LOCATION: Endomembrane system; Single-pass type IV membrane protein. Note=Post-Golgi vesicle membrane. {ECO:0000305}.	YAL030W	EHDEERPQNVQSKSRTA	A
YAL030W	1	1	1	0.998	R.LTSIEDKADNLAVSphosAQGFK.R	R.LTSIEDKADNLAVSphosAQGFK.R	-0.288491	-0.642613	15	5	ERLTSIEDKADNLAVSAQGFKRGANRVRKAM	YAL030W	YAL030W_70	STYX	CENTER	0.177	V	163	P31109	SNC1_YEAST	Synaptobrevin homolog 1	Saccharomyces cerevisiae (strain ATCC 204508 / S288c) (Baker's yeast)	SNC1		FUNCTION: SNC1 and SNC2 are vesicle-targeting proteins essential for normal secretory traffic between the Golgi and the plasma membrane. They may also be involved in vesicle fusion.	ascospore-type prospore assembly [GO:0031321]; endocytosis [GO:0006897]; exocytosis [GO:0006887]; Golgi to endosome transport [GO:0006895]; Golgi to plasma membrane transport [GO:0006893]; Golgi vesicle fusion to target membrane [GO:0048210]; intracellular protein transport [GO:0006886]; retrograde transport, endosome to Golgi [GO:0042147]; SNARE complex assembly [GO:0035493]; vesicle fusion [GO:…	cell periphery [GO:0071944]; cellular bud [GO:0005933]; cellular bud neck [GO:0005935]; cytosol [GO:0005829]; endosome [GO:0005768]; endosome membrane [GO:0010008]; Golgi membrane [GO:0000139]; integral component of membrane [GO:0016021]; membrane [GO:0016020]; plasma membrane [GO:0005886]; prospore membrane [GO:0005628]; SNARE complex [GO:0031201]; trans-Golgi network [GO:0005802]; transport ves…	SNAP receptor activity [GO:0005484]; SNARE binding [GO:0000149]; syntaxin binding [GO:0019905]	cell periphery [GO:0071944]; cellular bud [GO:0005933]; cellular bud neck [GO:0005935]; cytosol [GO:0005829]; endosome [GO:0005768]; endosome membrane [GO:0010008]; Golgi membrane [GO:0000139]; integral component of membrane [GO:0016021]; membrane [GO:0016020]; plasma membrane [GO:0005886]; prospore membrane [GO:0005628]; SNARE complex [GO:0031201]; trans-Golgi network [GO:0005802]; transport ves…	GO:0000139; GO:0000149; GO:0005484; GO:0005628; GO:0005768; GO:0005802; GO:0005829; GO:0005886; GO:0005933; GO:0005935; GO:0006886; GO:0006887; GO:0006893; GO:0006895; GO:0006897; GO:0006906; GO:0010008; GO:0016020; GO:0016021; GO:0019905; GO:0030658; GO:0031201; GO:0031321; GO:0035493; GO:0042147; GO:0048210; GO:0048280; GO:0071944; GO:0099500	SUBCELLULAR LOCATION: Endomembrane system; Single-pass type IV membrane protein. Note=Post-Golgi vesicle membrane. {ECO:0000305}.	YAL030W	ERLTSIEDKADNLAVSA	A
YAL031C	0.9997	0.9989	0.965	0.971	R.SPSVSphosPVR.T	R.SPSVSphosPVR.T	0.54291	-0.705378	1	2	ARAHLASNSSRSPSVSPVRTTFNNKNAETKK	YAL031C	YAL031C_501	STYX	CENTER	0.624	V	174	P39732	GIP4_YEAST	GLC7-interacting protein 4	Saccharomyces cerevisiae (strain ATCC 204508 / S288c) (Baker's yeast)	GIP4	FUN21	FUNCTION: GLC7 phosphatase-regulatory protein involved in GLC7 subcellular redistribution and chromosome segregation. {ECO:0000269|PubMed:16537909}.	chromosome segregation [GO:0007059]; regulation of phosphoprotein phosphatase activity [GO:0043666]	cytoplasm [GO:0005737]	protein phosphatase 1 binding [GO:0008157]; protein phosphatase regulator activity [GO:0019888]	cytoplasm [GO:0005737]; protein phosphatase 1 binding [GO:0008157]; protein phosphatase regulator activity [GO:0019888]; chromosome segregation [GO:0007059]; regulation of phosphoprotein phosphatase activity [GO:0043666]	GO:0005737; GO:0007059; GO:0008157; GO:0019888; GO:0043666	SUBCELLULAR LOCATION: Cytoplasm {ECO:0000269|PubMed:14562095}.	YAL031C	ARAHLASNSSRSPSVSP	P
YAL031C	0.9977	0.9985	0.993	0.995	R.QASphosLESIR.T	R.QASphosLESIR.T	-0.176281	0.0645299	3	4	PSPSPTSSASPSRQASLESIRTRARAHLASN	YAL031C	YAL031C_478	STYX	CENTER	-0.12	A	169	P39732	GIP4_YEAST	GLC7-interacting protein 4	Saccharomyces cerevisiae (strain ATCC 204508 / S288c) (Baker's yeast)	GIP4	FUN21	FUNCTION: GLC7 phosphatase-regulatory protein involved in GLC7 subcellular redistribution and chromosome segregation. {ECO:0000269|PubMed:16537909}.	chromosome segregation [GO:0007059]; regulation of phosphoprotein phosphatase activity [GO:0043666]	cytoplasm [GO:0005737]	protein phosphatase 1 binding [GO:0008157]; protein phosphatase regulator activity [GO:0019888]	cytoplasm [GO:0005737]; protein phosphatase 1 binding [GO:0008157]; protein phosphatase regulator activity [GO:0019888]; chromosome segregation [GO:0007059]; regulation of phosphoprotein phosphatase activity [GO:0043666]	GO:0005737; GO:0007059; GO:0008157; GO:0019888; GO:0043666	SUBCELLULAR LOCATION: Cytoplasm {ECO:0000269|PubMed:14562095}.	YAL031C	PSPSPTSSASPSRQASL	L
YAL031C	0.9989	0.9989	0.941	0.988	K.LPASSSphosPSPSPTSSASPSR.Q	K.LPASSSphosPSPSPTSSASPSR.Q	-0.568599	0.590048	3	3	KLKKKPSITKLPASSSPSPSPTSSASPSRQA	YAL031C	YAL031C_462	STYX	CENTER	-0.579	S	166	P39732	GIP4_YEAST	GLC7-interacting protein 4	Saccharomyces cerevisiae (strain ATCC 204508 / S288c) (Baker's yeast)	GIP4	FUN21	FUNCTION: GLC7 phosphatase-regulatory protein involved in GLC7 subcellular redistribution and chromosome segregation. {ECO:0000269|PubMed:16537909}.	chromosome segregation [GO:0007059]; regulation of phosphoprotein phosphatase activity [GO:0043666]	cytoplasm [GO:0005737]	protein phosphatase 1 binding [GO:0008157]; protein phosphatase regulator activity [GO:0019888]	cytoplasm [GO:0005737]; protein phosphatase 1 binding [GO:0008157]; protein phosphatase regulator activity [GO:0019888]; chromosome segregation [GO:0007059]; regulation of phosphoprotein phosphatase activity [GO:0043666]	GO:0005737; GO:0007059; GO:0008157; GO:0019888; GO:0043666	SUBCELLULAR LOCATION: Cytoplasm {ECO:0000269|PubMed:14562095}.	YAL031C	KLKKKPSITKLPASSSP	P
YAL031C	0.9898	0.9787	0.964	0.943	K.KKPSphosITK.L	K.KKPSphosITK.L	0.516709	0.424543	2	2	YLEVKNAKSKLKKKPSITKLPASSSPSPSPT	YAL031C	YAL031C_453	STYX	CENTER	0.046	P	164	P39732	GIP4_YEAST	GLC7-interacting protein 4	Saccharomyces cerevisiae (strain ATCC 204508 / S288c) (Baker's yeast)	GIP4	FUN21	FUNCTION: GLC7 phosphatase-regulatory protein involved in GLC7 subcellular redistribution and chromosome segregation. {ECO:0000269|PubMed:16537909}.	chromosome segregation [GO:0007059]; regulation of phosphoprotein phosphatase activity [GO:0043666]	cytoplasm [GO:0005737]	protein phosphatase 1 binding [GO:0008157]; protein phosphatase regulator activity [GO:0019888]	cytoplasm [GO:0005737]; protein phosphatase 1 binding [GO:0008157]; protein phosphatase regulator activity [GO:0019888]; chromosome segregation [GO:0007059]; regulation of phosphoprotein phosphatase activity [GO:0043666]	GO:0005737; GO:0007059; GO:0008157; GO:0019888; GO:0043666	SUBCELLULAR LOCATION: Cytoplasm {ECO:0000269|PubMed:14562095}.	YAL031C	YLEVKNAKSKLKKKPSI	I
YAL031C	0.9942	0.9954	0.986	0.981	K.SASphosTPNPSASSSLAPSPK.V	K.SASphosTPNPSASSSLAPSPK.V	-0.226207	0.218681	3	3	KIVQDTVRHLMNKSASTPNPSASSSLAPSPK	YAL031C	YAL031C_596	STYX	CENTER	-0.222	A	175	P39732	GIP4_YEAST	GLC7-interacting protein 4	Saccharomyces cerevisiae (strain ATCC 204508 / S288c) (Baker's yeast)	GIP4	FUN21	FUNCTION: GLC7 phosphatase-regulatory protein involved in GLC7 subcellular redistribution and chromosome segregation. {ECO:0000269|PubMed:16537909}.	chromosome segregation [GO:0007059]; regulation of phosphoprotein phosphatase activity [GO:0043666]	cytoplasm [GO:0005737]	protein phosphatase 1 binding [GO:0008157]; protein phosphatase regulator activity [GO:0019888]	cytoplasm [GO:0005737]; protein phosphatase 1 binding [GO:0008157]; protein phosphatase regulator activity [GO:0019888]; chromosome segregation [GO:0007059]; regulation of phosphoprotein phosphatase activity [GO:0043666]	GO:0005737; GO:0007059; GO:0008157; GO:0019888; GO:0043666	SUBCELLULAR LOCATION: Cytoplasm {ECO:0000269|PubMed:14562095}.	YAL031C	KIVQDTVRHLMNKSAST	T
YAL031C	0.9963	0.9961	0.928	0.903	K.LPASSSPSphosPSPTSSASPSR.Q	K.LPASSSPSphosPSPTSSASPSR.Q	-0.518831	0.0943525	6	1	KKKPSITKLPASSSPSPSPTSSASPSRQASL	YAL031C	YAL031C_464	STYX	CENTER	-0.307	P	167	P39732	GIP4_YEAST	GLC7-interacting protein 4	Saccharomyces cerevisiae (strain ATCC 204508 / S288c) (Baker's yeast)	GIP4	FUN21	FUNCTION: GLC7 phosphatase-regulatory protein involved in GLC7 subcellular redistribution and chromosome segregation. {ECO:0000269|PubMed:16537909}.	chromosome segregation [GO:0007059]; regulation of phosphoprotein phosphatase activity [GO:0043666]	cytoplasm [GO:0005737]	protein phosphatase 1 binding [GO:0008157]; protein phosphatase regulator activity [GO:0019888]	cytoplasm [GO:0005737]; protein phosphatase 1 binding [GO:0008157]; protein phosphatase regulator activity [GO:0019888]; chromosome segregation [GO:0007059]; regulation of phosphoprotein phosphatase activity [GO:0043666]	GO:0005737; GO:0007059; GO:0008157; GO:0019888; GO:0043666	SUBCELLULAR LOCATION: Cytoplasm {ECO:0000269|PubMed:14562095}.	YAL031C	KKKPSITKLPASSSPSP	P
YAL031C	0.9999	0.9998	0.978	0.994	R.SPSphosVSphosPVR.T	R.SPSphosVSphosPVR.T	-0.33156	-0.399757	3	7	TRARAHLASNSSRSPSVSPVRTTFNNKNAET ARAHLASNSSRSPSVSPVRTTFNNKNAETKK	YAL031C	YAL031C_499 501	STYX	CENTER	0.034	P	173	P39732	GIP4_YEAST	GLC7-interacting protein 4	Saccharomyces cerevisiae (strain ATCC 204508 / S288c) (Baker's yeast)	GIP4	FUN21	FUNCTION: GLC7 phosphatase-regulatory protein involved in GLC7 subcellular redistribution and chromosome segregation. {ECO:0000269|PubMed:16537909}.	chromosome segregation [GO:0007059]; regulation of phosphoprotein phosphatase activity [GO:0043666]	cytoplasm [GO:0005737]	protein phosphatase 1 binding [GO:0008157]; protein phosphatase regulator activity [GO:0019888]	cytoplasm [GO:0005737]; protein phosphatase 1 binding [GO:0008157]; protein phosphatase regulator activity [GO:0019888]; chromosome segregation [GO:0007059]; regulation of phosphoprotein phosphatase activity [GO:0043666]	GO:0005737; GO:0007059; GO:0008157; GO:0019888; GO:0043666	SUBCELLULAR LOCATION: Cytoplasm {ECO:0000269|PubMed:14562095}.	YAL031C	TRARAHLASNSSRSPSV	V
YAL031C	0.9947	0.9925	0.986	0.925	L.TLDPESNSphosSELSIK.R	L.TLDPESNSphosSELSIK.R	0.82351	0.345314	2	2	DTLAIETLTLDPESNSSELSIKRVRFAGVPP	YAL031C	YAL031C_648	STYX	CENTER	0.239	N	180	P39732	GIP4_YEAST	GLC7-interacting protein 4	Saccharomyces cerevisiae (strain ATCC 204508 / S288c) (Baker's yeast)	GIP4	FUN21	FUNCTION: GLC7 phosphatase-regulatory protein involved in GLC7 subcellular redistribution and chromosome segregation. {ECO:0000269|PubMed:16537909}.	chromosome segregation [GO:0007059]; regulation of phosphoprotein phosphatase activity [GO:0043666]	cytoplasm [GO:0005737]	protein phosphatase 1 binding [GO:0008157]; protein phosphatase regulator activity [GO:0019888]	cytoplasm [GO:0005737]; protein phosphatase 1 binding [GO:0008157]; protein phosphatase regulator activity [GO:0019888]; chromosome segregation [GO:0007059]; regulation of phosphoprotein phosphatase activity [GO:0043666]	GO:0005737; GO:0007059; GO:0008157; GO:0019888; GO:0043666	SUBCELLULAR LOCATION: Cytoplasm {ECO:0000269|PubMed:14562095}.	YAL031C	DTLAIETLTLDPESNSS	S
YAL031C	0.9775	0.9493	0.947	0.889	N.SSRSphosPSVSPVR.T	R.AHLASNSSRSphosPSVSPVR.T	-0.405338	0.735899	4	2	IRTRARAHLASNSSRSPSVSPVRTTFNNKNA	YAL031C	YAL031C_497	STYX	CENTER	-0.571	R	171	P39732	GIP4_YEAST	GLC7-interacting protein 4	Saccharomyces cerevisiae (strain ATCC 204508 / S288c) (Baker's yeast)	GIP4	FUN21	FUNCTION: GLC7 phosphatase-regulatory protein involved in GLC7 subcellular redistribution and chromosome segregation. {ECO:0000269|PubMed:16537909}.	chromosome segregation [GO:0007059]; regulation of phosphoprotein phosphatase activity [GO:0043666]	cytoplasm [GO:0005737]	protein phosphatase 1 binding [GO:0008157]; protein phosphatase regulator activity [GO:0019888]	cytoplasm [GO:0005737]; protein phosphatase 1 binding [GO:0008157]; protein phosphatase regulator activity [GO:0019888]; chromosome segregation [GO:0007059]; regulation of phosphoprotein phosphatase activity [GO:0043666]	GO:0005737; GO:0007059; GO:0008157; GO:0019888; GO:0043666	SUBCELLULAR LOCATION: Cytoplasm {ECO:0000269|PubMed:14562095}.	YAL031C	IRTRARAHLASNSSRSP	P
YAL031C	1	1	0.998	0.997	A.STPNPSASSSLAPSphosPK.V	K.SASTPNPSASSSLAPSphosPK.V	-0.118566	0.381234	34	29	SASTPNPSASSSLAPSPKVSSINNTSSGKSS	YAL031C	YAL031C_609	STYX	CENTER	-0.25	P	179	P39732	GIP4_YEAST	GLC7-interacting protein 4	Saccharomyces cerevisiae (strain ATCC 204508 / S288c) (Baker's yeast)	GIP4	FUN21	FUNCTION: GLC7 phosphatase-regulatory protein involved in GLC7 subcellular redistribution and chromosome segregation. {ECO:0000269|PubMed:16537909}.	chromosome segregation [GO:0007059]; regulation of phosphoprotein phosphatase activity [GO:0043666]	cytoplasm [GO:0005737]	protein phosphatase 1 binding [GO:0008157]; protein phosphatase regulator activity [GO:0019888]	cytoplasm [GO:0005737]; protein phosphatase 1 binding [GO:0008157]; protein phosphatase regulator activity [GO:0019888]; chromosome segregation [GO:0007059]; regulation of phosphoprotein phosphatase activity [GO:0043666]	GO:0005737; GO:0007059; GO:0008157; GO:0019888; GO:0043666	SUBCELLULAR LOCATION: Cytoplasm {ECO:0000269|PubMed:14562095}.	YAL031C	SASTPNPSASSSLAPSP	P
YAL031C	0.9997	0.9997	0.512	0.882	R.SPSphosVSPVR.T	R.SPSphosVSPVR.T	-0.226207	0.958291	2	3	TRARAHLASNSSRSPSVSPVRTTFNNKNAET	YAL031C	YAL031C_499	STYX	CENTER	-0.592	P	172	P39732	GIP4_YEAST	GLC7-interacting protein 4	Saccharomyces cerevisiae (strain ATCC 204508 / S288c) (Baker's yeast)	GIP4	FUN21	FUNCTION: GLC7 phosphatase-regulatory protein involved in GLC7 subcellular redistribution and chromosome segregation. {ECO:0000269|PubMed:16537909}.	chromosome segregation [GO:0007059]; regulation of phosphoprotein phosphatase activity [GO:0043666]	cytoplasm [GO:0005737]	protein phosphatase 1 binding [GO:0008157]; protein phosphatase regulator activity [GO:0019888]	cytoplasm [GO:0005737]; protein phosphatase 1 binding [GO:0008157]; protein phosphatase regulator activity [GO:0019888]; chromosome segregation [GO:0007059]; regulation of phosphoprotein phosphatase activity [GO:0043666]	GO:0005737; GO:0007059; GO:0008157; GO:0019888; GO:0043666	SUBCELLULAR LOCATION: Cytoplasm {ECO:0000269|PubMed:14562095}.	YAL031C	TRARAHLASNSSRSPSV	V
YAL032C	0.9995	0.9993	0.991	0.992	K.AESDDKSphosDNYGA.-	K.AESDDKSphosDNYGA.-	-0.0228136	-0.148245	2	4	SHGPIQFTKAESDDKSDNYGA__________	YAL032C	YAL032C_374	STYX	CENTER	0.063	K	184	P28004	PRP45_YEAST	Pre-mRNA-processing protein 45	Saccharomyces cerevisiae (strain ATCC 204508 / S288c) (Baker's yeast)	PRP45	FUN20	FUNCTION: Involved in pre-mRNA splicing. Associated with the spliceosome throughout the splicing reactions, until after the second catalytic step. {ECO:0000269|PubMed:12359070, ECO:0000269|PubMed:12554883}.	generation of catalytic spliceosome for second transesterification step [GO:0000350]	nucleus [GO:0005634]; post-mRNA release spliceosomal complex [GO:0071014]; U2-type catalytic step 1 spliceosome [GO:0071006]; U2-type catalytic step 2 spliceosome [GO:0071007]		nucleus [GO:0005634]; post-mRNA release spliceosomal complex [GO:0071014]; U2-type catalytic step 1 spliceosome [GO:0071006]; U2-type catalytic step 2 spliceosome [GO:0071007]; generation of catalytic spliceosome for second transesterification step [GO:0000350]	GO:0000350; GO:0005634; GO:0071006; GO:0071007; GO:0071014	SUBCELLULAR LOCATION: Nucleus {ECO:0000269|PubMed:12359070, ECO:0000269|PubMed:14562095}.	YAL032C	SHGPIQFTKAESDDKSD	D
YAL032C	0.9818	0.9989	1	1	R.LPPPKHSphosQGR.V	R.LPPPKHSphosQGR.V	-0.0630708	0.0652062	3	5	____MFSNRLPPPKHSQGRVSTALSSDRVEP	YAL032C	YAL032C_12	STYQ	CENTER	-0.064	H	182	P28004	PRP45_YEAST	Pre-mRNA-processing protein 45	Saccharomyces cerevisiae (strain ATCC 204508 / S288c) (Baker's yeast)	PRP45	FUN20	FUNCTION: Involved in pre-mRNA splicing. Associated with the spliceosome throughout the splicing reactions, until after the second catalytic step. {ECO:0000269|PubMed:12359070, ECO:0000269|PubMed:12554883}.	generation of catalytic spliceosome for second transesterification step [GO:0000350]	nucleus [GO:0005634]; post-mRNA release spliceosomal complex [GO:0071014]; U2-type catalytic step 1 spliceosome [GO:0071006]; U2-type catalytic step 2 spliceosome [GO:0071007]		nucleus [GO:0005634]; post-mRNA release spliceosomal complex [GO:0071014]; U2-type catalytic step 1 spliceosome [GO:0071006]; U2-type catalytic step 2 spliceosome [GO:0071007]; generation of catalytic spliceosome for second transesterification step [GO:0000350]	GO:0000350; GO:0005634; GO:0071006; GO:0071007; GO:0071014	SUBCELLULAR LOCATION: Nucleus {ECO:0000269|PubMed:12359070, ECO:0000269|PubMed:14562095}.	YAL032C	____MFSNRLPPPKHSQ	Q
YAL032C	0.9804	0.9972	0.974	0.972	R.TKSphosYIQR.L	R.TKSphosYIQR.L	-0.370602	-0.140113	4	6	LPTKAEIQECTARTKSYIQRLVNAKLANSNN	YAL032C	YAL032C_72	STYX	CENTER	-0.115	K	185	P28004	PRP45_YEAST	Pre-mRNA-processing protein 45	Saccharomyces cerevisiae (strain ATCC 204508 / S288c) (Baker's yeast)	PRP45	FUN20	FUNCTION: Involved in pre-mRNA splicing. Associated with the spliceosome throughout the splicing reactions, until after the second catalytic step. {ECO:0000269|PubMed:12359070, ECO:0000269|PubMed:12554883}.	generation of catalytic spliceosome for second transesterification step [GO:0000350]	nucleus [GO:0005634]; post-mRNA release spliceosomal complex [GO:0071014]; U2-type catalytic step 1 spliceosome [GO:0071006]; U2-type catalytic step 2 spliceosome [GO:0071007]		nucleus [GO:0005634]; post-mRNA release spliceosomal complex [GO:0071014]; U2-type catalytic step 1 spliceosome [GO:0071006]; U2-type catalytic step 2 spliceosome [GO:0071007]; generation of catalytic spliceosome for second transesterification step [GO:0000350]	GO:0000350; GO:0005634; GO:0071006; GO:0071007; GO:0071014	SUBCELLULAR LOCATION: Nucleus {ECO:0000269|PubMed:12359070, ECO:0000269|PubMed:14562095}.	YAL032C	LPTKAEIQECTARTKSY	Y
YAL034C	1	1	0.998	0.998	K.YNDDMTphosPPPLPSSSSR.L	K.YNDDMTphosPPPLPSSSSR.L	0.509662	0.416234	54	60	AYNARHKYSKYNDDMTPPPLPSSSSRLPSPL	YAL034C	YAL034C_194	STYX	CENTER	0.047	M	191	P28003	FUN19_YEAST	SWIRM domain-containing protein FUN19	Saccharomyces cerevisiae (strain ATCC 204508 / S288c) (Baker's yeast)	FUN19			chromatin remodeling [GO:0006338]; positive regulation of histone acetylation [GO:0035066]; regulation of transcription by RNA polymerase II [GO:0006357]	nucleus [GO:0005634]; SAGA-type complex [GO:0070461]	chromatin binding [GO:0003682]; transcription coactivator activity [GO:0003713]	nucleus [GO:0005634]; SAGA-type complex [GO:0070461]; chromatin binding [GO:0003682]; transcription coactivator activity [GO:0003713]; chromatin remodeling [GO:0006338]; positive regulation of histone acetylation [GO:0035066]; regulation of transcription by RNA polymerase II [GO:0006357]	GO:0003682; GO:0003713; GO:0005634; GO:0006338; GO:0006357; GO:0035066; GO:0070461		YAL034C	AYNARHKYSKYNDDMTP	P
YAL034C	0.9952	0.9994	0.996	0.996	R.INQNSQNNGNGCFSGSIDSLVDEHIIPSphosPPLSPK.L	R.INQNSQNNGNGCFSGSIDSLVDEHIIPSphosPPLSPK.L	0.260671	0.727551	13	6	FSGSIDSLVDEHIIPSPPLSPKLESKISHNG	YAL034C	YAL034C_94	STYX	CENTER	-0.233	P	201	P28003	FUN19_YEAST	SWIRM domain-containing protein FUN19	Saccharomyces cerevisiae (strain ATCC 204508 / S288c) (Baker's yeast)	FUN19			chromatin remodeling [GO:0006338]; positive regulation of histone acetylation [GO:0035066]; regulation of transcription by RNA polymerase II [GO:0006357]	nucleus [GO:0005634]; SAGA-type complex [GO:0070461]	chromatin binding [GO:0003682]; transcription coactivator activity [GO:0003713]	nucleus [GO:0005634]; SAGA-type complex [GO:0070461]; chromatin binding [GO:0003682]; transcription coactivator activity [GO:0003713]; chromatin remodeling [GO:0006338]; positive regulation of histone acetylation [GO:0035066]; regulation of transcription by RNA polymerase II [GO:0006357]	GO:0003682; GO:0003713; GO:0005634; GO:0006338; GO:0006357; GO:0035066; GO:0070461		YAL034C	FSGSIDSLVDEHIIPSP	P
YAL034C	0.9998	0.9999	0.998	0.998	R.LPSphosPLASPNLNR.Q	R.LPSphosPLASPNLNR.Q	0.803955	0.483919	31	31	DMTPPPLPSSSSRLPSPLASPNLNRQARYNM	YAL034C	YAL034C_207	STYX	CENTER	0.16	P	192	P28003	FUN19_YEAST	SWIRM domain-containing protein FUN19	Saccharomyces cerevisiae (strain ATCC 204508 / S288c) (Baker's yeast)	FUN19			chromatin remodeling [GO:0006338]; positive regulation of histone acetylation [GO:0035066]; regulation of transcription by RNA polymerase II [GO:0006357]	nucleus [GO:0005634]; SAGA-type complex [GO:0070461]	chromatin binding [GO:0003682]; transcription coactivator activity [GO:0003713]	nucleus [GO:0005634]; SAGA-type complex [GO:0070461]; chromatin binding [GO:0003682]; transcription coactivator activity [GO:0003713]; chromatin remodeling [GO:0006338]; positive regulation of histone acetylation [GO:0035066]; regulation of transcription by RNA polymerase II [GO:0006357]	GO:0003682; GO:0003713; GO:0005634; GO:0006338; GO:0006357; GO:0035066; GO:0070461		YAL034C	DMTPPPLPSSSSRLPSP	P
YAL034C	0.9997	0.9993	0.944	0.924	R.TMTTSphosPHR.A	R.TMTTSphosPHR.A	0.0752574	0.164742	5	5	RKRKVYSPQRRTMTTSPHRAKKFSPSASTPH	YAL034C	YAL034C_259	STYX	CENTER	-0.045	T	196	P28003	FUN19_YEAST	SWIRM domain-containing protein FUN19	Saccharomyces cerevisiae (strain ATCC 204508 / S288c) (Baker's yeast)	FUN19			chromatin remodeling [GO:0006338]; positive regulation of histone acetylation [GO:0035066]; regulation of transcription by RNA polymerase II [GO:0006357]	nucleus [GO:0005634]; SAGA-type complex [GO:0070461]	chromatin binding [GO:0003682]; transcription coactivator activity [GO:0003713]	nucleus [GO:0005634]; SAGA-type complex [GO:0070461]; chromatin binding [GO:0003682]; transcription coactivator activity [GO:0003713]; chromatin remodeling [GO:0006338]; positive regulation of histone acetylation [GO:0035066]; regulation of transcription by RNA polymerase II [GO:0006357]	GO:0003682; GO:0003713; GO:0005634; GO:0006338; GO:0006357; GO:0035066; GO:0070461		YAL034C	RKRKVYSPQRRTMTTSP	P
YAL034C	0.9997	0.9992	0.995	0.996	K.ISHNGSphosPR.M	K.ISHNGSphosPR.M	-0.0630708	0.36936	7	5	PPLSPKLESKISHNGSPRMASSVLVGSTPKG	YAL034C	YAL034C_110	STYX	CENTER	-0.216	G	189	P28003	FUN19_YEAST	SWIRM domain-containing protein FUN19	Saccharomyces cerevisiae (strain ATCC 204508 / S288c) (Baker's yeast)	FUN19			chromatin remodeling [GO:0006338]; positive regulation of histone acetylation [GO:0035066]; regulation of transcription by RNA polymerase II [GO:0006357]	nucleus [GO:0005634]; SAGA-type complex [GO:0070461]	chromatin binding [GO:0003682]; transcription coactivator activity [GO:0003713]	nucleus [GO:0005634]; SAGA-type complex [GO:0070461]; chromatin binding [GO:0003682]; transcription coactivator activity [GO:0003713]; chromatin remodeling [GO:0006338]; positive regulation of histone acetylation [GO:0035066]; regulation of transcription by RNA polymerase II [GO:0006357]	GO:0003682; GO:0003713; GO:0005634; GO:0006338; GO:0006357; GO:0035066; GO:0070461		YAL034C	PPLSPKLESKISHNGSP	P
YAL034C	0.9717	0.9813	0.948	0.492	R.INQNSQNNGNGCFSGSIDSphosLVDEHIIPSPPLSPK.L	R.INQNSQNNGNGCFSGSIDSphosLVDEHIIPSPPLSPK.L	0.290414	0.559021	2	1	NSQNNGNGCFSGSIDSLVDEHIIPSPPLSPK	YAL034C	YAL034C_85	STYX	CENTER	-0.134	D	200	P28003	FUN19_YEAST	SWIRM domain-containing protein FUN19	Saccharomyces cerevisiae (strain ATCC 204508 / S288c) (Baker's yeast)	FUN19			chromatin remodeling [GO:0006338]; positive regulation of histone acetylation [GO:0035066]; regulation of transcription by RNA polymerase II [GO:0006357]	nucleus [GO:0005634]; SAGA-type complex [GO:0070461]	chromatin binding [GO:0003682]; transcription coactivator activity [GO:0003713]	nucleus [GO:0005634]; SAGA-type complex [GO:0070461]; chromatin binding [GO:0003682]; transcription coactivator activity [GO:0003713]; chromatin remodeling [GO:0006338]; positive regulation of histone acetylation [GO:0035066]; regulation of transcription by RNA polymerase II [GO:0006357]	GO:0003682; GO:0003713; GO:0005634; GO:0006338; GO:0006357; GO:0035066; GO:0070461		YAL034C	NSQNNGNGCFSGSIDSL	L
YAL034C	0.9998	0.9999	1	1	R.LPSphosPLASphosPNLNR.Q	R.LPSphosPLASphosPNLNR.Q	0.388884	-0.420221	4	3	DMTPPPLPSSSSRLPSPLASPNLNRQARYNM PPLPSSSSRLPSPLASPNLNRQARYNMRKQA	YAL034C	YAL034C_207 211	STYX	CENTER	0.405	P	193	P28003	FUN19_YEAST	SWIRM domain-containing protein FUN19	Saccharomyces cerevisiae (strain ATCC 204508 / S288c) (Baker's yeast)	FUN19			chromatin remodeling [GO:0006338]; positive regulation of histone acetylation [GO:0035066]; regulation of transcription by RNA polymerase II [GO:0006357]	nucleus [GO:0005634]; SAGA-type complex [GO:0070461]	chromatin binding [GO:0003682]; transcription coactivator activity [GO:0003713]	nucleus [GO:0005634]; SAGA-type complex [GO:0070461]; chromatin binding [GO:0003682]; transcription coactivator activity [GO:0003713]; chromatin remodeling [GO:0006338]; positive regulation of histone acetylation [GO:0035066]; regulation of transcription by RNA polymerase II [GO:0006357]	GO:0003682; GO:0003713; GO:0005634; GO:0006338; GO:0006357; GO:0035066; GO:0070461		YAL034C	DMTPPPLPSSSSRLPSP	P
YAL034C	0.9999	0.9999	0.983	0.995	R.LPSPLASphosPNLNR.Q	R.LPSPLASphosPNLNR.Q	0.398833	-0.264101	9	7	PPLPSSSSRLPSPLASPNLNRQARYNMRKQA	YAL034C	YAL034C_211	STYX	CENTER	0.331	A	194	P28003	FUN19_YEAST	SWIRM domain-containing protein FUN19	Saccharomyces cerevisiae (strain ATCC 204508 / S288c) (Baker's yeast)	FUN19			chromatin remodeling [GO:0006338]; positive regulation of histone acetylation [GO:0035066]; regulation of transcription by RNA polymerase II [GO:0006357]	nucleus [GO:0005634]; SAGA-type complex [GO:0070461]	chromatin binding [GO:0003682]; transcription coactivator activity [GO:0003713]	nucleus [GO:0005634]; SAGA-type complex [GO:0070461]; chromatin binding [GO:0003682]; transcription coactivator activity [GO:0003713]; chromatin remodeling [GO:0006338]; positive regulation of histone acetylation [GO:0035066]; regulation of transcription by RNA polymerase II [GO:0006357]	GO:0003682; GO:0003713; GO:0005634; GO:0006338; GO:0006357; GO:0035066; GO:0070461		YAL034C	PPLPSSSSRLPSPLASP	P
YAL034C	0.9985	0.9978	1	1	K.ISphosHNGSphosPR.M	K.LESKISphosHNGSphosPR.M	0.292927	0.345314	6	7	IIPSPPLSPKLESKISHNGSPRMASSVLVGS PPLSPKLESKISHNGSPRMASSVLVGSTPKG	YAL034C	YAL034C_106 110	STYX	CENTER	-0.026	I	188	P28003	FUN19_YEAST	SWIRM domain-containing protein FUN19	Saccharomyces cerevisiae (strain ATCC 204508 / S288c) (Baker's yeast)	FUN19			chromatin remodeling [GO:0006338]; positive regulation of histone acetylation [GO:0035066]; regulation of transcription by RNA polymerase II [GO:0006357]	nucleus [GO:0005634]; SAGA-type complex [GO:0070461]	chromatin binding [GO:0003682]; transcription coactivator activity [GO:0003713]	nucleus [GO:0005634]; SAGA-type complex [GO:0070461]; chromatin binding [GO:0003682]; transcription coactivator activity [GO:0003713]; chromatin remodeling [GO:0006338]; positive regulation of histone acetylation [GO:0035066]; regulation of transcription by RNA polymerase II [GO:0006357]	GO:0003682; GO:0003713; GO:0005634; GO:0006338; GO:0006357; GO:0035066; GO:0070461		YAL034C	IIPSPPLSPKLESKISH	H
YAL034C	0.9999	0.9998	0.99	0.992	M.GLYSphosPESEKSQLNMNYIGKDDSQSIFR.R	M.GLYSphosPESEK.S	0.147608	-0.642813	11	8	___________MGLYSPESEKSQLNMNYIGK	YAL034C	YAL034C_5	STYX	CENTER	0.395	Y	199	P28003	FUN19_YEAST	SWIRM domain-containing protein FUN19	Saccharomyces cerevisiae (strain ATCC 204508 / S288c) (Baker's yeast)	FUN19			chromatin remodeling [GO:0006338]; positive regulation of histone acetylation [GO:0035066]; regulation of transcription by RNA polymerase II [GO:0006357]	nucleus [GO:0005634]; SAGA-type complex [GO:0070461]	chromatin binding [GO:0003682]; transcription coactivator activity [GO:0003713]	nucleus [GO:0005634]; SAGA-type complex [GO:0070461]; chromatin binding [GO:0003682]; transcription coactivator activity [GO:0003713]; chromatin remodeling [GO:0006338]; positive regulation of histone acetylation [GO:0035066]; regulation of transcription by RNA polymerase II [GO:0006357]	GO:0003682; GO:0003713; GO:0005634; GO:0006338; GO:0006357; GO:0035066; GO:0070461		YAL034C	___________MGLYSP	P
YAL034C	0.9963	1	0.992	0.995	K.KFSphosPSASTPHTNIA.S	K.KFSphosPSASTPHTNIA.S	0.216503	0.218681	9	5	QRRTMTTSPHRAKKFSPSASTPHTNIASIEA	YAL034C	YAL034C_267	STYX	CENTER	-0.001	F	197	P28003	FUN19_YEAST	SWIRM domain-containing protein FUN19	Saccharomyces cerevisiae (strain ATCC 204508 / S288c) (Baker's yeast)	FUN19			chromatin remodeling [GO:0006338]; positive regulation of histone acetylation [GO:0035066]; regulation of transcription by RNA polymerase II [GO:0006357]	nucleus [GO:0005634]; SAGA-type complex [GO:0070461]	chromatin binding [GO:0003682]; transcription coactivator activity [GO:0003713]	nucleus [GO:0005634]; SAGA-type complex [GO:0070461]; chromatin binding [GO:0003682]; transcription coactivator activity [GO:0003713]; chromatin remodeling [GO:0006338]; positive regulation of histone acetylation [GO:0035066]; regulation of transcription by RNA polymerase II [GO:0006357]	GO:0003682; GO:0003713; GO:0005634; GO:0006338; GO:0006357; GO:0035066; GO:0070461		YAL034C	QRRTMTTSPHRAKKFSP	P
YAL034C	1	0.9728	0.996	0.996	K.ISphosHNGSPR.M	K.ISphosHNGSPR.M	0.038412	-0.090072	2	1	IIPSPPLSPKLESKISHNGSPRMASSVLVGS	YAL034C	YAL034C_106	STYX	CENTER	0.064	I	187	P28003	FUN19_YEAST	SWIRM domain-containing protein FUN19	Saccharomyces cerevisiae (strain ATCC 204508 / S288c) (Baker's yeast)	FUN19			chromatin remodeling [GO:0006338]; positive regulation of histone acetylation [GO:0035066]; regulation of transcription by RNA polymerase II [GO:0006357]	nucleus [GO:0005634]; SAGA-type complex [GO:0070461]	chromatin binding [GO:0003682]; transcription coactivator activity [GO:0003713]	nucleus [GO:0005634]; SAGA-type complex [GO:0070461]; chromatin binding [GO:0003682]; transcription coactivator activity [GO:0003713]; chromatin remodeling [GO:0006338]; positive regulation of histone acetylation [GO:0035066]; regulation of transcription by RNA polymerase II [GO:0006357]	GO:0003682; GO:0003713; GO:0005634; GO:0006338; GO:0006357; GO:0035066; GO:0070461		YAL034C	IIPSPPLSPKLESKISH	H
YAL035W	0.9802	0.9822	1	1	K.AAAEKSphosQK.S	K.AAAEKSphosQK.S	-0.147135	0.079853	1	1	QNVEKAAAEKAAAEKSQKSKGESDKPSASAK	YAL035W	YAL035W_145	STYQ	CENTER	-0.113	K	202	P39730	IF2P_YEAST	Eukaryotic translation initiation factor 5B, eIF-5B, EC 3.6.5.3 (Translation initiation factor IF-2)	Saccharomyces cerevisiae (strain ATCC 204508 / S288c) (Baker's yeast)	FUN12		FUNCTION: Plays a role in translation initiation (PubMed:9624054). Translational GTPase that catalyzes the joining of the 40S and 60S subunits to form the 80S initiation complex with the initiator methionine-tRNA in the P-site base paired to the start codon (PubMed:12507428, PubMed:12471154, PubMed:12008673). GTP binding and hydrolysis induces conformational changes in the enzyme that renders it …	formation of cytoplasmic translation initiation complex [GO:0001732]; maturation of SSU-rRNA from tricistronic rRNA transcript (SSU-rRNA, 5.8S rRNA, LSU-rRNA) [GO:0000462]; mature ribosome assembly [GO:0042256]; regulation of translational initiation [GO:0006446]; ribosome assembly [GO:0042255]; translational initiation [GO:0006413]	cytoplasm [GO:0005737]; cytoplasmic stress granule [GO:0010494]; cytosol [GO:0005829]; cytosolic small ribosomal subunit [GO:0022627]; eukaryotic 48S preinitiation complex [GO:0033290]; mitochondrion [GO:0005739]	GTP binding [GO:0005525]; GTPase activity [GO:0003924]; metal ion binding [GO:0046872]; ribosome binding [GO:0043022]; small ribosomal subunit rRNA binding [GO:0070181]; translation initiation factor activity [GO:0003743]; translation initiation factor binding [GO:0031369]	cytoplasm [GO:0005737]; cytoplasmic stress granule [GO:0010494]; cytosol [GO:0005829]; cytosolic small ribosomal subunit [GO:0022627]; eukaryotic 48S preinitiation complex [GO:0033290]; mitochondrion [GO:0005739]; GTP binding [GO:0005525]; GTPase activity [GO:0003924]; metal ion binding [GO:0046872]; ribosome binding [GO:0043022]; small ribosomal subunit rRNA binding [GO:0070181]; translation ini…	GO:0000462; GO:0001732; GO:0003743; GO:0003924; GO:0005525; GO:0005737; GO:0005739; GO:0005829; GO:0006413; GO:0006446; GO:0010494; GO:0022627; GO:0031369; GO:0033290; GO:0042255; GO:0042256; GO:0043022; GO:0046872; GO:0070181	SUBCELLULAR LOCATION: Cytoplasm {ECO:0000305|PubMed:9624054}.	YAL035W	QNVEKAAAEKAAAEKSQ	Q
YAL035W	0.9997	0.9681	0.997	0.99	R.TTQENASphosEAIK.S	R.TTQENASphosEAIK.S	0.201475	0.0871028	3	2	VVYSKKKKRTTQENASEAIKSDSKKDSEVVP	YAL035W	YAL035W_294	STYX	CENTER	0.057	A	204	P39730	IF2P_YEAST	Eukaryotic translation initiation factor 5B, eIF-5B, EC 3.6.5.3 (Translation initiation factor IF-2)	Saccharomyces cerevisiae (strain ATCC 204508 / S288c) (Baker's yeast)	FUN12		FUNCTION: Plays a role in translation initiation (PubMed:9624054). Translational GTPase that catalyzes the joining of the 40S and 60S subunits to form the 80S initiation complex with the initiator methionine-tRNA in the P-site base paired to the start codon (PubMed:12507428, PubMed:12471154, PubMed:12008673). GTP binding and hydrolysis induces conformational changes in the enzyme that renders it …	formation of cytoplasmic translation initiation complex [GO:0001732]; maturation of SSU-rRNA from tricistronic rRNA transcript (SSU-rRNA, 5.8S rRNA, LSU-rRNA) [GO:0000462]; mature ribosome assembly [GO:0042256]; regulation of translational initiation [GO:0006446]; ribosome assembly [GO:0042255]; translational initiation [GO:0006413]	cytoplasm [GO:0005737]; cytoplasmic stress granule [GO:0010494]; cytosol [GO:0005829]; cytosolic small ribosomal subunit [GO:0022627]; eukaryotic 48S preinitiation complex [GO:0033290]; mitochondrion [GO:0005739]	GTP binding [GO:0005525]; GTPase activity [GO:0003924]; metal ion binding [GO:0046872]; ribosome binding [GO:0043022]; small ribosomal subunit rRNA binding [GO:0070181]; translation initiation factor activity [GO:0003743]; translation initiation factor binding [GO:0031369]	cytoplasm [GO:0005737]; cytoplasmic stress granule [GO:0010494]; cytosol [GO:0005829]; cytosolic small ribosomal subunit [GO:0022627]; eukaryotic 48S preinitiation complex [GO:0033290]; mitochondrion [GO:0005739]; GTP binding [GO:0005525]; GTPase activity [GO:0003924]; metal ion binding [GO:0046872]; ribosome binding [GO:0043022]; small ribosomal subunit rRNA binding [GO:0070181]; translation ini…	GO:0000462; GO:0001732; GO:0003743; GO:0003924; GO:0005525; GO:0005737; GO:0005739; GO:0005829; GO:0006413; GO:0006446; GO:0010494; GO:0022627; GO:0031369; GO:0033290; GO:0042255; GO:0042256; GO:0043022; GO:0046872; GO:0070181	SUBCELLULAR LOCATION: Cytoplasm {ECO:0000305|PubMed:9624054}.	YAL035W	VVYSKKKKRTTQENASE	E
YAL038W	1	1	0.965	0.991	R.AEVSDVGNAILDGADCVMLSphosGETAK.G	R.AEVSDVGNAILDGADCVMLSphosGETAK.G	0.0334372	-0.0740435	3	4	DVGNAILDGADCVMLSGETAKGNYPINAVTT	YAL038W	YAL038W_332	STYX	CENTER	0.054	L	214	P00549	KPYK1_YEAST	Pyruvate kinase 1, PK 1, EC 2.7.1.40 (cell division cycle protein 19)	Saccharomyces cerevisiae (strain ATCC 204508 / S288c) (Baker's yeast)	CDC19	PYK1		glycolytic process [GO:0006096]; pyruvate metabolic process [GO:0006090]	cytoplasm [GO:0005737]; plasma membrane [GO:0005886]	ATP binding [GO:0005524]; kinase activity [GO:0016301]; magnesium ion binding [GO:0000287]; potassium ion binding [GO:0030955]; pyruvate kinase activity [GO:0004743]	cytoplasm [GO:0005737]; plasma membrane [GO:0005886]; ATP binding [GO:0005524]; kinase activity [GO:0016301]; magnesium ion binding [GO:0000287]; potassium ion binding [GO:0030955]; pyruvate kinase activity [GO:0004743]; glycolytic process [GO:0006096]; pyruvate metabolic process [GO:0006090]	GO:0000287; GO:0004743; GO:0005524; GO:0005737; GO:0005886; GO:0006090; GO:0006096; GO:0016301; GO:0030955		YAL038W	DVGNAILDGADCVMLSG	G
YAL038W	0.9999	0.9999	0.977	0.979	R.RTSphosIIGTIGPK.T	R.RTSphosIIGTIGPK.T	0.201475	0.0578077	7	6	LTSLNVVAGSDLRRTSIIGTIGPKTNNPETL	YAL038W	YAL038W_22	STYX	CENTER	0.072	T	209	P00549	KPYK1_YEAST	Pyruvate kinase 1, PK 1, EC 2.7.1.40 (cell division cycle protein 19)	Saccharomyces cerevisiae (strain ATCC 204508 / S288c) (Baker's yeast)	CDC19	PYK1		glycolytic process [GO:0006096]; pyruvate metabolic process [GO:0006090]	cytoplasm [GO:0005737]; plasma membrane [GO:0005886]	ATP binding [GO:0005524]; kinase activity [GO:0016301]; magnesium ion binding [GO:0000287]; potassium ion binding [GO:0030955]; pyruvate kinase activity [GO:0004743]	cytoplasm [GO:0005737]; plasma membrane [GO:0005886]; ATP binding [GO:0005524]; kinase activity [GO:0016301]; magnesium ion binding [GO:0000287]; potassium ion binding [GO:0030955]; pyruvate kinase activity [GO:0004743]; glycolytic process [GO:0006096]; pyruvate metabolic process [GO:0006090]	GO:0000287; GO:0004743; GO:0005524; GO:0005737; GO:0005886; GO:0006090; GO:0006096; GO:0016301; GO:0030955		YAL038W	LTSLNVVAGSDLRRTSI	I
YAL038W	1	1	0.995	0.996	R.LTSphosLNVVAGSDLRR.T	R.LTSphosLNVVAGSDLRR.T	-0.410169	-0.10656	43	94	_______MSRLERLTSLNVVAGSDLRRTSII	YAL038W	YAL038W_9	STYX	CENTER	-0.152	T	228	P00549	KPYK1_YEAST	Pyruvate kinase 1, PK 1, EC 2.7.1.40 (cell division cycle protein 19)	Saccharomyces cerevisiae (strain ATCC 204508 / S288c) (Baker's yeast)	CDC19	PYK1		glycolytic process [GO:0006096]; pyruvate metabolic process [GO:0006090]	cytoplasm [GO:0005737]; plasma membrane [GO:0005886]	ATP binding [GO:0005524]; kinase activity [GO:0016301]; magnesium ion binding [GO:0000287]; potassium ion binding [GO:0030955]; pyruvate kinase activity [GO:0004743]	cytoplasm [GO:0005737]; plasma membrane [GO:0005886]; ATP binding [GO:0005524]; kinase activity [GO:0016301]; magnesium ion binding [GO:0000287]; potassium ion binding [GO:0030955]; pyruvate kinase activity [GO:0004743]; glycolytic process [GO:0006096]; pyruvate metabolic process [GO:0006090]	GO:0000287; GO:0004743; GO:0005524; GO:0005737; GO:0005886; GO:0006090; GO:0006096; GO:0016301; GO:0030955		YAL038W	_______MSRLERLTSL	L
YAL038W	1	0.9998	0.998	0.998	K.GVNLPGTDVDLPALSphosEKDKEDLR.F	K.GVNLPGTDVDLPALSphosEKDKEDLR.F	-0.327596	-0.0580069	4	2	KGVNLPGTDVDLPALSEKDKEDLRFGVKNGV	YAL038W	YAL038W_192	STYX	CENTER	-0.135	L	206	P00549	KPYK1_YEAST	Pyruvate kinase 1, PK 1, EC 2.7.1.40 (cell division cycle protein 19)	Saccharomyces cerevisiae (strain ATCC 204508 / S288c) (Baker's yeast)	CDC19	PYK1		glycolytic process [GO:0006096]; pyruvate metabolic process [GO:0006090]	cytoplasm [GO:0005737]; plasma membrane [GO:0005886]	ATP binding [GO:0005524]; kinase activity [GO:0016301]; magnesium ion binding [GO:0000287]; potassium ion binding [GO:0030955]; pyruvate kinase activity [GO:0004743]	cytoplasm [GO:0005737]; plasma membrane [GO:0005886]; ATP binding [GO:0005524]; kinase activity [GO:0016301]; magnesium ion binding [GO:0000287]; potassium ion binding [GO:0030955]; pyruvate kinase activity [GO:0004743]; glycolytic process [GO:0006096]; pyruvate metabolic process [GO:0006090]	GO:0000287; GO:0004743; GO:0005524; GO:0005737; GO:0005886; GO:0006090; GO:0006096; GO:0016301; GO:0030955		YAL038W	KGVNLPGTDVDLPALSE	E
YAL038W	0.9998	0.9996	0.971	0.961	R.TphosSIIGTIGPK.T	R.TphosSIIGTIGPK.T	-0.176281	0.0504092	1	1	RLTSLNVVAGSDLRRTSIIGTIGPKTNNPET	YAL038W	YAL038W_21	STYX	CENTER	-0.113	R	207	P00549	KPYK1_YEAST	Pyruvate kinase 1, PK 1, EC 2.7.1.40 (cell division cycle protein 19)	Saccharomyces cerevisiae (strain ATCC 204508 / S288c) (Baker's yeast)	CDC19	PYK1		glycolytic process [GO:0006096]; pyruvate metabolic process [GO:0006090]	cytoplasm [GO:0005737]; plasma membrane [GO:0005886]	ATP binding [GO:0005524]; kinase activity [GO:0016301]; magnesium ion binding [GO:0000287]; potassium ion binding [GO:0030955]; pyruvate kinase activity [GO:0004743]	cytoplasm [GO:0005737]; plasma membrane [GO:0005886]; ATP binding [GO:0005524]; kinase activity [GO:0016301]; magnesium ion binding [GO:0000287]; potassium ion binding [GO:0030955]; pyruvate kinase activity [GO:0004743]; glycolytic process [GO:0006096]; pyruvate metabolic process [GO:0006090]	GO:0000287; GO:0004743; GO:0005524; GO:0005737; GO:0005886; GO:0006090; GO:0006096; GO:0016301; GO:0030955		YAL038W	RLTSLNVVAGSDLRRTS	S
YAL038W	1	1	1	1	L.NVVAGSphosDLRR.T	L.NVVAGSphosDLRR.T	-0.309865	0.129959	20	18	MSRLERLTSLNVVAGSDLRRTSIIGTIGPKT	YAL038W	YAL038W_16	STYX	CENTER	-0.22	G	205	P00549	KPYK1_YEAST	Pyruvate kinase 1, PK 1, EC 2.7.1.40 (cell division cycle protein 19)	Saccharomyces cerevisiae (strain ATCC 204508 / S288c) (Baker's yeast)	CDC19	PYK1		glycolytic process [GO:0006096]; pyruvate metabolic process [GO:0006090]	cytoplasm [GO:0005737]; plasma membrane [GO:0005886]	ATP binding [GO:0005524]; kinase activity [GO:0016301]; magnesium ion binding [GO:0000287]; potassium ion binding [GO:0030955]; pyruvate kinase activity [GO:0004743]	cytoplasm [GO:0005737]; plasma membrane [GO:0005886]; ATP binding [GO:0005524]; kinase activity [GO:0016301]; magnesium ion binding [GO:0000287]; potassium ion binding [GO:0030955]; pyruvate kinase activity [GO:0004743]; glycolytic process [GO:0006096]; pyruvate metabolic process [GO:0006090]	GO:0000287; GO:0004743; GO:0005524; GO:0005737; GO:0005886; GO:0006090; GO:0006096; GO:0016301; GO:0030955		YAL038W	MSRLERLTSLNVVAGSD	D
YAL038W	0.9999	0.9999	0.998	0.998	R.TANDVLTphosIR.E	R.TANDVLTphosIR.E	0.0238895	0.224546	4	2	HMVFASFIRTANDVLTIREVLGEQGKDVKII	YAL038W	YAL038W_223	STYX	CENTER	-0.1	L	210	P00549	KPYK1_YEAST	Pyruvate kinase 1, PK 1, EC 2.7.1.40 (cell division cycle protein 19)	Saccharomyces cerevisiae (strain ATCC 204508 / S288c) (Baker's yeast)	CDC19	PYK1		glycolytic process [GO:0006096]; pyruvate metabolic process [GO:0006090]	cytoplasm [GO:0005737]; plasma membrane [GO:0005886]	ATP binding [GO:0005524]; kinase activity [GO:0016301]; magnesium ion binding [GO:0000287]; potassium ion binding [GO:0030955]; pyruvate kinase activity [GO:0004743]	cytoplasm [GO:0005737]; plasma membrane [GO:0005886]; ATP binding [GO:0005524]; kinase activity [GO:0016301]; magnesium ion binding [GO:0000287]; potassium ion binding [GO:0030955]; pyruvate kinase activity [GO:0004743]; glycolytic process [GO:0006096]; pyruvate metabolic process [GO:0006090]	GO:0000287; GO:0004743; GO:0005524; GO:0005737; GO:0005886; GO:0006090; GO:0006096; GO:0016301; GO:0030955		YAL038W	HMVFASFIRTANDVLTI	I
YAL038W	0.923	0.9984	0.904	0.931	K.AIIVLSTSGTphosTPR.L	K.AIIVLSTSGTphosTPR.L	-0.299138	-0.0103448	1	3	FEQKAKAIIVLSTSGTTPRLVSKYRPNCPII	YAL038W	YAL038W_406	STYX	CENTER	-0.144	G	221	P00549	KPYK1_YEAST	Pyruvate kinase 1, PK 1, EC 2.7.1.40 (cell division cycle protein 19)	Saccharomyces cerevisiae (strain ATCC 204508 / S288c) (Baker's yeast)	CDC19	PYK1		glycolytic process [GO:0006096]; pyruvate metabolic process [GO:0006090]	cytoplasm [GO:0005737]; plasma membrane [GO:0005886]	ATP binding [GO:0005524]; kinase activity [GO:0016301]; magnesium ion binding [GO:0000287]; potassium ion binding [GO:0030955]; pyruvate kinase activity [GO:0004743]	cytoplasm [GO:0005737]; plasma membrane [GO:0005886]; ATP binding [GO:0005524]; kinase activity [GO:0016301]; magnesium ion binding [GO:0000287]; potassium ion binding [GO:0030955]; pyruvate kinase activity [GO:0004743]; glycolytic process [GO:0006096]; pyruvate metabolic process [GO:0006090]	GO:0000287; GO:0004743; GO:0005524; GO:0005737; GO:0005886; GO:0006090; GO:0006096; GO:0016301; GO:0030955		YAL038W	FEQKAKAIIVLSTSGTT	T
YAL038W	0.9998	0.9998	0.996	0.997	K.TNNPETphosLVALR.K	K.TNNPETphosLVALR.K	-0.320671	0.418079	3	2	TSIIGTIGPKTNNPETLVALRKAGLNIVRMN	YAL038W	YAL038W_36	STYX	CENTER	-0.369	E	215	P00549	KPYK1_YEAST	Pyruvate kinase 1, PK 1, EC 2.7.1.40 (cell division cycle protein 19)	Saccharomyces cerevisiae (strain ATCC 204508 / S288c) (Baker's yeast)	CDC19	PYK1		glycolytic process [GO:0006096]; pyruvate metabolic process [GO:0006090]	cytoplasm [GO:0005737]; plasma membrane [GO:0005886]	ATP binding [GO:0005524]; kinase activity [GO:0016301]; magnesium ion binding [GO:0000287]; potassium ion binding [GO:0030955]; pyruvate kinase activity [GO:0004743]	cytoplasm [GO:0005737]; plasma membrane [GO:0005886]; ATP binding [GO:0005524]; kinase activity [GO:0016301]; magnesium ion binding [GO:0000287]; potassium ion binding [GO:0030955]; pyruvate kinase activity [GO:0004743]; glycolytic process [GO:0006096]; pyruvate metabolic process [GO:0006090]	GO:0000287; GO:0004743; GO:0005524; GO:0005737; GO:0005886; GO:0006090; GO:0006096; GO:0016301; GO:0030955		YAL038W	TSIIGTIGPKTNNPETL	L
YAL038W	1	0.9951	1	1	K.SphosNLAGKPVIC.A	K.SphosNLAGKPVICAT.Q	-0.0540256	0.100673	11	6	PAPEVLAVQKKLIAKSNLAGKPVICATQMLE	YAL038W	YAL038W_287	STYX	CENTER	-0.077	K	213	P00549	KPYK1_YEAST	Pyruvate kinase 1, PK 1, EC 2.7.1.40 (cell division cycle protein 19)	Saccharomyces cerevisiae (strain ATCC 204508 / S288c) (Baker's yeast)	CDC19	PYK1		glycolytic process [GO:0006096]; pyruvate metabolic process [GO:0006090]	cytoplasm [GO:0005737]; plasma membrane [GO:0005886]	ATP binding [GO:0005524]; kinase activity [GO:0016301]; magnesium ion binding [GO:0000287]; potassium ion binding [GO:0030955]; pyruvate kinase activity [GO:0004743]	cytoplasm [GO:0005737]; plasma membrane [GO:0005886]; ATP binding [GO:0005524]; kinase activity [GO:0016301]; magnesium ion binding [GO:0000287]; potassium ion binding [GO:0030955]; pyruvate kinase activity [GO:0004743]; glycolytic process [GO:0006096]; pyruvate metabolic process [GO:0006090]	GO:0000287; GO:0004743; GO:0005524; GO:0005737; GO:0005886; GO:0006090; GO:0006096; GO:0016301; GO:0030955		YAL038W	PAPEVLAVQKKLIAKSN	N
YAL038W	1	1	0.994	0.997	F.VFEKEPVSphosDWTDDVEAR.L	R.GVFPFVFEKEPVSphosDWTDDVEAR.L	-0.353586	-0.301576	9	6	LYRGVFPFVFEKEPVSDWTDDVEARINFGIE	YAL038W	YAL038W_450	STYX	CENTER	-0.026	V	223	P00549	KPYK1_YEAST	Pyruvate kinase 1, PK 1, EC 2.7.1.40 (cell division cycle protein 19)	Saccharomyces cerevisiae (strain ATCC 204508 / S288c) (Baker's yeast)	CDC19	PYK1		glycolytic process [GO:0006096]; pyruvate metabolic process [GO:0006090]	cytoplasm [GO:0005737]; plasma membrane [GO:0005886]	ATP binding [GO:0005524]; kinase activity [GO:0016301]; magnesium ion binding [GO:0000287]; potassium ion binding [GO:0030955]; pyruvate kinase activity [GO:0004743]	cytoplasm [GO:0005737]; plasma membrane [GO:0005886]; ATP binding [GO:0005524]; kinase activity [GO:0016301]; magnesium ion binding [GO:0000287]; potassium ion binding [GO:0030955]; pyruvate kinase activity [GO:0004743]; glycolytic process [GO:0006096]; pyruvate metabolic process [GO:0006090]	GO:0000287; GO:0004743; GO:0005524; GO:0005737; GO:0005886; GO:0006090; GO:0006096; GO:0016301; GO:0030955		YAL038W	LYRGVFPFVFEKEPVSD	D
YAL038W	0.9741	0.9991	1	1	K.VTphosDGVMVAR.G	K.VTphosDGVMVAR.G	-0.0998293	0.387122	1	2	ENQQGVNNFDEILKVTDGVMVARGDLGIEIP	YAL038W	YAL038W_257	STYX	CENTER	-0.243	V	211	P00549	KPYK1_YEAST	Pyruvate kinase 1, PK 1, EC 2.7.1.40 (cell division cycle protein 19)	Saccharomyces cerevisiae (strain ATCC 204508 / S288c) (Baker's yeast)	CDC19	PYK1		glycolytic process [GO:0006096]; pyruvate metabolic process [GO:0006090]	cytoplasm [GO:0005737]; plasma membrane [GO:0005886]	ATP binding [GO:0005524]; kinase activity [GO:0016301]; magnesium ion binding [GO:0000287]; potassium ion binding [GO:0030955]; pyruvate kinase activity [GO:0004743]	cytoplasm [GO:0005737]; plasma membrane [GO:0005886]; ATP binding [GO:0005524]; kinase activity [GO:0016301]; magnesium ion binding [GO:0000287]; potassium ion binding [GO:0030955]; pyruvate kinase activity [GO:0004743]; glycolytic process [GO:0006096]; pyruvate metabolic process [GO:0006090]	GO:0000287; GO:0004743; GO:0005524; GO:0005737; GO:0005886; GO:0006090; GO:0006096; GO:0016301; GO:0030955		YAL038W	ENQQGVNNFDEILKVTD	D
YAL038W	0.9959	0.9995	1	1	K.SphosVIDNAR.K	K.SphosVIDNAR.K	-0.206029	0.0652062	1	6	IVRMNFSHGSYEYHKSVIDNARKSEELYPGR	YAL038W	YAL038W_62	STYX	CENTER	-0.136	K	226	P00549	KPYK1_YEAST	Pyruvate kinase 1, PK 1, EC 2.7.1.40 (cell division cycle protein 19)	Saccharomyces cerevisiae (strain ATCC 204508 / S288c) (Baker's yeast)	CDC19	PYK1		glycolytic process [GO:0006096]; pyruvate metabolic process [GO:0006090]	cytoplasm [GO:0005737]; plasma membrane [GO:0005886]	ATP binding [GO:0005524]; kinase activity [GO:0016301]; magnesium ion binding [GO:0000287]; potassium ion binding [GO:0030955]; pyruvate kinase activity [GO:0004743]	cytoplasm [GO:0005737]; plasma membrane [GO:0005886]; ATP binding [GO:0005524]; kinase activity [GO:0016301]; magnesium ion binding [GO:0000287]; potassium ion binding [GO:0030955]; pyruvate kinase activity [GO:0004743]; glycolytic process [GO:0006096]; pyruvate metabolic process [GO:0006090]	GO:0000287; GO:0004743; GO:0005524; GO:0005737; GO:0005886; GO:0006090; GO:0006096; GO:0016301; GO:0030955		YAL038W	IVRMNFSHGSYEYHKSV	V
YAL038W	0.9983	0.9996	0.924	0.933	K.AIIVLSTSphosGTTPR.L	K.AIIVLSTSphosGTTPR.L	-0.425567	0.0420039	2	2	AVFEQKAKAIIVLSTSGTTPRLVSKYRPNCP	YAL038W	YAL038W_404	STYX	CENTER	-0.234	T	220	P00549	KPYK1_YEAST	Pyruvate kinase 1, PK 1, EC 2.7.1.40 (cell division cycle protein 19)	Saccharomyces cerevisiae (strain ATCC 204508 / S288c) (Baker's yeast)	CDC19	PYK1		glycolytic process [GO:0006096]; pyruvate metabolic process [GO:0006090]	cytoplasm [GO:0005737]; plasma membrane [GO:0005886]	ATP binding [GO:0005524]; kinase activity [GO:0016301]; magnesium ion binding [GO:0000287]; potassium ion binding [GO:0030955]; pyruvate kinase activity [GO:0004743]	cytoplasm [GO:0005737]; plasma membrane [GO:0005886]; ATP binding [GO:0005524]; kinase activity [GO:0016301]; magnesium ion binding [GO:0000287]; potassium ion binding [GO:0030955]; pyruvate kinase activity [GO:0004743]; glycolytic process [GO:0006096]; pyruvate metabolic process [GO:0006090]	GO:0000287; GO:0004743; GO:0005524; GO:0005737; GO:0005886; GO:0006090; GO:0006096; GO:0016301; GO:0030955		YAL038W	AVFEQKAKAIIVLSTSG	G
YAL038W	0.9962	0.9668	0.996	0.971	R.NCTphosPKPTSTT.E	R.NCTphosPKPTSTTETVAAS.A	-0.072173	0.357387	3	1	QAIAYLPNYDDMRNCTPKPTSTTETVAASAV	YAL038W	YAL038W_372	STYX	CENTER	-0.215	C	216	P00549	KPYK1_YEAST	Pyruvate kinase 1, PK 1, EC 2.7.1.40 (cell division cycle protein 19)	Saccharomyces cerevisiae (strain ATCC 204508 / S288c) (Baker's yeast)	CDC19	PYK1		glycolytic process [GO:0006096]; pyruvate metabolic process [GO:0006090]	cytoplasm [GO:0005737]; plasma membrane [GO:0005886]	ATP binding [GO:0005524]; kinase activity [GO:0016301]; magnesium ion binding [GO:0000287]; potassium ion binding [GO:0030955]; pyruvate kinase activity [GO:0004743]	cytoplasm [GO:0005737]; plasma membrane [GO:0005886]; ATP binding [GO:0005524]; kinase activity [GO:0016301]; magnesium ion binding [GO:0000287]; potassium ion binding [GO:0030955]; pyruvate kinase activity [GO:0004743]; glycolytic process [GO:0006096]; pyruvate metabolic process [GO:0006090]	GO:0000287; GO:0004743; GO:0005524; GO:0005737; GO:0005886; GO:0006090; GO:0006096; GO:0016301; GO:0030955		YAL038W	QAIAYLPNYDDMRNCTP	P
YAL038W	1	0.9999	0.995	0.996	R.MNFSphosHGSYEYHK.S	R.MNFSphosHGSYEYHK.S	-0.196045	0.136997	9	6	VALRKAGLNIVRMNFSHGSYEYHKSVIDNAR	YAL038W	YAL038W_53	STYX	CENTER	-0.167	F	224	P00549	KPYK1_YEAST	Pyruvate kinase 1, PK 1, EC 2.7.1.40 (cell division cycle protein 19)	Saccharomyces cerevisiae (strain ATCC 204508 / S288c) (Baker's yeast)	CDC19	PYK1		glycolytic process [GO:0006096]; pyruvate metabolic process [GO:0006090]	cytoplasm [GO:0005737]; plasma membrane [GO:0005886]	ATP binding [GO:0005524]; kinase activity [GO:0016301]; magnesium ion binding [GO:0000287]; potassium ion binding [GO:0030955]; pyruvate kinase activity [GO:0004743]	cytoplasm [GO:0005737]; plasma membrane [GO:0005886]; ATP binding [GO:0005524]; kinase activity [GO:0016301]; magnesium ion binding [GO:0000287]; potassium ion binding [GO:0030955]; pyruvate kinase activity [GO:0004743]; glycolytic process [GO:0006096]; pyruvate metabolic process [GO:0006090]	GO:0000287; GO:0004743; GO:0005524; GO:0005737; GO:0005886; GO:0006090; GO:0006096; GO:0016301; GO:0030955		YAL038W	VALRKAGLNIVRMNFSH	H
YAL038W	1	0.9999	0.997	0.998	R.TSIIGTphosIGPK.T	R.TSIIGTphosIGPK.T	-0.206029	0.210192	5	4	NVVAGSDLRRTSIIGTIGPKTNNPETLVALR	YAL038W	YAL038W_26	STYX	CENTER	-0.208	G	212	P00549	KPYK1_YEAST	Pyruvate kinase 1, PK 1, EC 2.7.1.40 (cell division cycle protein 19)	Saccharomyces cerevisiae (strain ATCC 204508 / S288c) (Baker's yeast)	CDC19	PYK1		glycolytic process [GO:0006096]; pyruvate metabolic process [GO:0006090]	cytoplasm [GO:0005737]; plasma membrane [GO:0005886]	ATP binding [GO:0005524]; kinase activity [GO:0016301]; magnesium ion binding [GO:0000287]; potassium ion binding [GO:0030955]; pyruvate kinase activity [GO:0004743]	cytoplasm [GO:0005737]; plasma membrane [GO:0005886]; ATP binding [GO:0005524]; kinase activity [GO:0016301]; magnesium ion binding [GO:0000287]; potassium ion binding [GO:0030955]; pyruvate kinase activity [GO:0004743]; glycolytic process [GO:0006096]; pyruvate metabolic process [GO:0006090]	GO:0000287; GO:0004743; GO:0005524; GO:0005737; GO:0005886; GO:0006090; GO:0006096; GO:0016301; GO:0030955		YAL038W	NVVAGSDLRRTSIIGTI	I
YAL038W	0.9978	0.9978	0.99	0.992	K.AIIVLSphosTSGTTPR.L	K.AIIVLSphosTSGTTPR.L	-0.186129	0.231856	5	6	VAAVFEQKAKAIIVLSTSGTTPRLVSKYRPN	YAL038W	YAL038W_402	STYX	CENTER	-0.209	L	218	P00549	KPYK1_YEAST	Pyruvate kinase 1, PK 1, EC 2.7.1.40 (cell division cycle protein 19)	Saccharomyces cerevisiae (strain ATCC 204508 / S288c) (Baker's yeast)	CDC19	PYK1		glycolytic process [GO:0006096]; pyruvate metabolic process [GO:0006090]	cytoplasm [GO:0005737]; plasma membrane [GO:0005886]	ATP binding [GO:0005524]; kinase activity [GO:0016301]; magnesium ion binding [GO:0000287]; potassium ion binding [GO:0030955]; pyruvate kinase activity [GO:0004743]	cytoplasm [GO:0005737]; plasma membrane [GO:0005886]; ATP binding [GO:0005524]; kinase activity [GO:0016301]; magnesium ion binding [GO:0000287]; potassium ion binding [GO:0030955]; pyruvate kinase activity [GO:0004743]; glycolytic process [GO:0006096]; pyruvate metabolic process [GO:0006090]	GO:0000287; GO:0004743; GO:0005524; GO:0005737; GO:0005886; GO:0006090; GO:0006096; GO:0016301; GO:0030955		YAL038W	VAAVFEQKAKAIIVLST	T
YAL041W	0.9998	1	0.532	0.998	R.DSSDLAPTphosLR.S	D.SSDLAPTphosLR.S	1.50056	-0.495241	1	2	LKSNGANRDSSDLAPTLRSSSISTATSLMSM	YAL041W	YAL041W_106	STYX	Q3	0.998	P	233	P11433	CDC24_YEAST	Cell division control protein 24 (Calcium regulatory protein)	Saccharomyces cerevisiae (strain ATCC 204508 / S288c) (Baker's yeast)	CDC24	CLS4	FUNCTION: Promotes the exchange of CDC42-bound GDP by GTP. Controls the polarity of calmodulin, and the calcium regulatory process of bud emergence. CDC24 may be involved in the initial selection and organization of the budding site. {ECO:0000269|PubMed:17460121}.	cellular bud site selection [GO:0000282]; chemotropism [GO:0043577]; establishment of cell polarity [GO:0030010]; intracellular signal transduction [GO:0035556]; protein localization to cell cortex [GO:0072697]; regulation of exit from mitosis [GO:0007096]; regulation of pheromone-dependent signal transduction involved in conjugation with cellular fusion [GO:0010969]; regulation of Rho protein si…	Cdc24p-Far1p-Gbetagamma complex [GO:0120171]; cell cortex [GO:0005938]; cellular bud neck [GO:0005935]; cellular bud tip [GO:0005934]; cytoplasm [GO:0005737]; division septum [GO:0000935]; incipient cellular bud site [GO:0000131]; mating projection tip [GO:0043332]; nucleus [GO:0005634]; PAR polarity complex [GO:0120157]	guanyl-nucleotide exchange factor activity [GO:0005085]	Cdc24p-Far1p-Gbetagamma complex [GO:0120171]; cell cortex [GO:0005938]; cellular bud neck [GO:0005935]; cellular bud tip [GO:0005934]; cytoplasm [GO:0005737]; division septum [GO:0000935]; incipient cellular bud site [GO:0000131]; mating projection tip [GO:0043332]; nucleus [GO:0005634]; PAR polarity complex [GO:0120157]; guanyl-nucleotide exchange factor activity [GO:0005085]; cellular bud site …	GO:0000131; GO:0000282; GO:0000935; GO:0005085; GO:0005634; GO:0005737; GO:0005934; GO:0005935; GO:0005938; GO:0007096; GO:0010969; GO:0030010; GO:0031106; GO:0035023; GO:0035556; GO:0043332; GO:0043577; GO:0072697; GO:0120157; GO:0120171		YAL041W	LKSNGANRDSSDLAPTL	L
YAL041W	0.9997	0.9978	0.99	0.992	R.TTSSSphosFESEIK.S	R.TTSSSphosFESEIK.S	-0.109167	-0.0103448	21	32	KRVSDVLPKRRTTSSSFESEIKSISENFKNS	YAL041W	YAL041W_741	STYX	CENTER	-0.049	S	241	P11433	CDC24_YEAST	Cell division control protein 24 (Calcium regulatory protein)	Saccharomyces cerevisiae (strain ATCC 204508 / S288c) (Baker's yeast)	CDC24	CLS4	FUNCTION: Promotes the exchange of CDC42-bound GDP by GTP. Controls the polarity of calmodulin, and the calcium regulatory process of bud emergence. CDC24 may be involved in the initial selection and organization of the budding site. {ECO:0000269|PubMed:17460121}.	cellular bud site selection [GO:0000282]; chemotropism [GO:0043577]; establishment of cell polarity [GO:0030010]; intracellular signal transduction [GO:0035556]; protein localization to cell cortex [GO:0072697]; regulation of exit from mitosis [GO:0007096]; regulation of pheromone-dependent signal transduction involved in conjugation with cellular fusion [GO:0010969]; regulation of Rho protein si…	Cdc24p-Far1p-Gbetagamma complex [GO:0120171]; cell cortex [GO:0005938]; cellular bud neck [GO:0005935]; cellular bud tip [GO:0005934]; cytoplasm [GO:0005737]; division septum [GO:0000935]; incipient cellular bud site [GO:0000131]; mating projection tip [GO:0043332]; nucleus [GO:0005634]; PAR polarity complex [GO:0120157]	guanyl-nucleotide exchange factor activity [GO:0005085]	Cdc24p-Far1p-Gbetagamma complex [GO:0120171]; cell cortex [GO:0005938]; cellular bud neck [GO:0005935]; cellular bud tip [GO:0005934]; cytoplasm [GO:0005737]; division septum [GO:0000935]; incipient cellular bud site [GO:0000131]; mating projection tip [GO:0043332]; nucleus [GO:0005634]; PAR polarity complex [GO:0120157]; guanyl-nucleotide exchange factor activity [GO:0005085]; cellular bud site …	GO:0000131; GO:0000282; GO:0000935; GO:0005085; GO:0005634; GO:0005737; GO:0005934; GO:0005935; GO:0005938; GO:0007096; GO:0010969; GO:0030010; GO:0031106; GO:0035023; GO:0035556; GO:0043332; GO:0043577; GO:0072697; GO:0120157; GO:0120171		YAL041W	KRVSDVLPKRRTTSSSF	F
YAL041W	0.9999	1	0.993	0.995	K.ISNTphosHNNNISPITK.L	K.ISNTphosHNNNISPITK.L	0.0752574	0.537803	8	14	NFDDLIMAINSKISNTHNNNISPITKIKYQD	YAL041W	YAL041W_805	STYX	CENTER	-0.231	N	246	P11433	CDC24_YEAST	Cell division control protein 24 (Calcium regulatory protein)	Saccharomyces cerevisiae (strain ATCC 204508 / S288c) (Baker's yeast)	CDC24	CLS4	FUNCTION: Promotes the exchange of CDC42-bound GDP by GTP. Controls the polarity of calmodulin, and the calcium regulatory process of bud emergence. CDC24 may be involved in the initial selection and organization of the budding site. {ECO:0000269|PubMed:17460121}.	cellular bud site selection [GO:0000282]; chemotropism [GO:0043577]; establishment of cell polarity [GO:0030010]; intracellular signal transduction [GO:0035556]; protein localization to cell cortex [GO:0072697]; regulation of exit from mitosis [GO:0007096]; regulation of pheromone-dependent signal transduction involved in conjugation with cellular fusion [GO:0010969]; regulation of Rho protein si…	Cdc24p-Far1p-Gbetagamma complex [GO:0120171]; cell cortex [GO:0005938]; cellular bud neck [GO:0005935]; cellular bud tip [GO:0005934]; cytoplasm [GO:0005737]; division septum [GO:0000935]; incipient cellular bud site [GO:0000131]; mating projection tip [GO:0043332]; nucleus [GO:0005634]; PAR polarity complex [GO:0120157]	guanyl-nucleotide exchange factor activity [GO:0005085]	Cdc24p-Far1p-Gbetagamma complex [GO:0120171]; cell cortex [GO:0005938]; cellular bud neck [GO:0005935]; cellular bud tip [GO:0005934]; cytoplasm [GO:0005737]; division septum [GO:0000935]; incipient cellular bud site [GO:0000131]; mating projection tip [GO:0043332]; nucleus [GO:0005634]; PAR polarity complex [GO:0120157]; guanyl-nucleotide exchange factor activity [GO:0005085]; cellular bud site …	GO:0000131; GO:0000282; GO:0000935; GO:0005085; GO:0005634; GO:0005737; GO:0005934; GO:0005935; GO:0005938; GO:0007096; GO:0010969; GO:0030010; GO:0031106; GO:0035023; GO:0035556; GO:0043332; GO:0043577; GO:0072697; GO:0120157; GO:0120171		YAL041W	NFDDLIMAINSKISNTH	H
YAL041W	1	0.9931	0.994	0.981	R.FASGTSphosLSDLKPKPSAT.S	R.FASGTSphosLSDLKPK.P	0.890833	-1.5495	4	1	____MAIQTRFASGTSLSDLKPKPSATSISI	YAL041W	YAL041W_12	STYX	Q3	1.22	T	235	P11433	CDC24_YEAST	Cell division control protein 24 (Calcium regulatory protein)	Saccharomyces cerevisiae (strain ATCC 204508 / S288c) (Baker's yeast)	CDC24	CLS4	FUNCTION: Promotes the exchange of CDC42-bound GDP by GTP. Controls the polarity of calmodulin, and the calcium regulatory process of bud emergence. CDC24 may be involved in the initial selection and organization of the budding site. {ECO:0000269|PubMed:17460121}.	cellular bud site selection [GO:0000282]; chemotropism [GO:0043577]; establishment of cell polarity [GO:0030010]; intracellular signal transduction [GO:0035556]; protein localization to cell cortex [GO:0072697]; regulation of exit from mitosis [GO:0007096]; regulation of pheromone-dependent signal transduction involved in conjugation with cellular fusion [GO:0010969]; regulation of Rho protein si…	Cdc24p-Far1p-Gbetagamma complex [GO:0120171]; cell cortex [GO:0005938]; cellular bud neck [GO:0005935]; cellular bud tip [GO:0005934]; cytoplasm [GO:0005737]; division septum [GO:0000935]; incipient cellular bud site [GO:0000131]; mating projection tip [GO:0043332]; nucleus [GO:0005634]; PAR polarity complex [GO:0120157]	guanyl-nucleotide exchange factor activity [GO:0005085]	Cdc24p-Far1p-Gbetagamma complex [GO:0120171]; cell cortex [GO:0005938]; cellular bud neck [GO:0005935]; cellular bud tip [GO:0005934]; cytoplasm [GO:0005737]; division septum [GO:0000935]; incipient cellular bud site [GO:0000131]; mating projection tip [GO:0043332]; nucleus [GO:0005634]; PAR polarity complex [GO:0120157]; guanyl-nucleotide exchange factor activity [GO:0005085]; cellular bud site …	GO:0000131; GO:0000282; GO:0000935; GO:0005085; GO:0005634; GO:0005737; GO:0005934; GO:0005935; GO:0005938; GO:0007096; GO:0010969; GO:0030010; GO:0031106; GO:0035023; GO:0035556; GO:0043332; GO:0043577; GO:0072697; GO:0120157; GO:0120171		YAL041W	____MAIQTRFASGTSL	L
YAL041W	0.9995	0.9864	0.94	0.514	K.SphosASSLILKK.K	K.SphosASSLILK.K	-0.109167	0.0354589	3	1	FEKIIILFSEVVTKKSASSLILKKKSSTSAS	YAL041W	YAL041W_526	STYX	CENTER	-0.072	K	236	P11433	CDC24_YEAST	Cell division control protein 24 (Calcium regulatory protein)	Saccharomyces cerevisiae (strain ATCC 204508 / S288c) (Baker's yeast)	CDC24	CLS4	FUNCTION: Promotes the exchange of CDC42-bound GDP by GTP. Controls the polarity of calmodulin, and the calcium regulatory process of bud emergence. CDC24 may be involved in the initial selection and organization of the budding site. {ECO:0000269|PubMed:17460121}.	cellular bud site selection [GO:0000282]; chemotropism [GO:0043577]; establishment of cell polarity [GO:0030010]; intracellular signal transduction [GO:0035556]; protein localization to cell cortex [GO:0072697]; regulation of exit from mitosis [GO:0007096]; regulation of pheromone-dependent signal transduction involved in conjugation with cellular fusion [GO:0010969]; regulation of Rho protein si…	Cdc24p-Far1p-Gbetagamma complex [GO:0120171]; cell cortex [GO:0005938]; cellular bud neck [GO:0005935]; cellular bud tip [GO:0005934]; cytoplasm [GO:0005737]; division septum [GO:0000935]; incipient cellular bud site [GO:0000131]; mating projection tip [GO:0043332]; nucleus [GO:0005634]; PAR polarity complex [GO:0120157]	guanyl-nucleotide exchange factor activity [GO:0005085]	Cdc24p-Far1p-Gbetagamma complex [GO:0120171]; cell cortex [GO:0005938]; cellular bud neck [GO:0005935]; cellular bud tip [GO:0005934]; cytoplasm [GO:0005737]; division septum [GO:0000935]; incipient cellular bud site [GO:0000131]; mating projection tip [GO:0043332]; nucleus [GO:0005634]; PAR polarity complex [GO:0120157]; guanyl-nucleotide exchange factor activity [GO:0005085]; cellular bud site …	GO:0000131; GO:0000282; GO:0000935; GO:0005085; GO:0005634; GO:0005737; GO:0005934; GO:0005935; GO:0005938; GO:0007096; GO:0010969; GO:0030010; GO:0031106; GO:0035023; GO:0035556; GO:0043332; GO:0043577; GO:0072697; GO:0120157; GO:0120171		YAL041W	FEKIIILFSEVVTKKSA	A
YAL041W	0.9999	0.9998	0.972	0.99	R.DSSphosDLAPTLR.S	R.DSSphosDLAPTLR.S	0.289382	-0.140113	1	2	QHQELLKSNGANRDSSDLAPTLRSSSISTAT	YAL041W	YAL041W_101	STYX	CENTER	0.215	S	232	P11433	CDC24_YEAST	Cell division control protein 24 (Calcium regulatory protein)	Saccharomyces cerevisiae (strain ATCC 204508 / S288c) (Baker's yeast)	CDC24	CLS4	FUNCTION: Promotes the exchange of CDC42-bound GDP by GTP. Controls the polarity of calmodulin, and the calcium regulatory process of bud emergence. CDC24 may be involved in the initial selection and organization of the budding site. {ECO:0000269|PubMed:17460121}.	cellular bud site selection [GO:0000282]; chemotropism [GO:0043577]; establishment of cell polarity [GO:0030010]; intracellular signal transduction [GO:0035556]; protein localization to cell cortex [GO:0072697]; regulation of exit from mitosis [GO:0007096]; regulation of pheromone-dependent signal transduction involved in conjugation with cellular fusion [GO:0010969]; regulation of Rho protein si…	Cdc24p-Far1p-Gbetagamma complex [GO:0120171]; cell cortex [GO:0005938]; cellular bud neck [GO:0005935]; cellular bud tip [GO:0005934]; cytoplasm [GO:0005737]; division septum [GO:0000935]; incipient cellular bud site [GO:0000131]; mating projection tip [GO:0043332]; nucleus [GO:0005634]; PAR polarity complex [GO:0120157]	guanyl-nucleotide exchange factor activity [GO:0005085]	Cdc24p-Far1p-Gbetagamma complex [GO:0120171]; cell cortex [GO:0005938]; cellular bud neck [GO:0005935]; cellular bud tip [GO:0005934]; cytoplasm [GO:0005737]; division septum [GO:0000935]; incipient cellular bud site [GO:0000131]; mating projection tip [GO:0043332]; nucleus [GO:0005634]; PAR polarity complex [GO:0120157]; guanyl-nucleotide exchange factor activity [GO:0005085]; cellular bud site …	GO:0000131; GO:0000282; GO:0000935; GO:0005085; GO:0005634; GO:0005737; GO:0005934; GO:0005935; GO:0005938; GO:0007096; GO:0010969; GO:0030010; GO:0031106; GO:0035023; GO:0035556; GO:0043332; GO:0043577; GO:0072697; GO:0120157; GO:0120171		YAL041W	QHQELLKSNGANRDSSD	D
YAL041W	0.9963	0.9989	0.993	0.995	R.TTSSSFESEIKSphosISENFK.N	R.TTSSSFESEIKSphosISENFK.N	0.494411	-1.84906	3	3	PKRRTTSSSFESEIKSISENFKNSIPESSIL	YAL041W	YAL041W_748	STYX	Q3	1.172	K	243	P11433	CDC24_YEAST	Cell division control protein 24 (Calcium regulatory protein)	Saccharomyces cerevisiae (strain ATCC 204508 / S288c) (Baker's yeast)	CDC24	CLS4	FUNCTION: Promotes the exchange of CDC42-bound GDP by GTP. Controls the polarity of calmodulin, and the calcium regulatory process of bud emergence. CDC24 may be involved in the initial selection and organization of the budding site. {ECO:0000269|PubMed:17460121}.	cellular bud site selection [GO:0000282]; chemotropism [GO:0043577]; establishment of cell polarity [GO:0030010]; intracellular signal transduction [GO:0035556]; protein localization to cell cortex [GO:0072697]; regulation of exit from mitosis [GO:0007096]; regulation of pheromone-dependent signal transduction involved in conjugation with cellular fusion [GO:0010969]; regulation of Rho protein si…	Cdc24p-Far1p-Gbetagamma complex [GO:0120171]; cell cortex [GO:0005938]; cellular bud neck [GO:0005935]; cellular bud tip [GO:0005934]; cytoplasm [GO:0005737]; division septum [GO:0000935]; incipient cellular bud site [GO:0000131]; mating projection tip [GO:0043332]; nucleus [GO:0005634]; PAR polarity complex [GO:0120157]	guanyl-nucleotide exchange factor activity [GO:0005085]	Cdc24p-Far1p-Gbetagamma complex [GO:0120171]; cell cortex [GO:0005938]; cellular bud neck [GO:0005935]; cellular bud tip [GO:0005934]; cytoplasm [GO:0005737]; division septum [GO:0000935]; incipient cellular bud site [GO:0000131]; mating projection tip [GO:0043332]; nucleus [GO:0005634]; PAR polarity complex [GO:0120157]; guanyl-nucleotide exchange factor activity [GO:0005085]; cellular bud site …	GO:0000131; GO:0000282; GO:0000935; GO:0005085; GO:0005634; GO:0005737; GO:0005934; GO:0005935; GO:0005938; GO:0007096; GO:0010969; GO:0030010; GO:0031106; GO:0035023; GO:0035556; GO:0043332; GO:0043577; GO:0072697; GO:0120157; GO:0120171		YAL041W	PKRRTTSSSFESEIKSI	I
YAL041W	0.998	0.998	0.988	0.991	R.TTSphosSSFESEIK.S	R.TTSphosSSFESEIK.S	0.303526	-0.34005	6	9	HMKRVSDVLPKRRTTSSSFESEIKSISENFK	YAL041W	YAL041W_739	STYX	CENTER	0.322	T	240	P11433	CDC24_YEAST	Cell division control protein 24 (Calcium regulatory protein)	Saccharomyces cerevisiae (strain ATCC 204508 / S288c) (Baker's yeast)	CDC24	CLS4	FUNCTION: Promotes the exchange of CDC42-bound GDP by GTP. Controls the polarity of calmodulin, and the calcium regulatory process of bud emergence. CDC24 may be involved in the initial selection and organization of the budding site. {ECO:0000269|PubMed:17460121}.	cellular bud site selection [GO:0000282]; chemotropism [GO:0043577]; establishment of cell polarity [GO:0030010]; intracellular signal transduction [GO:0035556]; protein localization to cell cortex [GO:0072697]; regulation of exit from mitosis [GO:0007096]; regulation of pheromone-dependent signal transduction involved in conjugation with cellular fusion [GO:0010969]; regulation of Rho protein si…	Cdc24p-Far1p-Gbetagamma complex [GO:0120171]; cell cortex [GO:0005938]; cellular bud neck [GO:0005935]; cellular bud tip [GO:0005934]; cytoplasm [GO:0005737]; division septum [GO:0000935]; incipient cellular bud site [GO:0000131]; mating projection tip [GO:0043332]; nucleus [GO:0005634]; PAR polarity complex [GO:0120157]	guanyl-nucleotide exchange factor activity [GO:0005085]	Cdc24p-Far1p-Gbetagamma complex [GO:0120171]; cell cortex [GO:0005938]; cellular bud neck [GO:0005935]; cellular bud tip [GO:0005934]; cytoplasm [GO:0005737]; division septum [GO:0000935]; incipient cellular bud site [GO:0000131]; mating projection tip [GO:0043332]; nucleus [GO:0005634]; PAR polarity complex [GO:0120157]; guanyl-nucleotide exchange factor activity [GO:0005085]; cellular bud site …	GO:0000131; GO:0000282; GO:0000935; GO:0005085; GO:0005634; GO:0005737; GO:0005934; GO:0005935; GO:0005938; GO:0007096; GO:0010969; GO:0030010; GO:0031106; GO:0035023; GO:0035556; GO:0043332; GO:0043577; GO:0072697; GO:0120157; GO:0120171		YAL041W	HMKRVSDVLPKRRTTSS	S
YAL041W	0.9963	1	0.874	0.987	N.SKISphosNTHNNNISPITK.L	K.ISphosNTHNNNISPITK.L	-0.283981	0.422028	2	6	VWNFDDLIMAINSKISNTHNNNISPITKIKY	YAL041W	YAL041W_803	STYX	CENTER	-0.353	I	245	P11433	CDC24_YEAST	Cell division control protein 24 (Calcium regulatory protein)	Saccharomyces cerevisiae (strain ATCC 204508 / S288c) (Baker's yeast)	CDC24	CLS4	FUNCTION: Promotes the exchange of CDC42-bound GDP by GTP. Controls the polarity of calmodulin, and the calcium regulatory process of bud emergence. CDC24 may be involved in the initial selection and organization of the budding site. {ECO:0000269|PubMed:17460121}.	cellular bud site selection [GO:0000282]; chemotropism [GO:0043577]; establishment of cell polarity [GO:0030010]; intracellular signal transduction [GO:0035556]; protein localization to cell cortex [GO:0072697]; regulation of exit from mitosis [GO:0007096]; regulation of pheromone-dependent signal transduction involved in conjugation with cellular fusion [GO:0010969]; regulation of Rho protein si…	Cdc24p-Far1p-Gbetagamma complex [GO:0120171]; cell cortex [GO:0005938]; cellular bud neck [GO:0005935]; cellular bud tip [GO:0005934]; cytoplasm [GO:0005737]; division septum [GO:0000935]; incipient cellular bud site [GO:0000131]; mating projection tip [GO:0043332]; nucleus [GO:0005634]; PAR polarity complex [GO:0120157]	guanyl-nucleotide exchange factor activity [GO:0005085]	Cdc24p-Far1p-Gbetagamma complex [GO:0120171]; cell cortex [GO:0005938]; cellular bud neck [GO:0005935]; cellular bud tip [GO:0005934]; cytoplasm [GO:0005737]; division septum [GO:0000935]; incipient cellular bud site [GO:0000131]; mating projection tip [GO:0043332]; nucleus [GO:0005634]; PAR polarity complex [GO:0120157]; guanyl-nucleotide exchange factor activity [GO:0005085]; cellular bud site …	GO:0000131; GO:0000282; GO:0000935; GO:0005085; GO:0005634; GO:0005737; GO:0005934; GO:0005935; GO:0005938; GO:0007096; GO:0010969; GO:0030010; GO:0031106; GO:0035023; GO:0035556; GO:0043332; GO:0043577; GO:0072697; GO:0120157; GO:0120171		YAL041W	VWNFDDLIMAINSKISN	N
YAL041W	0.9908	0.9933	0.971	0.989	R.TTSSSphosFESEIKSphosISENFK.N	R.TTSSSphosFESEIKSphosISENFK.N	0.654584	-0.934794	4	3	KRVSDVLPKRRTTSSSFESEIKSISENFKNS PKRRTTSSSFESEIKSISENFKNSIPESSIL	YAL041W	YAL041W_741 748	STYX	Q3	0.795	S	242	P11433	CDC24_YEAST	Cell division control protein 24 (Calcium regulatory protein)	Saccharomyces cerevisiae (strain ATCC 204508 / S288c) (Baker's yeast)	CDC24	CLS4	FUNCTION: Promotes the exchange of CDC42-bound GDP by GTP. Controls the polarity of calmodulin, and the calcium regulatory process of bud emergence. CDC24 may be involved in the initial selection and organization of the budding site. {ECO:0000269|PubMed:17460121}.	cellular bud site selection [GO:0000282]; chemotropism [GO:0043577]; establishment of cell polarity [GO:0030010]; intracellular signal transduction [GO:0035556]; protein localization to cell cortex [GO:0072697]; regulation of exit from mitosis [GO:0007096]; regulation of pheromone-dependent signal transduction involved in conjugation with cellular fusion [GO:0010969]; regulation of Rho protein si…	Cdc24p-Far1p-Gbetagamma complex [GO:0120171]; cell cortex [GO:0005938]; cellular bud neck [GO:0005935]; cellular bud tip [GO:0005934]; cytoplasm [GO:0005737]; division septum [GO:0000935]; incipient cellular bud site [GO:0000131]; mating projection tip [GO:0043332]; nucleus [GO:0005634]; PAR polarity complex [GO:0120157]	guanyl-nucleotide exchange factor activity [GO:0005085]	Cdc24p-Far1p-Gbetagamma complex [GO:0120171]; cell cortex [GO:0005938]; cellular bud neck [GO:0005935]; cellular bud tip [GO:0005934]; cytoplasm [GO:0005737]; division septum [GO:0000935]; incipient cellular bud site [GO:0000131]; mating projection tip [GO:0043332]; nucleus [GO:0005634]; PAR polarity complex [GO:0120157]; guanyl-nucleotide exchange factor activity [GO:0005085]; cellular bud site …	GO:0000131; GO:0000282; GO:0000935; GO:0005085; GO:0005634; GO:0005737; GO:0005934; GO:0005935; GO:0005938; GO:0007096; GO:0010969; GO:0030010; GO:0031106; GO:0035023; GO:0035556; GO:0043332; GO:0043577; GO:0072697; GO:0120157; GO:0120171		YAL041W	KRVSDVLPKRRTTSSSF	F
YAL041W	0.9997	0.9999	0.994	0.994	K.ISNTHNNNISphosPITK.L	K.ISNTHNNNISphosPITK.L	0.554784	0.36936	3	3	MAINSKISNTHNNNISPITKIKYQDEDGDFV	YAL041W	YAL041W_811	STYX	CENTER	0.093	I	247	P11433	CDC24_YEAST	Cell division control protein 24 (Calcium regulatory protein)	Saccharomyces cerevisiae (strain ATCC 204508 / S288c) (Baker's yeast)	CDC24	CLS4	FUNCTION: Promotes the exchange of CDC42-bound GDP by GTP. Controls the polarity of calmodulin, and the calcium regulatory process of bud emergence. CDC24 may be involved in the initial selection and organization of the budding site. {ECO:0000269|PubMed:17460121}.	cellular bud site selection [GO:0000282]; chemotropism [GO:0043577]; establishment of cell polarity [GO:0030010]; intracellular signal transduction [GO:0035556]; protein localization to cell cortex [GO:0072697]; regulation of exit from mitosis [GO:0007096]; regulation of pheromone-dependent signal transduction involved in conjugation with cellular fusion [GO:0010969]; regulation of Rho protein si…	Cdc24p-Far1p-Gbetagamma complex [GO:0120171]; cell cortex [GO:0005938]; cellular bud neck [GO:0005935]; cellular bud tip [GO:0005934]; cytoplasm [GO:0005737]; division septum [GO:0000935]; incipient cellular bud site [GO:0000131]; mating projection tip [GO:0043332]; nucleus [GO:0005634]; PAR polarity complex [GO:0120157]	guanyl-nucleotide exchange factor activity [GO:0005085]	Cdc24p-Far1p-Gbetagamma complex [GO:0120171]; cell cortex [GO:0005938]; cellular bud neck [GO:0005935]; cellular bud tip [GO:0005934]; cytoplasm [GO:0005737]; division septum [GO:0000935]; incipient cellular bud site [GO:0000131]; mating projection tip [GO:0043332]; nucleus [GO:0005634]; PAR polarity complex [GO:0120157]; guanyl-nucleotide exchange factor activity [GO:0005085]; cellular bud site …	GO:0000131; GO:0000282; GO:0000935; GO:0005085; GO:0005634; GO:0005737; GO:0005934; GO:0005935; GO:0005938; GO:0007096; GO:0010969; GO:0030010; GO:0031106; GO:0035023; GO:0035556; GO:0043332; GO:0043577; GO:0072697; GO:0120157; GO:0120171		YAL041W	MAINSKISNTHNNNISP	P
YAL041W	0.997	0.9862	0.996	0.995	K.SISphosENFK.N	K.SISphosENFK.N	0.398833	0.150669	4	2	RRTTSSSFESEIKSISENFKNSIPESSILFR	YAL041W	YAL041W_750	STYX	CENTER	0.124	I	244	P11433	CDC24_YEAST	Cell division control protein 24 (Calcium regulatory protein)	Saccharomyces cerevisiae (strain ATCC 204508 / S288c) (Baker's yeast)	CDC24	CLS4	FUNCTION: Promotes the exchange of CDC42-bound GDP by GTP. Controls the polarity of calmodulin, and the calcium regulatory process of bud emergence. CDC24 may be involved in the initial selection and organization of the budding site. {ECO:0000269|PubMed:17460121}.	cellular bud site selection [GO:0000282]; chemotropism [GO:0043577]; establishment of cell polarity [GO:0030010]; intracellular signal transduction [GO:0035556]; protein localization to cell cortex [GO:0072697]; regulation of exit from mitosis [GO:0007096]; regulation of pheromone-dependent signal transduction involved in conjugation with cellular fusion [GO:0010969]; regulation of Rho protein si…	Cdc24p-Far1p-Gbetagamma complex [GO:0120171]; cell cortex [GO:0005938]; cellular bud neck [GO:0005935]; cellular bud tip [GO:0005934]; cytoplasm [GO:0005737]; division septum [GO:0000935]; incipient cellular bud site [GO:0000131]; mating projection tip [GO:0043332]; nucleus [GO:0005634]; PAR polarity complex [GO:0120157]	guanyl-nucleotide exchange factor activity [GO:0005085]	Cdc24p-Far1p-Gbetagamma complex [GO:0120171]; cell cortex [GO:0005938]; cellular bud neck [GO:0005935]; cellular bud tip [GO:0005934]; cytoplasm [GO:0005737]; division septum [GO:0000935]; incipient cellular bud site [GO:0000131]; mating projection tip [GO:0043332]; nucleus [GO:0005634]; PAR polarity complex [GO:0120157]; guanyl-nucleotide exchange factor activity [GO:0005085]; cellular bud site …	GO:0000131; GO:0000282; GO:0000935; GO:0005085; GO:0005634; GO:0005737; GO:0005934; GO:0005935; GO:0005938; GO:0007096; GO:0010969; GO:0030010; GO:0031106; GO:0035023; GO:0035556; GO:0043332; GO:0043577; GO:0072697; GO:0120157; GO:0120171		YAL041W	RRTTSSSFESEIKSISE	E
YAL041W	1	1	0.991	0.979	N.GANRDSphosSDLAPTLR.S	K.SNGANRDSphosSDLAPTLR.S	-0.0630708	-0.0260269	11	16	KQHQELLKSNGANRDSSDLAPTLRSSSISTA	YAL041W	YAL041W_100	STYX	CENTER	-0.019	D	229	P11433	CDC24_YEAST	Cell division control protein 24 (Calcium regulatory protein)	Saccharomyces cerevisiae (strain ATCC 204508 / S288c) (Baker's yeast)	CDC24	CLS4	FUNCTION: Promotes the exchange of CDC42-bound GDP by GTP. Controls the polarity of calmodulin, and the calcium regulatory process of bud emergence. CDC24 may be involved in the initial selection and organization of the budding site. {ECO:0000269|PubMed:17460121}.	cellular bud site selection [GO:0000282]; chemotropism [GO:0043577]; establishment of cell polarity [GO:0030010]; intracellular signal transduction [GO:0035556]; protein localization to cell cortex [GO:0072697]; regulation of exit from mitosis [GO:0007096]; regulation of pheromone-dependent signal transduction involved in conjugation with cellular fusion [GO:0010969]; regulation of Rho protein si…	Cdc24p-Far1p-Gbetagamma complex [GO:0120171]; cell cortex [GO:0005938]; cellular bud neck [GO:0005935]; cellular bud tip [GO:0005934]; cytoplasm [GO:0005737]; division septum [GO:0000935]; incipient cellular bud site [GO:0000131]; mating projection tip [GO:0043332]; nucleus [GO:0005634]; PAR polarity complex [GO:0120157]	guanyl-nucleotide exchange factor activity [GO:0005085]	Cdc24p-Far1p-Gbetagamma complex [GO:0120171]; cell cortex [GO:0005938]; cellular bud neck [GO:0005935]; cellular bud tip [GO:0005934]; cytoplasm [GO:0005737]; division septum [GO:0000935]; incipient cellular bud site [GO:0000131]; mating projection tip [GO:0043332]; nucleus [GO:0005634]; PAR polarity complex [GO:0120157]; guanyl-nucleotide exchange factor activity [GO:0005085]; cellular bud site …	GO:0000131; GO:0000282; GO:0000935; GO:0005085; GO:0005634; GO:0005737; GO:0005934; GO:0005935; GO:0005938; GO:0007096; GO:0010969; GO:0030010; GO:0031106; GO:0035023; GO:0035556; GO:0043332; GO:0043577; GO:0072697; GO:0120157; GO:0120171		YAL041W	KQHQELLKSNGANRDSS	S
YAL041W	0.9997	0.9997	1	1	K.RVSphosDVLPK.R	K.RVSphosDVLPK.R	0.231377	-0.255146	11	10	HDSMASFSSSHMKRVSDVLPKRRTTSSSFES	YAL041W	YAL041W_729	STYX	CENTER	0.243	V	238	P11433	CDC24_YEAST	Cell division control protein 24 (Calcium regulatory protein)	Saccharomyces cerevisiae (strain ATCC 204508 / S288c) (Baker's yeast)	CDC24	CLS4	FUNCTION: Promotes the exchange of CDC42-bound GDP by GTP. Controls the polarity of calmodulin, and the calcium regulatory process of bud emergence. CDC24 may be involved in the initial selection and organization of the budding site. {ECO:0000269|PubMed:17460121}.	cellular bud site selection [GO:0000282]; chemotropism [GO:0043577]; establishment of cell polarity [GO:0030010]; intracellular signal transduction [GO:0035556]; protein localization to cell cortex [GO:0072697]; regulation of exit from mitosis [GO:0007096]; regulation of pheromone-dependent signal transduction involved in conjugation with cellular fusion [GO:0010969]; regulation of Rho protein si…	Cdc24p-Far1p-Gbetagamma complex [GO:0120171]; cell cortex [GO:0005938]; cellular bud neck [GO:0005935]; cellular bud tip [GO:0005934]; cytoplasm [GO:0005737]; division septum [GO:0000935]; incipient cellular bud site [GO:0000131]; mating projection tip [GO:0043332]; nucleus [GO:0005634]; PAR polarity complex [GO:0120157]	guanyl-nucleotide exchange factor activity [GO:0005085]	Cdc24p-Far1p-Gbetagamma complex [GO:0120171]; cell cortex [GO:0005938]; cellular bud neck [GO:0005935]; cellular bud tip [GO:0005934]; cytoplasm [GO:0005737]; division septum [GO:0000935]; incipient cellular bud site [GO:0000131]; mating projection tip [GO:0043332]; nucleus [GO:0005634]; PAR polarity complex [GO:0120157]; guanyl-nucleotide exchange factor activity [GO:0005085]; cellular bud site …	GO:0000131; GO:0000282; GO:0000935; GO:0005085; GO:0005634; GO:0005737; GO:0005934; GO:0005935; GO:0005938; GO:0007096; GO:0010969; GO:0030010; GO:0031106; GO:0035023; GO:0035556; GO:0043332; GO:0043577; GO:0072697; GO:0120157; GO:0120171		YAL041W	HDSMASFSSSHMKRVSD	D
YAL043C	1	0.9822	0.979	0.983	E.IAPPFEPDSphosLTQDEK.L	E.IAPPFEPDSphosLTQDEK.L	-5.50798	6.37122	4	1	STSAIKEIAPPFEPDSLTQDEKLKYLSKLTK	YAL043C	YAL043C_579	STYX	Q1	-5.94	D	253	Q01329	PTA1_YEAST	Pre-tRNA-processing protein PTA1	Saccharomyces cerevisiae (strain ATCC 204508 / S288c) (Baker's yeast)	PTA1		FUNCTION: Essential in pre-tRNA processing. Component of the cleavage and polyadenylation factor (CPF) complex, which plays a key role in polyadenylation-dependent pre-mRNA 3'-end formation and cooperates with cleavage factors including the CFIA complex and NAB4/CFIB. Component of the APT complex, which may be involved in polyadenylation-independent transcript 3'-end formation.	mRNA polyadenylation [GO:0006378]; pre-mRNA cleavage required for polyadenylation [GO:0098789]; termination of RNA polymerase II transcription, poly(A)-coupled [GO:0030846]; tRNA processing [GO:0008033]	mRNA cleavage and polyadenylation specificity factor complex [GO:0005847]; nucleus [GO:0005634]		mRNA cleavage and polyadenylation specificity factor complex [GO:0005847]; nucleus [GO:0005634]; mRNA polyadenylation [GO:0006378]; pre-mRNA cleavage required for polyadenylation [GO:0098789]; termination of RNA polymerase II transcription, poly(A)-coupled [GO:0030846]; tRNA processing [GO:0008033]	GO:0005634; GO:0005847; GO:0006378; GO:0008033; GO:0030846; GO:0098789	SUBCELLULAR LOCATION: Nucleus {ECO:0000269|PubMed:12819204}.	YAL043C	STSAIKEIAPPFEPDSL	L
YAL043C	1	1	0.995	0.996	R.QLSALLSTLGVSTKTPTphosPVSAPATGSSTENMLDQLK.L	K.TPTphosPVSAPATGSSTENMLDQLK.L	-0.0450368	0.150936	28	28	LSALLSTLGVSTKTPTPVSAPATGSSTENML	YAL043C	YAL043C_380	STYX	CENTER	-0.098	P	250	Q01329	PTA1_YEAST	Pre-tRNA-processing protein PTA1	Saccharomyces cerevisiae (strain ATCC 204508 / S288c) (Baker's yeast)	PTA1		FUNCTION: Essential in pre-tRNA processing. Component of the cleavage and polyadenylation factor (CPF) complex, which plays a key role in polyadenylation-dependent pre-mRNA 3'-end formation and cooperates with cleavage factors including the CFIA complex and NAB4/CFIB. Component of the APT complex, which may be involved in polyadenylation-independent transcript 3'-end formation.	mRNA polyadenylation [GO:0006378]; pre-mRNA cleavage required for polyadenylation [GO:0098789]; termination of RNA polymerase II transcription, poly(A)-coupled [GO:0030846]; tRNA processing [GO:0008033]	mRNA cleavage and polyadenylation specificity factor complex [GO:0005847]; nucleus [GO:0005634]		mRNA cleavage and polyadenylation specificity factor complex [GO:0005847]; nucleus [GO:0005634]; mRNA polyadenylation [GO:0006378]; pre-mRNA cleavage required for polyadenylation [GO:0098789]; termination of RNA polymerase II transcription, poly(A)-coupled [GO:0030846]; tRNA processing [GO:0008033]	GO:0005634; GO:0005847; GO:0006378; GO:0008033; GO:0030846; GO:0098789	SUBCELLULAR LOCATION: Nucleus {ECO:0000269|PubMed:12819204}.	YAL043C	LSALLSTLGVSTKTPTP	P
YAL043C	1	1	0.997	0.996	K.MLQEEESphosAQEISGDANK.S	K.MLQEEESphosAQEISGDANK.S	-0.00963151	-0.173313	5	4	PEDDDRMQKMLQEEESAQEISGDANKSTSAI	YAL043C	YAL043C_553	STYX	CENTER	0.082	E	252	Q01329	PTA1_YEAST	Pre-tRNA-processing protein PTA1	Saccharomyces cerevisiae (strain ATCC 204508 / S288c) (Baker's yeast)	PTA1		FUNCTION: Essential in pre-tRNA processing. Component of the cleavage and polyadenylation factor (CPF) complex, which plays a key role in polyadenylation-dependent pre-mRNA 3'-end formation and cooperates with cleavage factors including the CFIA complex and NAB4/CFIB. Component of the APT complex, which may be involved in polyadenylation-independent transcript 3'-end formation.	mRNA polyadenylation [GO:0006378]; pre-mRNA cleavage required for polyadenylation [GO:0098789]; termination of RNA polymerase II transcription, poly(A)-coupled [GO:0030846]; tRNA processing [GO:0008033]	mRNA cleavage and polyadenylation specificity factor complex [GO:0005847]; nucleus [GO:0005634]		mRNA cleavage and polyadenylation specificity factor complex [GO:0005847]; nucleus [GO:0005634]; mRNA polyadenylation [GO:0006378]; pre-mRNA cleavage required for polyadenylation [GO:0098789]; termination of RNA polymerase II transcription, poly(A)-coupled [GO:0030846]; tRNA processing [GO:0008033]	GO:0005634; GO:0005847; GO:0006378; GO:0008033; GO:0030846; GO:0098789	SUBCELLULAR LOCATION: Nucleus {ECO:0000269|PubMed:12819204}.	YAL043C	PEDDDRMQKMLQEEESA	A
YAL044C	0.9999	0.959	0.987	0.954	K.NKLPFLYSSphosQGPQAVR.Y	F.LYSSphosQGPQAVR.Y	-0.309865	-0.420221	1	1	SGNALNKNKLPFLYSSQGPQAVRYTSQHEWI	YAL044C	YAL044C_39	STYQ	CENTER	0.055	S	255	P39726	GCSH_YEAST	Glycine cleavage system H protein, mitochondrial (Glycine decarboxylase complex subunit H)	Saccharomyces cerevisiae (strain ATCC 204508 / S288c) (Baker's yeast)	GCV3		FUNCTION: The glycine cleavage system (glycine decarboxylase complex) catalyzes the degradation of glycine. The H protein shuttles the methylamine group of glycine from the P protein to the T protein (By similarity). {ECO:0000250, ECO:0000269|PubMed:9020168}.	glycine catabolic process [GO:0006546]; glycine decarboxylation via glycine cleavage system [GO:0019464]; one-carbon metabolic process [GO:0006730]; protein lipoylation [GO:0009249]	cytoplasm [GO:0005737]; glycine cleavage complex [GO:0005960]; mitochondrion [GO:0005739]		cytoplasm [GO:0005737]; glycine cleavage complex [GO:0005960]; mitochondrion [GO:0005739]; glycine catabolic process [GO:0006546]; glycine decarboxylation via glycine cleavage system [GO:0019464]; one-carbon metabolic process [GO:0006730]; protein lipoylation [GO:0009249]	GO:0005737; GO:0005739; GO:0005960; GO:0006546; GO:0006730; GO:0009249; GO:0019464	SUBCELLULAR LOCATION: Mitochondrion {ECO:0000269|PubMed:14562095, ECO:0000269|PubMed:14576278}.	YAL044C	SGNALNKNKLPFLYSSQ	Q
YAL047C	0.9778	0.9814	0.972	0.85	T.SLPISphosAVESR.F	T.SLPISphosAVESR.F	0.201475	-0.0136049	1	2	IDTENVMANSTSLPISAVESRFEKTLDTQLE	YAL047C	YAL047C_282	STYX	CENTER	0.108	I	258	P39723	SPC72_YEAST	Spindle pole component SPC72	Saccharomyces cerevisiae (strain ATCC 204508 / S288c) (Baker's yeast)	SPC72	LDB4 SPI6	FUNCTION: Spindle pole body component that acts as the gamma-tubulin complex-binding protein of the SPB outer plaque. Anchors cytoplasmic microtubules at the at the half bridge of the spindle pole body (SPB) and accordingly functions in nuclear position and spindle orientation, including anaphase spindle migration into the bud. Recruits KIN4 kinase to both SPBs when cytoplasmic microtubules are d…	astral microtubule anchoring at mitotic spindle pole body [GO:1990734]; astral microtubule organization [GO:0030953]; cell division [GO:0051301]; cytoplasmic microtubule organization [GO:0031122]; gamma-tubulin complex localization to cytoplasmic side of mitotic spindle pole body [GO:0110121]; karyogamy [GO:0000741]; microtubule nucleation [GO:0007020]; mitotic spindle orientation checkpoint sign…	mitotic spindle astral microtubule end [GO:1905721]; outer plaque of mitotic spindle pole body [GO:0061499]; outer plaque of spindle pole body [GO:0005824]; spindle microtubule [GO:0005876]; spindle pole body [GO:0005816]	microtubule lateral binding [GO:0099609]; microtubule plus-end binding [GO:0051010]; protein-containing complex binding [GO:0044877]	mitotic spindle astral microtubule end [GO:1905721]; outer plaque of mitotic spindle pole body [GO:0061499]; outer plaque of spindle pole body [GO:0005824]; spindle microtubule [GO:0005876]; spindle pole body [GO:0005816]; microtubule lateral binding [GO:0099609]; microtubule plus-end binding [GO:0051010]; protein-containing complex binding [GO:0044877]; astral microtubule anchoring at mitotic sp…	GO:0000741; GO:0005816; GO:0005824; GO:0005876; GO:0007020; GO:0030953; GO:0031122; GO:0031578; GO:0044877; GO:0051010; GO:0051301; GO:0061499; GO:0099609; GO:0110121; GO:1905721; GO:1990734	SUBCELLULAR LOCATION: Cytoplasm, cytoskeleton, microtubule organizing center, spindle pole body {ECO:0000269|PubMed:10428957, ECO:0000269|PubMed:14562095, ECO:0000269|PubMed:9585415, ECO:0000269|PubMed:9606209, ECO:0000269|PubMed:9670012, ECO:0000269|PubMed:9718373}. Note=localized at the outer plaque and the bridge of the spindle pole body.	YAL047C	IDTENVMANSTSLPISA	A
YAL047C	1	1	0.988	0.982	K.QDKEEFLSLAQSSphosPAGSQLESR.D	K.QDKEEFLSLAQSSphosPAGSQLESR.D	-0.621066	-0.440979	9	5	ESKQDKEEFLSLAQSSPAGSQLESRDSPSSK	YAL047C	YAL047C_232	STYX	CENTER	-0.09	S	257	P39723	SPC72_YEAST	Spindle pole component SPC72	Saccharomyces cerevisiae (strain ATCC 204508 / S288c) (Baker's yeast)	SPC72	LDB4 SPI6	FUNCTION: Spindle pole body component that acts as the gamma-tubulin complex-binding protein of the SPB outer plaque. Anchors cytoplasmic microtubules at the at the half bridge of the spindle pole body (SPB) and accordingly functions in nuclear position and spindle orientation, including anaphase spindle migration into the bud. Recruits KIN4 kinase to both SPBs when cytoplasmic microtubules are d…	astral microtubule anchoring at mitotic spindle pole body [GO:1990734]; astral microtubule organization [GO:0030953]; cell division [GO:0051301]; cytoplasmic microtubule organization [GO:0031122]; gamma-tubulin complex localization to cytoplasmic side of mitotic spindle pole body [GO:0110121]; karyogamy [GO:0000741]; microtubule nucleation [GO:0007020]; mitotic spindle orientation checkpoint sign…	mitotic spindle astral microtubule end [GO:1905721]; outer plaque of mitotic spindle pole body [GO:0061499]; outer plaque of spindle pole body [GO:0005824]; spindle microtubule [GO:0005876]; spindle pole body [GO:0005816]	microtubule lateral binding [GO:0099609]; microtubule plus-end binding [GO:0051010]; protein-containing complex binding [GO:0044877]	mitotic spindle astral microtubule end [GO:1905721]; outer plaque of mitotic spindle pole body [GO:0061499]; outer plaque of spindle pole body [GO:0005824]; spindle microtubule [GO:0005876]; spindle pole body [GO:0005816]; microtubule lateral binding [GO:0099609]; microtubule plus-end binding [GO:0051010]; protein-containing complex binding [GO:0044877]; astral microtubule anchoring at mitotic sp…	GO:0000741; GO:0005816; GO:0005824; GO:0005876; GO:0007020; GO:0030953; GO:0031122; GO:0031578; GO:0044877; GO:0051010; GO:0051301; GO:0061499; GO:0099609; GO:0110121; GO:1905721; GO:1990734	SUBCELLULAR LOCATION: Cytoplasm, cytoskeleton, microtubule organizing center, spindle pole body {ECO:0000269|PubMed:10428957, ECO:0000269|PubMed:14562095, ECO:0000269|PubMed:9585415, ECO:0000269|PubMed:9606209, ECO:0000269|PubMed:9670012, ECO:0000269|PubMed:9718373}. Note=localized at the outer plaque and the bridge of the spindle pole body.	YAL047C	ESKQDKEEFLSLAQSSP	P
YAL048C	0.9952	0.9929	0.918	0.919	D.FSSSPTYSphosPK.N	D.FSSSPTYSphosPK.N	-0.257013	-0.123239	2	1	PPISIPRDFSSSPTYSPKNTVLIDTSDSDLI	YAL048C	YAL048C_54	STYX	CENTER	-0.067	Y	259	P39722	GEM1_YEAST	Mitochondrial Rho GTPase 1, EC 3.6.5.- (GTPase EF-hand protein of mitochondria 1)	Saccharomyces cerevisiae (strain ATCC 204508 / S288c) (Baker's yeast)	GEM1		FUNCTION: Mitochondrial GTPase involved in mitochondrial trafficking. Probably involved in control of anterograde transport of mitochondria and their subcellular distribution (Probable). {ECO:0000305|PubMed:15479738}.	heme transport [GO:0015886]; mitochondrion inheritance [GO:0000001]; mitochondrion organization [GO:0007005]; mitochondrion-endoplasmic reticulum membrane tethering [GO:1990456]; phospholipid homeostasis [GO:0055091]; regulation of mitochondrion organization [GO:0010821]; small GTPase mediated signal transduction [GO:0007264]	ERMES complex [GO:0032865]; integral component of mitochondrial outer membrane [GO:0031307]; mitochondrial outer membrane [GO:0005741]; mitochondrion [GO:0005739]; outer mitochondrial membrane protein complex [GO:0098799]	calcium ion binding [GO:0005509]; GTP binding [GO:0005525]; GTPase activity [GO:0003924]	ERMES complex [GO:0032865]; integral component of mitochondrial outer membrane [GO:0031307]; mitochondrial outer membrane [GO:0005741]; mitochondrion [GO:0005739]; outer mitochondrial membrane protein complex [GO:0098799]; calcium ion binding [GO:0005509]; GTP binding [GO:0005525]; GTPase activity [GO:0003924]; heme transport [GO:0015886]; mitochondrion inheritance [GO:0000001]; mitochondrion org…	GO:0000001; GO:0003924; GO:0005509; GO:0005525; GO:0005739; GO:0005741; GO:0007005; GO:0007264; GO:0010821; GO:0015886; GO:0031307; GO:0032865; GO:0055091; GO:0098799; GO:1990456	SUBCELLULAR LOCATION: Mitochondrion outer membrane {ECO:0000269|PubMed:15479738, ECO:0000269|PubMed:16407407, ECO:0000269|PubMed:16823961}; Single-pass type IV membrane protein {ECO:0000269|PubMed:15479738, ECO:0000269|PubMed:16407407, ECO:0000269|PubMed:16823961}.	YAL048C	PPISIPRDFSSSPTYSP	P
YAL051W	0.9733	0.9989	0.976	0.97	R.QGPLAGGGSphosKEQTPIAGMN.N	R.QGPLAGGGSphosKEQTPIAGMNNLNNSINATPIVDNSSGSQLPNGFDR.G	-0.689453	-0.420221	5	3	DYNSGLRQGPLAGGGSKEQTPIAGMNNLNNS	YAL051W	YAL051W_982	STYX	CENTER	-0.135	G	266	P39720	OAF1_YEAST	Oleate-activated transcription factor 1	Saccharomyces cerevisiae (strain ATCC 204508 / S288c) (Baker's yeast)	OAF1	YAF1	FUNCTION: The PIP2-OAF1 heterodimer acts as a transcriptional activator to induce the transcription of genes encoding proteins involved in fatty acid beta-oxidation, a response called oleic acid induction, when cells grow on fatty acids as sole carbon source. Recognizes and binds to the oleate response element (ORE) (or peroxisome box), two inverted CGG triplets spaced by 14 to 18 intervening nuc…	fatty acid metabolic process [GO:0006631]; peroxisome organization [GO:0007031]; positive regulation of fatty acid beta-oxidation [GO:0032000]; positive regulation of transcription by RNA polymerase II [GO:0045944]; positive regulation of transcription from RNA polymerase II promoter by oleic acid [GO:0061429]; regulation of transcription, DNA-templated [GO:0006355]; sporulation resulting in form…	nucleus [GO:0005634]; Pip2-Oaf1 complex [GO:0089716]; transcription regulator complex [GO:0005667]	DNA-binding transcription activator activity, RNA polymerase II-specific [GO:0001228]; DNA-binding transcription factor activity, RNA polymerase II-specific [GO:0000981]; sequence-specific DNA binding [GO:0043565]; zinc ion binding [GO:0008270]	nucleus [GO:0005634]; Pip2-Oaf1 complex [GO:0089716]; transcription regulator complex [GO:0005667]; DNA-binding transcription activator activity, RNA polymerase II-specific [GO:0001228]; DNA-binding transcription factor activity, RNA polymerase II-specific [GO:0000981]; sequence-specific DNA binding [GO:0043565]; zinc ion binding [GO:0008270]; fatty acid metabolic process [GO:0006631]; peroxisome…	GO:0000981; GO:0001228; GO:0005634; GO:0005667; GO:0006355; GO:0006631; GO:0007031; GO:0008270; GO:0030435; GO:0032000; GO:0043565; GO:0045944; GO:0061429; GO:0089716	SUBCELLULAR LOCATION: Nucleus.	YAL051W	DYNSGLRQGPLAGGGSK	K
YAL051W	0.9933	1	0.991	0.995	K.RSASphosPINTN.N	R.SASphosPINTNNASGDSPDTKK.Q	0.302135	0.381234	4	4	LLTEREVNESGKRSASPINTNNASGDSPDTK	YAL051W	YAL051W_144	STYX	CENTER	-0.04	A	261	P39720	OAF1_YEAST	Oleate-activated transcription factor 1	Saccharomyces cerevisiae (strain ATCC 204508 / S288c) (Baker's yeast)	OAF1	YAF1	FUNCTION: The PIP2-OAF1 heterodimer acts as a transcriptional activator to induce the transcription of genes encoding proteins involved in fatty acid beta-oxidation, a response called oleic acid induction, when cells grow on fatty acids as sole carbon source. Recognizes and binds to the oleate response element (ORE) (or peroxisome box), two inverted CGG triplets spaced by 14 to 18 intervening nuc…	fatty acid metabolic process [GO:0006631]; peroxisome organization [GO:0007031]; positive regulation of fatty acid beta-oxidation [GO:0032000]; positive regulation of transcription by RNA polymerase II [GO:0045944]; positive regulation of transcription from RNA polymerase II promoter by oleic acid [GO:0061429]; regulation of transcription, DNA-templated [GO:0006355]; sporulation resulting in form…	nucleus [GO:0005634]; Pip2-Oaf1 complex [GO:0089716]; transcription regulator complex [GO:0005667]	DNA-binding transcription activator activity, RNA polymerase II-specific [GO:0001228]; DNA-binding transcription factor activity, RNA polymerase II-specific [GO:0000981]; sequence-specific DNA binding [GO:0043565]; zinc ion binding [GO:0008270]	nucleus [GO:0005634]; Pip2-Oaf1 complex [GO:0089716]; transcription regulator complex [GO:0005667]; DNA-binding transcription activator activity, RNA polymerase II-specific [GO:0001228]; DNA-binding transcription factor activity, RNA polymerase II-specific [GO:0000981]; sequence-specific DNA binding [GO:0043565]; zinc ion binding [GO:0008270]; fatty acid metabolic process [GO:0006631]; peroxisome…	GO:0000981; GO:0001228; GO:0005634; GO:0005667; GO:0006355; GO:0006631; GO:0007031; GO:0008270; GO:0030435; GO:0032000; GO:0043565; GO:0045944; GO:0061429; GO:0089716	SUBCELLULAR LOCATION: Nucleus.	YAL051W	LLTEREVNESGKRSASP	P
YAL051W	0.9998	0.9998	0.941	0.949	K.TWSSSphosLDNLEK.L	K.TWSSSphosLDNLEK.L	-0.387269	0.0504092	1	1	PFGNAVPTFTKTWSSSLDNLEKLSSAAAVGQ	YAL051W	YAL051W_949	STYX	CENTER	-0.219	S	265	P39720	OAF1_YEAST	Oleate-activated transcription factor 1	Saccharomyces cerevisiae (strain ATCC 204508 / S288c) (Baker's yeast)	OAF1	YAF1	FUNCTION: The PIP2-OAF1 heterodimer acts as a transcriptional activator to induce the transcription of genes encoding proteins involved in fatty acid beta-oxidation, a response called oleic acid induction, when cells grow on fatty acids as sole carbon source. Recognizes and binds to the oleate response element (ORE) (or peroxisome box), two inverted CGG triplets spaced by 14 to 18 intervening nuc…	fatty acid metabolic process [GO:0006631]; peroxisome organization [GO:0007031]; positive regulation of fatty acid beta-oxidation [GO:0032000]; positive regulation of transcription by RNA polymerase II [GO:0045944]; positive regulation of transcription from RNA polymerase II promoter by oleic acid [GO:0061429]; regulation of transcription, DNA-templated [GO:0006355]; sporulation resulting in form…	nucleus [GO:0005634]; Pip2-Oaf1 complex [GO:0089716]; transcription regulator complex [GO:0005667]	DNA-binding transcription activator activity, RNA polymerase II-specific [GO:0001228]; DNA-binding transcription factor activity, RNA polymerase II-specific [GO:0000981]; sequence-specific DNA binding [GO:0043565]; zinc ion binding [GO:0008270]	nucleus [GO:0005634]; Pip2-Oaf1 complex [GO:0089716]; transcription regulator complex [GO:0005667]; DNA-binding transcription activator activity, RNA polymerase II-specific [GO:0001228]; DNA-binding transcription factor activity, RNA polymerase II-specific [GO:0000981]; sequence-specific DNA binding [GO:0043565]; zinc ion binding [GO:0008270]; fatty acid metabolic process [GO:0006631]; peroxisome…	GO:0000981; GO:0001228; GO:0005634; GO:0005667; GO:0006355; GO:0006631; GO:0007031; GO:0008270; GO:0030435; GO:0032000; GO:0043565; GO:0045944; GO:0061429; GO:0089716	SUBCELLULAR LOCATION: Nucleus.	YAL051W	PFGNAVPTFTKTWSSSL	L
YAL051W	0.9999	0.9999	0.987	0.989	K.TWSphosSSLDNLEK.L	K.TWSphosSSLDNLEK.L	-0.1665	-0.292147	3	4	GEPFGNAVPTFTKTWSSSLDNLEKLSSAAAV	YAL051W	YAL051W_947	STYX	CENTER	0.063	W	263	P39720	OAF1_YEAST	Oleate-activated transcription factor 1	Saccharomyces cerevisiae (strain ATCC 204508 / S288c) (Baker's yeast)	OAF1	YAF1	FUNCTION: The PIP2-OAF1 heterodimer acts as a transcriptional activator to induce the transcription of genes encoding proteins involved in fatty acid beta-oxidation, a response called oleic acid induction, when cells grow on fatty acids as sole carbon source. Recognizes and binds to the oleate response element (ORE) (or peroxisome box), two inverted CGG triplets spaced by 14 to 18 intervening nuc…	fatty acid metabolic process [GO:0006631]; peroxisome organization [GO:0007031]; positive regulation of fatty acid beta-oxidation [GO:0032000]; positive regulation of transcription by RNA polymerase II [GO:0045944]; positive regulation of transcription from RNA polymerase II promoter by oleic acid [GO:0061429]; regulation of transcription, DNA-templated [GO:0006355]; sporulation resulting in form…	nucleus [GO:0005634]; Pip2-Oaf1 complex [GO:0089716]; transcription regulator complex [GO:0005667]	DNA-binding transcription activator activity, RNA polymerase II-specific [GO:0001228]; DNA-binding transcription factor activity, RNA polymerase II-specific [GO:0000981]; sequence-specific DNA binding [GO:0043565]; zinc ion binding [GO:0008270]	nucleus [GO:0005634]; Pip2-Oaf1 complex [GO:0089716]; transcription regulator complex [GO:0005667]; DNA-binding transcription activator activity, RNA polymerase II-specific [GO:0001228]; DNA-binding transcription factor activity, RNA polymerase II-specific [GO:0000981]; sequence-specific DNA binding [GO:0043565]; zinc ion binding [GO:0008270]; fatty acid metabolic process [GO:0006631]; peroxisome…	GO:0000981; GO:0001228; GO:0005634; GO:0005667; GO:0006355; GO:0006631; GO:0007031; GO:0008270; GO:0030435; GO:0032000; GO:0043565; GO:0045944; GO:0061429; GO:0089716	SUBCELLULAR LOCATION: Nucleus.	YAL051W	GEPFGNAVPTFTKTWSS	S
YAL051W	0.9854	0.9866	0.893	0.962	R.SASPINTNNASGDSPDTphosKK.Q	R.SASPINTNNASGDSPDTphosKK.Q	1.91091	-1.37958	2	3	ASPINTNNASGDSPDTKKQHKMEPIYEQSGN	YAL051W	YAL051W_158	STYX	Q3	1.645	D	262	P39720	OAF1_YEAST	Oleate-activated transcription factor 1	Saccharomyces cerevisiae (strain ATCC 204508 / S288c) (Baker's yeast)	OAF1	YAF1	FUNCTION: The PIP2-OAF1 heterodimer acts as a transcriptional activator to induce the transcription of genes encoding proteins involved in fatty acid beta-oxidation, a response called oleic acid induction, when cells grow on fatty acids as sole carbon source. Recognizes and binds to the oleate response element (ORE) (or peroxisome box), two inverted CGG triplets spaced by 14 to 18 intervening nuc…	fatty acid metabolic process [GO:0006631]; peroxisome organization [GO:0007031]; positive regulation of fatty acid beta-oxidation [GO:0032000]; positive regulation of transcription by RNA polymerase II [GO:0045944]; positive regulation of transcription from RNA polymerase II promoter by oleic acid [GO:0061429]; regulation of transcription, DNA-templated [GO:0006355]; sporulation resulting in form…	nucleus [GO:0005634]; Pip2-Oaf1 complex [GO:0089716]; transcription regulator complex [GO:0005667]	DNA-binding transcription activator activity, RNA polymerase II-specific [GO:0001228]; DNA-binding transcription factor activity, RNA polymerase II-specific [GO:0000981]; sequence-specific DNA binding [GO:0043565]; zinc ion binding [GO:0008270]	nucleus [GO:0005634]; Pip2-Oaf1 complex [GO:0089716]; transcription regulator complex [GO:0005667]; DNA-binding transcription activator activity, RNA polymerase II-specific [GO:0001228]; DNA-binding transcription factor activity, RNA polymerase II-specific [GO:0000981]; sequence-specific DNA binding [GO:0043565]; zinc ion binding [GO:0008270]; fatty acid metabolic process [GO:0006631]; peroxisome…	GO:0000981; GO:0001228; GO:0005634; GO:0005667; GO:0006355; GO:0006631; GO:0007031; GO:0008270; GO:0030435; GO:0032000; GO:0043565; GO:0045944; GO:0061429; GO:0089716	SUBCELLULAR LOCATION: Nucleus.	YAL051W	ASPINTNNASGDSPDTK	K
YAL051W	0.9946	0.9773	0.997	0.995	R.IPSphosKDAIISR.L	R.IPSphosKDAIISR.L	0.662871	-0.301576	2	1	KCVYDVSKQPAPRIPSKDAIISRLEKDMFYW	YAL051W	YAL051W_107	STYX	CENTER	0.482	P	260	P39720	OAF1_YEAST	Oleate-activated transcription factor 1	Saccharomyces cerevisiae (strain ATCC 204508 / S288c) (Baker's yeast)	OAF1	YAF1	FUNCTION: The PIP2-OAF1 heterodimer acts as a transcriptional activator to induce the transcription of genes encoding proteins involved in fatty acid beta-oxidation, a response called oleic acid induction, when cells grow on fatty acids as sole carbon source. Recognizes and binds to the oleate response element (ORE) (or peroxisome box), two inverted CGG triplets spaced by 14 to 18 intervening nuc…	fatty acid metabolic process [GO:0006631]; peroxisome organization [GO:0007031]; positive regulation of fatty acid beta-oxidation [GO:0032000]; positive regulation of transcription by RNA polymerase II [GO:0045944]; positive regulation of transcription from RNA polymerase II promoter by oleic acid [GO:0061429]; regulation of transcription, DNA-templated [GO:0006355]; sporulation resulting in form…	nucleus [GO:0005634]; Pip2-Oaf1 complex [GO:0089716]; transcription regulator complex [GO:0005667]	DNA-binding transcription activator activity, RNA polymerase II-specific [GO:0001228]; DNA-binding transcription factor activity, RNA polymerase II-specific [GO:0000981]; sequence-specific DNA binding [GO:0043565]; zinc ion binding [GO:0008270]	nucleus [GO:0005634]; Pip2-Oaf1 complex [GO:0089716]; transcription regulator complex [GO:0005667]; DNA-binding transcription activator activity, RNA polymerase II-specific [GO:0001228]; DNA-binding transcription factor activity, RNA polymerase II-specific [GO:0000981]; sequence-specific DNA binding [GO:0043565]; zinc ion binding [GO:0008270]; fatty acid metabolic process [GO:0006631]; peroxisome…	GO:0000981; GO:0001228; GO:0005634; GO:0005667; GO:0006355; GO:0006631; GO:0007031; GO:0008270; GO:0030435; GO:0032000; GO:0043565; GO:0045944; GO:0061429; GO:0089716	SUBCELLULAR LOCATION: Nucleus.	YAL051W	KCVYDVSKQPAPRIPSK	K
YAL053W	0.9947	0.9691	0.995	0.99	M.GTGGSphosFLSPQYQR.A	T.SAVMGTGGSphosFLSPQYQR.A	0.706195	-0.452433	5	2	EQPVQPTSAVMGTGGSFLSPQYQRASSASRT	YAL053W	YAL053W_721	STYX	CENTER	0.579	G	269	P39719	FLC2_YEAST	Flavin carrier protein 2 (FAD transporter 2) (TRP-like ion channel FLC2)	Saccharomyces cerevisiae (strain ATCC 204508 / S288c) (Baker's yeast)	FLC2		FUNCTION: May be responsible for the transport of FAD into the endoplasmic reticulum lumen, where it is required for oxidative protein folding. {ECO:0000269|PubMed:16717099}.	calcium ion homeostasis [GO:0055074]; cellular hypotonic response [GO:0071476]; FAD transport [GO:0015883]; fungal-type cell wall biogenesis [GO:0009272]; protein folding [GO:0006457]; sphingolipid biosynthetic process [GO:0030148]; transmembrane transport [GO:0055085]	cytoplasm [GO:0005737]; endoplasmic reticulum [GO:0005783]; endoplasmic reticulum membrane [GO:0005789]; integral component of membrane [GO:0016021]	FAD transmembrane transporter activity [GO:0015230]	cytoplasm [GO:0005737]; endoplasmic reticulum [GO:0005783]; endoplasmic reticulum membrane [GO:0005789]; integral component of membrane [GO:0016021]; FAD transmembrane transporter activity [GO:0015230]; calcium ion homeostasis [GO:0055074]; cellular hypotonic response [GO:0071476]; FAD transport [GO:0015883]; fungal-type cell wall biogenesis [GO:0009272]; protein folding [GO:0006457]; sphingolipi…	GO:0005737; GO:0005783; GO:0005789; GO:0006457; GO:0009272; GO:0015230; GO:0015883; GO:0016021; GO:0030148; GO:0055074; GO:0055085; GO:0071476	SUBCELLULAR LOCATION: Endoplasmic reticulum membrane {ECO:0000269|PubMed:16717099}; Multi-pass membrane protein {ECO:0000269|PubMed:16717099}.	YAL053W	EQPVQPTSAVMGTGGSF	F
YAL053W	0.9999	0.9924	1	1	K.AVMDTphosNENEEEK.M	K.AVMDTphosNENEEEK.M	0.572414	-0.934794	2	1	KIDPELFELRKAVMDTNENEEEKMFRDDTFG	YAL053W	YAL053W_655	STYX	Q3	0.754	D	267	P39719	FLC2_YEAST	Flavin carrier protein 2 (FAD transporter 2) (TRP-like ion channel FLC2)	Saccharomyces cerevisiae (strain ATCC 204508 / S288c) (Baker's yeast)	FLC2		FUNCTION: May be responsible for the transport of FAD into the endoplasmic reticulum lumen, where it is required for oxidative protein folding. {ECO:0000269|PubMed:16717099}.	calcium ion homeostasis [GO:0055074]; cellular hypotonic response [GO:0071476]; FAD transport [GO:0015883]; fungal-type cell wall biogenesis [GO:0009272]; protein folding [GO:0006457]; sphingolipid biosynthetic process [GO:0030148]; transmembrane transport [GO:0055085]	cytoplasm [GO:0005737]; endoplasmic reticulum [GO:0005783]; endoplasmic reticulum membrane [GO:0005789]; integral component of membrane [GO:0016021]	FAD transmembrane transporter activity [GO:0015230]	cytoplasm [GO:0005737]; endoplasmic reticulum [GO:0005783]; endoplasmic reticulum membrane [GO:0005789]; integral component of membrane [GO:0016021]; FAD transmembrane transporter activity [GO:0015230]; calcium ion homeostasis [GO:0055074]; cellular hypotonic response [GO:0071476]; FAD transport [GO:0015883]; fungal-type cell wall biogenesis [GO:0009272]; protein folding [GO:0006457]; sphingolipi…	GO:0005737; GO:0005783; GO:0005789; GO:0006457; GO:0009272; GO:0015230; GO:0015883; GO:0016021; GO:0030148; GO:0055074; GO:0055085; GO:0071476	SUBCELLULAR LOCATION: Endoplasmic reticulum membrane {ECO:0000269|PubMed:16717099}; Multi-pass membrane protein {ECO:0000269|PubMed:16717099}.	YAL053W	KIDPELFELRKAVMDTN	N
YAL053W	0.9925	0.989	0.945	0.961	R.TNLAPNNTSTSSphosLMKPESSLYLGNSNK.S	R.TNLAPNNTSTSSphosLMKPESSLYLGNSNK.S	1.31404	-0.550208	1	2	SASRTNLAPNNTSTSSLMKPESSLYLGNSNK	YAL053W	YAL053W_747	STYX	Q3	0.932	S	271	P39719	FLC2_YEAST	Flavin carrier protein 2 (FAD transporter 2) (TRP-like ion channel FLC2)	Saccharomyces cerevisiae (strain ATCC 204508 / S288c) (Baker's yeast)	FLC2		FUNCTION: May be responsible for the transport of FAD into the endoplasmic reticulum lumen, where it is required for oxidative protein folding. {ECO:0000269|PubMed:16717099}.	calcium ion homeostasis [GO:0055074]; cellular hypotonic response [GO:0071476]; FAD transport [GO:0015883]; fungal-type cell wall biogenesis [GO:0009272]; protein folding [GO:0006457]; sphingolipid biosynthetic process [GO:0030148]; transmembrane transport [GO:0055085]	cytoplasm [GO:0005737]; endoplasmic reticulum [GO:0005783]; endoplasmic reticulum membrane [GO:0005789]; integral component of membrane [GO:0016021]	FAD transmembrane transporter activity [GO:0015230]	cytoplasm [GO:0005737]; endoplasmic reticulum [GO:0005783]; endoplasmic reticulum membrane [GO:0005789]; integral component of membrane [GO:0016021]; FAD transmembrane transporter activity [GO:0015230]; calcium ion homeostasis [GO:0055074]; cellular hypotonic response [GO:0071476]; FAD transport [GO:0015883]; fungal-type cell wall biogenesis [GO:0009272]; protein folding [GO:0006457]; sphingolipi…	GO:0005737; GO:0005783; GO:0005789; GO:0006457; GO:0009272; GO:0015230; GO:0015883; GO:0016021; GO:0030148; GO:0055074; GO:0055085; GO:0071476	SUBCELLULAR LOCATION: Endoplasmic reticulum membrane {ECO:0000269|PubMed:16717099}; Multi-pass membrane protein {ECO:0000269|PubMed:16717099}.	YAL053W	SASRTNLAPNNTSTSSL	L
YAL054C	1	0.9986	0.996	0.993	-.MSphosPSAVQSSK.L	-.MSphosPSAVQSSK.L	-0.150316	-0.506767	6	4	______________MSPSAVQSSKLEEQSSE	YAL054C	YAL054C_2	STYX	CENTER	0.178	M	272	Q01574	ACS1_YEAST	Acetyl-coenzyme A synthetase 1, EC 6.2.1.1 (Acetate--CoA ligase 1) (Acyl-activating enzyme 1)	Saccharomyces cerevisiae (strain ATCC 204508 / S288c) (Baker's yeast)	ACS1		FUNCTION: Catalyzes the production of acetyl-CoA. Provides the acetyl-CoA source for histone acetylation in the nucleus. 'Aerobic' isozyme of acetyl-coenzyme A synthetase, which supports growth on nonfermentable carbon sources such as glycerol and ethanol. May be required for assimilation of ethanol and acetate. {ECO:0000269|PubMed:16857587, ECO:0000269|PubMed:8910545}.	acetate fermentation [GO:0019654]; acetyl-CoA biosynthetic process [GO:0006085]; acetyl-CoA biosynthetic process from acetate [GO:0019427]; histone acetylation [GO:0016573]	cytosol [GO:0005829]; endoplasmic reticulum [GO:0005783]; mitochondrion [GO:0005739]; nucleus [GO:0005634]	acetate-CoA ligase activity [GO:0003987]; acid-ammonia (or amide) ligase activity [GO:0016880]; AMP binding [GO:0016208]; ATP binding [GO:0005524]	cytosol [GO:0005829]; endoplasmic reticulum [GO:0005783]; mitochondrion [GO:0005739]; nucleus [GO:0005634]; acetate-CoA ligase activity [GO:0003987]; acid-ammonia (or amide) ligase activity [GO:0016880]; AMP binding [GO:0016208]; ATP binding [GO:0005524]; acetate fermentation [GO:0019654]; acetyl-CoA biosynthetic process [GO:0006085]; acetyl-CoA biosynthetic process from acetate [GO:0019427]; his…	GO:0003987; GO:0005524; GO:0005634; GO:0005739; GO:0005783; GO:0005829; GO:0006085; GO:0016208; GO:0016573; GO:0016880; GO:0019427; GO:0019654	SUBCELLULAR LOCATION: Microsome {ECO:0000305}. Cytoplasm. Mitochondrion. Nucleus.	YAL054C	______________MSP	P
YAL054C	1	1	0.935	0.9	R.LQPAIATHYSphosPHLDGLQDYQR.L	R.LQPAIATHYSphosPHLDGLQDYQR.L	-0.493311	-0.420221	1	1	RPISDRLQPAIATHYSPHLDGLQDYQRLHKE	YAL054C	YAL054C_67	STYX	CENTER	-0.037	Y	273	Q01574	ACS1_YEAST	Acetyl-coenzyme A synthetase 1, EC 6.2.1.1 (Acetate--CoA ligase 1) (Acyl-activating enzyme 1)	Saccharomyces cerevisiae (strain ATCC 204508 / S288c) (Baker's yeast)	ACS1		FUNCTION: Catalyzes the production of acetyl-CoA. Provides the acetyl-CoA source for histone acetylation in the nucleus. 'Aerobic' isozyme of acetyl-coenzyme A synthetase, which supports growth on nonfermentable carbon sources such as glycerol and ethanol. May be required for assimilation of ethanol and acetate. {ECO:0000269|PubMed:16857587, ECO:0000269|PubMed:8910545}.	acetate fermentation [GO:0019654]; acetyl-CoA biosynthetic process [GO:0006085]; acetyl-CoA biosynthetic process from acetate [GO:0019427]; histone acetylation [GO:0016573]	cytosol [GO:0005829]; endoplasmic reticulum [GO:0005783]; mitochondrion [GO:0005739]; nucleus [GO:0005634]	acetate-CoA ligase activity [GO:0003987]; acid-ammonia (or amide) ligase activity [GO:0016880]; AMP binding [GO:0016208]; ATP binding [GO:0005524]	cytosol [GO:0005829]; endoplasmic reticulum [GO:0005783]; mitochondrion [GO:0005739]; nucleus [GO:0005634]; acetate-CoA ligase activity [GO:0003987]; acid-ammonia (or amide) ligase activity [GO:0016880]; AMP binding [GO:0016208]; ATP binding [GO:0005524]; acetate fermentation [GO:0019654]; acetyl-CoA biosynthetic process [GO:0006085]; acetyl-CoA biosynthetic process from acetate [GO:0019427]; his…	GO:0003987; GO:0005524; GO:0005634; GO:0005739; GO:0005783; GO:0005829; GO:0006085; GO:0016208; GO:0016573; GO:0016880; GO:0019427; GO:0019654	SUBCELLULAR LOCATION: Microsome {ECO:0000305}. Cytoplasm. Mitochondrion. Nucleus.	YAL054C	RPISDRLQPAIATHYSP	P
YAL056W	0.9998	0.9997	0.987	0.996	K.NLFFERSphosPSRQTLDGK.G	K.NLFFERSphosPSRQTLDGK.G	-0.0450368	-0.50511	5	3	YDEDNTMKKNLFFERSPSRQTLDGKGCASKG	YAL056W	YAL056W_243	STYX	CENTER	0.23	R	275	P39717	GPB2_YEAST	Guanine nucleotide-binding protein subunit beta 2 (Gbeta mimic kelch protein 2)	Saccharomyces cerevisiae (strain ATCC 204508 / S288c) (Baker's yeast)	GPB2	KRH1	FUNCTION: Beta subunit of a guanine nucleotide-binding protein (G protein). G proteins are involved as modulators or transducers in various transmembrane signaling systems. The beta and gamma chains are required for the GTPase activity, for replacement of GDP by GTP, and for G protein-effector interaction. Involved in the determination of the cAMP level according to nutritional conditions, most p…	ascospore formation [GO:0030437]; glucose mediated signaling pathway [GO:0010255]; invasive growth in response to glucose limitation [GO:0001403]; negative regulation of Ras protein signal transduction [GO:0046580]; positive regulation of transcription by RNA polymerase II [GO:0045944]; pseudohyphal growth [GO:0007124]; regulation of cell shape [GO:0008360]	cell cortex of cell tip [GO:0051285]; cytoplasm [GO:0005737]; mitochondrion [GO:0005739]; plasma membrane [GO:0005886]	cAMP-dependent protein kinase inhibitor activity [GO:0004862]; GTPase activating protein binding [GO:0032794]	cell cortex of cell tip [GO:0051285]; cytoplasm [GO:0005737]; mitochondrion [GO:0005739]; plasma membrane [GO:0005886]; cAMP-dependent protein kinase inhibitor activity [GO:0004862]; GTPase activating protein binding [GO:0032794]; ascospore formation [GO:0030437]; glucose mediated signaling pathway [GO:0010255]; invasive growth in response to glucose limitation [GO:0001403]; negative regulation o…	GO:0001403; GO:0004862; GO:0005737; GO:0005739; GO:0005886; GO:0007124; GO:0008360; GO:0010255; GO:0030437; GO:0032794; GO:0045944; GO:0046580; GO:0051285	SUBCELLULAR LOCATION: Cytoplasm {ECO:0000269|PubMed:14562095}. Mitochondrion {ECO:0000269|PubMed:14562095}.	YAL056W	YDEDNTMKKNLFFERSP	P
YAL056W	0.9986	0.995	0.987	0.96	K.MGSphosASMK.Q	K.MGSphosASMK.Q	0.981598	0.0652062	5	2	ASVHSSSMNEIHKMGSASMKQGSSITSGRLE	YAL056W	YAL056W_471	STYX	CENTER	0.458	G	279	P39717	GPB2_YEAST	Guanine nucleotide-binding protein subunit beta 2 (Gbeta mimic kelch protein 2)	Saccharomyces cerevisiae (strain ATCC 204508 / S288c) (Baker's yeast)	GPB2	KRH1	FUNCTION: Beta subunit of a guanine nucleotide-binding protein (G protein). G proteins are involved as modulators or transducers in various transmembrane signaling systems. The beta and gamma chains are required for the GTPase activity, for replacement of GDP by GTP, and for G protein-effector interaction. Involved in the determination of the cAMP level according to nutritional conditions, most p…	ascospore formation [GO:0030437]; glucose mediated signaling pathway [GO:0010255]; invasive growth in response to glucose limitation [GO:0001403]; negative regulation of Ras protein signal transduction [GO:0046580]; positive regulation of transcription by RNA polymerase II [GO:0045944]; pseudohyphal growth [GO:0007124]; regulation of cell shape [GO:0008360]	cell cortex of cell tip [GO:0051285]; cytoplasm [GO:0005737]; mitochondrion [GO:0005739]; plasma membrane [GO:0005886]	cAMP-dependent protein kinase inhibitor activity [GO:0004862]; GTPase activating protein binding [GO:0032794]	cell cortex of cell tip [GO:0051285]; cytoplasm [GO:0005737]; mitochondrion [GO:0005739]; plasma membrane [GO:0005886]; cAMP-dependent protein kinase inhibitor activity [GO:0004862]; GTPase activating protein binding [GO:0032794]; ascospore formation [GO:0030437]; glucose mediated signaling pathway [GO:0010255]; invasive growth in response to glucose limitation [GO:0001403]; negative regulation o…	GO:0001403; GO:0004862; GO:0005737; GO:0005739; GO:0005886; GO:0007124; GO:0008360; GO:0010255; GO:0030437; GO:0032794; GO:0045944; GO:0046580; GO:0051285	SUBCELLULAR LOCATION: Cytoplasm {ECO:0000269|PubMed:14562095}. Mitochondrion {ECO:0000269|PubMed:14562095}.	YAL056W	ASVHSSSMNEIHKMGSA	A
YAL056W	1	1	0.997	0.997	R.VAVSphosPFSSALEGEER.L	R.VAVSphosPFSSALEGEER.L	-0.181272	-0.10656	14	9	NDGGYSPYERNRVAVSPFSSALEGEERIETS	YAL056W	YAL056W_24	STYX	CENTER	-0.037	V	274	P39717	GPB2_YEAST	Guanine nucleotide-binding protein subunit beta 2 (Gbeta mimic kelch protein 2)	Saccharomyces cerevisiae (strain ATCC 204508 / S288c) (Baker's yeast)	GPB2	KRH1	FUNCTION: Beta subunit of a guanine nucleotide-binding protein (G protein). G proteins are involved as modulators or transducers in various transmembrane signaling systems. The beta and gamma chains are required for the GTPase activity, for replacement of GDP by GTP, and for G protein-effector interaction. Involved in the determination of the cAMP level according to nutritional conditions, most p…	ascospore formation [GO:0030437]; glucose mediated signaling pathway [GO:0010255]; invasive growth in response to glucose limitation [GO:0001403]; negative regulation of Ras protein signal transduction [GO:0046580]; positive regulation of transcription by RNA polymerase II [GO:0045944]; pseudohyphal growth [GO:0007124]; regulation of cell shape [GO:0008360]	cell cortex of cell tip [GO:0051285]; cytoplasm [GO:0005737]; mitochondrion [GO:0005739]; plasma membrane [GO:0005886]	cAMP-dependent protein kinase inhibitor activity [GO:0004862]; GTPase activating protein binding [GO:0032794]	cell cortex of cell tip [GO:0051285]; cytoplasm [GO:0005737]; mitochondrion [GO:0005739]; plasma membrane [GO:0005886]; cAMP-dependent protein kinase inhibitor activity [GO:0004862]; GTPase activating protein binding [GO:0032794]; ascospore formation [GO:0030437]; glucose mediated signaling pathway [GO:0010255]; invasive growth in response to glucose limitation [GO:0001403]; negative regulation o…	GO:0001403; GO:0004862; GO:0005737; GO:0005739; GO:0005886; GO:0007124; GO:0008360; GO:0010255; GO:0030437; GO:0032794; GO:0045944; GO:0046580; GO:0051285	SUBCELLULAR LOCATION: Cytoplasm {ECO:0000269|PubMed:14562095}. Mitochondrion {ECO:0000269|PubMed:14562095}.	YAL056W	NDGGYSPYERNRVAVSP	P
YAL056W	0.9951	0.98	0.99	0.979	R.SPSphosRQTphosLDGK.G	R.SPSphosRQTphosLDGK.G	0.0828955	-0.0338253	2	2	EDNTMKKNLFFERSPSRQTLDGKGCASKGYD TMKKNLFFERSPSRQTLDGKGCASKGYDISS	YAL056W	YAL056W_245 248	STYX	CENTER	0.058	P	277	P39717	GPB2_YEAST	Guanine nucleotide-binding protein subunit beta 2 (Gbeta mimic kelch protein 2)	Saccharomyces cerevisiae (strain ATCC 204508 / S288c) (Baker's yeast)	GPB2	KRH1	FUNCTION: Beta subunit of a guanine nucleotide-binding protein (G protein). G proteins are involved as modulators or transducers in various transmembrane signaling systems. The beta and gamma chains are required for the GTPase activity, for replacement of GDP by GTP, and for G protein-effector interaction. Involved in the determination of the cAMP level according to nutritional conditions, most p…	ascospore formation [GO:0030437]; glucose mediated signaling pathway [GO:0010255]; invasive growth in response to glucose limitation [GO:0001403]; negative regulation of Ras protein signal transduction [GO:0046580]; positive regulation of transcription by RNA polymerase II [GO:0045944]; pseudohyphal growth [GO:0007124]; regulation of cell shape [GO:0008360]	cell cortex of cell tip [GO:0051285]; cytoplasm [GO:0005737]; mitochondrion [GO:0005739]; plasma membrane [GO:0005886]	cAMP-dependent protein kinase inhibitor activity [GO:0004862]; GTPase activating protein binding [GO:0032794]	cell cortex of cell tip [GO:0051285]; cytoplasm [GO:0005737]; mitochondrion [GO:0005739]; plasma membrane [GO:0005886]; cAMP-dependent protein kinase inhibitor activity [GO:0004862]; GTPase activating protein binding [GO:0032794]; ascospore formation [GO:0030437]; glucose mediated signaling pathway [GO:0010255]; invasive growth in response to glucose limitation [GO:0001403]; negative regulation o…	GO:0001403; GO:0004862; GO:0005737; GO:0005739; GO:0005886; GO:0007124; GO:0008360; GO:0010255; GO:0030437; GO:0032794; GO:0045944; GO:0046580; GO:0051285	SUBCELLULAR LOCATION: Cytoplasm {ECO:0000269|PubMed:14562095}. Mitochondrion {ECO:0000269|PubMed:14562095}.	YAL056W	EDNTMKKNLFFERSPSR	R
YAL056W	0.9989	0.9875	0.987	0.766	R.ASphosVHSSSMNEIHK.M	R.ASphosVHSSSMNEIHK.M	-0.000914293	-0.794616	3	1	FGHLQISIDNPNRRASVHSSSMNEIHKMGSA	YAL056W	YAL056W_457	STYX	CENTER	0.397	A	278	P39717	GPB2_YEAST	Guanine nucleotide-binding protein subunit beta 2 (Gbeta mimic kelch protein 2)	Saccharomyces cerevisiae (strain ATCC 204508 / S288c) (Baker's yeast)	GPB2	KRH1	FUNCTION: Beta subunit of a guanine nucleotide-binding protein (G protein). G proteins are involved as modulators or transducers in various transmembrane signaling systems. The beta and gamma chains are required for the GTPase activity, for replacement of GDP by GTP, and for G protein-effector interaction. Involved in the determination of the cAMP level according to nutritional conditions, most p…	ascospore formation [GO:0030437]; glucose mediated signaling pathway [GO:0010255]; invasive growth in response to glucose limitation [GO:0001403]; negative regulation of Ras protein signal transduction [GO:0046580]; positive regulation of transcription by RNA polymerase II [GO:0045944]; pseudohyphal growth [GO:0007124]; regulation of cell shape [GO:0008360]	cell cortex of cell tip [GO:0051285]; cytoplasm [GO:0005737]; mitochondrion [GO:0005739]; plasma membrane [GO:0005886]	cAMP-dependent protein kinase inhibitor activity [GO:0004862]; GTPase activating protein binding [GO:0032794]	cell cortex of cell tip [GO:0051285]; cytoplasm [GO:0005737]; mitochondrion [GO:0005739]; plasma membrane [GO:0005886]; cAMP-dependent protein kinase inhibitor activity [GO:0004862]; GTPase activating protein binding [GO:0032794]; ascospore formation [GO:0030437]; glucose mediated signaling pathway [GO:0010255]; invasive growth in response to glucose limitation [GO:0001403]; negative regulation o…	GO:0001403; GO:0004862; GO:0005737; GO:0005739; GO:0005886; GO:0007124; GO:0008360; GO:0010255; GO:0030437; GO:0032794; GO:0045944; GO:0046580; GO:0051285	SUBCELLULAR LOCATION: Cytoplasm {ECO:0000269|PubMed:14562095}. Mitochondrion {ECO:0000269|PubMed:14562095}.	YAL056W	FGHLQISIDNPNRRASV	V
YAL056W	0.996	0.9731	0.986	0.986	R.SPSphosRQTLDGK.G	R.SPSphosRQTLDGK.G	-0.081333	-0.0301299	5	2	EDNTMKKNLFFERSPSRQTLDGKGCASKGYD	YAL056W	YAL056W_245	STYX	CENTER	-0.026	P	276	P39717	GPB2_YEAST	Guanine nucleotide-binding protein subunit beta 2 (Gbeta mimic kelch protein 2)	Saccharomyces cerevisiae (strain ATCC 204508 / S288c) (Baker's yeast)	GPB2	KRH1	FUNCTION: Beta subunit of a guanine nucleotide-binding protein (G protein). G proteins are involved as modulators or transducers in various transmembrane signaling systems. The beta and gamma chains are required for the GTPase activity, for replacement of GDP by GTP, and for G protein-effector interaction. Involved in the determination of the cAMP level according to nutritional conditions, most p…	ascospore formation [GO:0030437]; glucose mediated signaling pathway [GO:0010255]; invasive growth in response to glucose limitation [GO:0001403]; negative regulation of Ras protein signal transduction [GO:0046580]; positive regulation of transcription by RNA polymerase II [GO:0045944]; pseudohyphal growth [GO:0007124]; regulation of cell shape [GO:0008360]	cell cortex of cell tip [GO:0051285]; cytoplasm [GO:0005737]; mitochondrion [GO:0005739]; plasma membrane [GO:0005886]	cAMP-dependent protein kinase inhibitor activity [GO:0004862]; GTPase activating protein binding [GO:0032794]	cell cortex of cell tip [GO:0051285]; cytoplasm [GO:0005737]; mitochondrion [GO:0005739]; plasma membrane [GO:0005886]; cAMP-dependent protein kinase inhibitor activity [GO:0004862]; GTPase activating protein binding [GO:0032794]; ascospore formation [GO:0030437]; glucose mediated signaling pathway [GO:0010255]; invasive growth in response to glucose limitation [GO:0001403]; negative regulation o…	GO:0001403; GO:0004862; GO:0005737; GO:0005739; GO:0005886; GO:0007124; GO:0008360; GO:0010255; GO:0030437; GO:0032794; GO:0045944; GO:0046580; GO:0051285	SUBCELLULAR LOCATION: Cytoplasm {ECO:0000269|PubMed:14562095}. Mitochondrion {ECO:0000269|PubMed:14562095}.	YAL056W	EDNTMKKNLFFERSPSR	R
YAL059W	1	1	0.947	0.952	K.SASphosEGNAEKEDEEIPEVFDSLAEDNTVQK.T	K.SASphosEGNAEKEDEEIPEVFDSLAEDNTVQK.T	-0.0585482	0.244912	2	3	LAFLNGGLSVQAKSASEGNAEKEDEEIPEVF	YAL059W	YAL059W_171	STYX	CENTER	-0.152	A	282	P39715	ECM1_YEAST	Shuttling pre-60S factor ECM1 (Extracellular mutant protein 1) (Protein SIM1)	Saccharomyces cerevisiae (strain ATCC 204508 / S288c) (Baker's yeast)	ECM1	SIM1	FUNCTION: Pre-ribosomal factor involved in 60S ribosomal protein subunit export from the nucleus. {ECO:0000269|PubMed:11583615, ECO:0000269|PubMed:20348449}.	ribosomal large subunit export from nucleus [GO:0000055]	cytoplasm [GO:0005737]; nucleolus [GO:0005730]; nucleus [GO:0005634]; preribosome, large subunit precursor [GO:0030687]		cytoplasm [GO:0005737]; nucleolus [GO:0005730]; nucleus [GO:0005634]; preribosome, large subunit precursor [GO:0030687]; ribosomal large subunit export from nucleus [GO:0000055]	GO:0000055; GO:0005634; GO:0005730; GO:0005737; GO:0030687	SUBCELLULAR LOCATION: Nucleus, nucleolus. Nucleus. Cytoplasm. Note=Shuttles between the nucleus and the cytoplasm and is re-imported by the KAP123 karyopherin.	YAL059W	LAFLNGGLSVQAKSASE	E
YAL059W	1	1	1	1	R.AARQSphosDALEPEVK.D	R.AARQSphosDALEPEVK.D	0.494292	-0.245723	6	11	SMAKKISKNSRAARQSDALEPEVKDLSELPR	YAL059W	YAL059W_39	STYX	CENTER	0.37	Q	283	P39715	ECM1_YEAST	Shuttling pre-60S factor ECM1 (Extracellular mutant protein 1) (Protein SIM1)	Saccharomyces cerevisiae (strain ATCC 204508 / S288c) (Baker's yeast)	ECM1	SIM1	FUNCTION: Pre-ribosomal factor involved in 60S ribosomal protein subunit export from the nucleus. {ECO:0000269|PubMed:11583615, ECO:0000269|PubMed:20348449}.	ribosomal large subunit export from nucleus [GO:0000055]	cytoplasm [GO:0005737]; nucleolus [GO:0005730]; nucleus [GO:0005634]; preribosome, large subunit precursor [GO:0030687]		cytoplasm [GO:0005737]; nucleolus [GO:0005730]; nucleus [GO:0005634]; preribosome, large subunit precursor [GO:0030687]; ribosomal large subunit export from nucleus [GO:0000055]	GO:0000055; GO:0005634; GO:0005730; GO:0005737; GO:0030687	SUBCELLULAR LOCATION: Nucleus, nucleolus. Nucleus. Cytoplasm. Note=Shuttles between the nucleus and the cytoplasm and is re-imported by the KAP123 karyopherin.	YAL059W	SMAKKISKNSRAARQSD	D
YAL059W	1	1	0.499	0.944	K.SphosASEGNAEKEDEEIPEVFDSLAEDNTVQK.T	K.SphosASEGNAEKEDEEIPEVFDSLAEDNTVQK.T	0.00681883	0.205384	4	5	KELAFLNGGLSVQAKSASEGNAEKEDEEIPE	YAL059W	YAL059W_169	STYX	CENTER	-0.099	K	281	P39715	ECM1_YEAST	Shuttling pre-60S factor ECM1 (Extracellular mutant protein 1) (Protein SIM1)	Saccharomyces cerevisiae (strain ATCC 204508 / S288c) (Baker's yeast)	ECM1	SIM1	FUNCTION: Pre-ribosomal factor involved in 60S ribosomal protein subunit export from the nucleus. {ECO:0000269|PubMed:11583615, ECO:0000269|PubMed:20348449}.	ribosomal large subunit export from nucleus [GO:0000055]	cytoplasm [GO:0005737]; nucleolus [GO:0005730]; nucleus [GO:0005634]; preribosome, large subunit precursor [GO:0030687]		cytoplasm [GO:0005737]; nucleolus [GO:0005730]; nucleus [GO:0005634]; preribosome, large subunit precursor [GO:0030687]; ribosomal large subunit export from nucleus [GO:0000055]	GO:0000055; GO:0005634; GO:0005730; GO:0005737; GO:0030687	SUBCELLULAR LOCATION: Nucleus, nucleolus. Nucleus. Cytoplasm. Note=Shuttles between the nucleus and the cytoplasm and is re-imported by the KAP123 karyopherin.	YAL059W	KELAFLNGGLSVQAKSA	A
YAL060W	0.9951	0.9997	1	1	K.GFQELMDHKESphosNVK.L	K.GFQELMDHKESphosNVK.L	-0.251842	-0.123239	2	5	DGWEKGFQELMDHKESNVKILLTPNNHGEMK	YAL060W	YAL060W_367	STYX	CENTER	-0.064	E	284	P39714	BDH1_YEAST	(R,R)-butanediol dehydrogenase, EC 1.1.1.4	Saccharomyces cerevisiae (strain ATCC 204508 / S288c) (Baker's yeast)	BDH1	BDH	FUNCTION: NAD-dependent (R,R)-butanediol dehydrogenase which catalyzes oxidation of (R,R)-butane-2,3-diol to (3R)-acetoin, of meso-butanediol to (3S)-acetoin, and reduction of acetoin. Allows the use of 2,3-butanediol as an aerobic carbon source. {ECO:0000269|PubMed:10938079}.	alcohol metabolic process [GO:0006066]; butanediol biosynthetic process [GO:0034079]	cytoplasm [GO:0005737]	(R,R)-butanediol dehydrogenase activity [GO:0000721]; zinc ion binding [GO:0008270]	cytoplasm [GO:0005737]; (R,R)-butanediol dehydrogenase activity [GO:0000721]; zinc ion binding [GO:0008270]; alcohol metabolic process [GO:0006066]; butanediol biosynthetic process [GO:0034079]	GO:0000721; GO:0005737; GO:0006066; GO:0008270; GO:0034079	SUBCELLULAR LOCATION: Cytoplasm {ECO:0000269|PubMed:14562095}.	YAL060W	DGWEKGFQELMDHKESN	N
[truncated: 13,162 more rows]

## Sheet: S1B Tel1_All
bestpp.FOR	bestpp.REV	bestprb.FOR	bestprb.REV	cluster_pep.FOR	cluster_pep.REV	med.FOR	med.REV	numbpept.FOR	numbpept.REV	phos_seq	protein.FOR	protein.REV	protein_site	stq_sites	quadr	AvgRatio
1	0.9822	0.979	0.983	E.IAPPFEPDSphosLTQDEK.L	E.IAPPFEPDSphosLTQDEK.L	-5.50798	6.37122	4	1	STSAIKEIAPPFEPDSLTQDEKLKYLSKLTK	YAL043C	YAL043C	YAL043C_579	STYX	Q1	-5.94
1	0.9998	0.975	0.986	K.ESQEFPEPIFTphosPSTK.A	K.ESQEFPEPIFTphosPSTK.A	-0.965864	0.527312	2	3	PQGLKESQEFPEPIFTPSTKAEQGEHDENIS	YAR015W	YAR015W	YAR015W_160	STYX	Q1	-0.747
1	1	0.989	0.596	R.VIGSDSphosEEPVGLVPSTYIEEAPVLKK.V	R.VIGSDSphosEEPVGLVPSTYIEEAPVLKK.V	-2.99851	4.37723	2	2	IDDWWTVKKRVIGSDSEEPVGLVPSTYIEEA	YBL007C	YBL007C	YBL007C_53	STYX	Q1	-3.688
[truncated: 22,957 more rows]

## Sheet: S1C Hrr25
bestpp.FOR	bestpp.REV	bestprb.FOR	bestprb.REV	cluster_pep.FOR	cluster_pep.REV	med.FOR	med.REV	numbpept.FOR	numbpept.REV	phos_seq	protein.FOR	protein.REV	protein_site	stq_sites	quadr
[truncated: 9,267 more rows]

## Sheet: S1D Dun1Rad53
protein_site	cluster_pep	av	med	sd	numbpept	bestpp	ratios	totheavypept	bestprb	protein	phos_seq
[truncated: 12,726 more rows]

[truncated: 2 more sheets: S1E Mec1, S1F Tel1 double mutant]
