# Supplementary material for: Profiling Tel1 signaling reveals a non-canonical motif targeting DNA repair and telomere control machineries
Source: J Biol Chem. 2025 Jan 16;301(3):108194. doi: 10.1016/j.jbc.2025.108194 (PMC11875207; doi:10.1016/j.jbc.2025.108194)
Supplement: Supplemental Table 2 [file mmc3.xlsx]

## Sheet: Table EV1 Legend
Table EV1: Yeast strains.
This table contains a list of all yeast strains used in the study. Strains are available upon request to the authors.

## Sheet: Table EV1
Short Name	Brief Descr.	Full Genotype
WT	MBS150 SILAC strain alpha1-sml1∆	MATalpha, ura3-52, leu2∆1, trp1∆63, his3∆200, lys2∆Bgl, hom3-10, ade2∆1, ade8, arg4∆, sml1∆::TRIP
tel1∆	MBS166_sml1::TRIP, bar1::HIS3, tel1::KanMX6 (Silac)	MATalpha, ura3-52, leu2∆1, trp1∆63, his3∆200, lys2∆Bgl, hom3-10, ade2∆1, ade8, arg4∆, sml1::TRIP, bar1:::HIS3, tel1::KanMX6
dun1∆rad53∆	MBS164_rad53∆::G418_dun1∆::Hygro	MATalpha, ura3-52, leu2∆1, trp1∆63, his3∆200, lys2∆Bgl, hom3-10, ade2∆1, ade8, arg4∆, sml1∆::TRIP, rad53∆::G418, dun1∆::Hygro
Hrr25as	MBS164_I82G	MATalpha, ura3-52, leu2∆1, trp1∆63, his3∆200, lys2∆Bgl, hom3-10, ade2∆1, ade8, arg4∆, sml1∆::TRIP, Ile82Gly
RAD50-5XFLAG	MBS150 rad50-5xFLAG-NatMX	MATalpha, ura3-52, leu2∆1, trp1∆63, his3∆200, lys2∆Bgl, hom3-10, ade2∆1, ade8, arg4∆, sml1∆::TRIP bar1∆::HIS3 rad50-5xFLAG-NatMX
RAD50-3mut-5XFLAG	MBS166 rad50(D433A,D450A,D468A)-5xFLAG-NatMX	MATalpha, ura3-52, leu2∆1, trp1∆63, his3∆200, lys2∆Bgl, hom3-10, ade2∆1, ade8, arg4∆, sml1∆::TRIP bar1∆::HIS3 rad50(D433A,D450A,D468A)-5xFLAG-NatMX
tel1-2mut	MBS166 tel1(R2544A,N2616E)	MATalpha, ura3-52, leu2∆1, trp1∆63, his3∆200, lys2∆Bgl, hom3-10, ade2∆1, ade8, arg4∆, sml1∆::TRIP bar1∆::HIS3 tel1(R2544A,N2616E)
mec1∆	MBS166 mec1∆::Hyg	MATalpha, ura3-52, leu2∆1, trp1∆63, his3∆200, lys2∆Bgl, hom3-10, ade2∆1, ade8, arg4∆, sml1∆::TRIP bar1∆::HIS3 mec1∆::Hyg
