# Supplementary material for: Profiling Tel1 signaling reveals a non-canonical motif targeting DNA repair and telomere control machineries
Source: J Biol Chem. 2025 Jan 16;301(3):108194. doi: 10.1016/j.jbc.2025.108194 (PMC11875207; doi:10.1016/j.jbc.2025.108194)
Supplement: RAD50_IP_Example.sky.zip [file mmc4.zip]

Archive with 3 entries (3 files):
- RAD50_IP_Example.sky.view
- RAD50_IP_Example.sky
- RAD50_IP_Example.skyl
