# Supplementary material for: Profiling Tel1 signaling reveals a non-canonical motif targeting DNA repair and telomere control machineries
Source: J Biol Chem. 2025 Jan 16;301(3):108194. doi: 10.1016/j.jbc.2025.108194 (PMC11875207; doi:10.1016/j.jbc.2025.108194)
Supplement: RAD50_IP_Example.sky.zip [file mmc4.zip › RAD50_IP_Example.sky]

<?xml version="1.0" encoding="utf-8"?>
<srm_settings format_version="23.1" software_version="Skyline (64-bit) 23.1.0.455 (599e74ad2)">
  <settings_summary name="Default">
    <peptide_settings>
      <enzyme name="Trypsin" cut="KR" no_cut="P" sense="C" />
      <digest_settings max_missed_cleavages="1" />
      <peptide_prediction use_measured_rts="true" measured_rt_window="2" />
      <peptide_filter start="0" min_length="6" max_length="25" auto_select="true">
        <peptide_exclusions />
      </peptide_filter>
      <peptide_libraries pick="library" />
      <peptide_modifications max_variable_mods="3" max_neutral_losses="1">
        <static_modifications>
          <static_modification name="Phospho (ST)" aminoacid="S, T" variable="true" formula="HO3P" unimod_id="21" short_name="Pho">
            <potential_loss formula="H3O4P" massdiff_monoisotopic="97.976896" massdiff_average="97.995181" />
          </static_modification>
        </static_modifications>
        <heavy_modifications />
      </peptide_modifications>
    </peptide_settings>
    <transition_settings>
      <transition_prediction precursor_mass_type="Monoisotopic" fragment_mass_type="Monoisotopic" optimize_by="None" />
      <transition_filter precursor_charges="3" product_charges="1" precursor_adducts="[M+H]" product_adducts="[M+]" fragment_types="y,b" small_molecule_fragment_types="f" fragment_range_first="ion 1" fragment_range_last="last ion" precursor_mz_window="0" auto_select="true">
        <measured_ion name="N-terminal to Proline" cut="P" sense="N" min_length="3" />
      </transition_filter>
      <transition_libraries ion_match_tolerance="0.5" min_ion_count="3" ion_count="15" pick_from="all" />
      <transition_integration>
        <synchronize_integration group_by="" all="true" />
      </transition_integration>
      <transition_instrument min_mz="50" max_mz="1500" mz_match_tolerance="0.055" />
      <transition_full_scan acquisition_method="PRM" product_mass_analyzer="centroided" product_res="10" />
    </transition_settings>
    <data_settings document_guid="d4342d46-c96b-4398-a2c6-50c9db0437e2" audit_logging="true" />
    <doc_rt_alignments>
      <rt_source name="241121_SB_IP_Rad50_3mut_UTvsdot1MMS_noUreaWash_1pct" library="RAD50_IP_WT_MUT" />
      <rt_source name="241121_SB_IP_Rad50_3mut_UTvsdot1MMS_UreaWash_1pct" library="RAD50_IP_WT_MUT" />
      <rt_source name="241121_SB_IP_Rad50_WT_UTvsdot1MMS_noUreaWash_1pct" library="RAD50_IP_WT_MUT" />
      <rt_source name="241121_SB_IP_Rad50_WT_UTvsdot1MMS_UreaWash_1pct" library="RAD50_IP_WT_MUT" />
      <rt_source name="241125_SB_IP_Rad50_3mut_10pct_PRM" library="RAD50_IP_WT_MUT" />
      <rt_source name="241125_SB_IP_Rad50_3mut_UreaWash_10pct_PRM" library="RAD50_IP_WT_MUT" />
      <rt_source name="241125_SB_IP_Rad50_WT_10pct_PRM" library="RAD50_IP_WT_MUT" />
      <rt_source name="241125_SB_IP_Rad50_WT_UreaWash_10pct_PRM" library="RAD50_IP_WT_MUT" />
      <rt_source name="241205_SB_Rad50_YPDIP_3MUT_3pct_DDA" library="RAD50_YPDIP_Lib" />
      <rt_source name="241205_SB_Rad50_YPDIP_WT_3pct_DDA" library="RAD50_YPDIP_Lib" />
      <rt_source name="241206_SB_Rad50_YPDIP_3MUT_6pct_PRM" library="RAD50_YPDIP_Lib" />
      <rt_source name="241206_SB_Rad50_YPDIP_WT_6pct_PRM" library="RAD50_YPDIP_Lib" />
    </doc_rt_alignments>
  </settings_summary>
</srm_settings>
