# Supplementary material for: Profiling Tel1 signaling reveals a non-canonical motif targeting DNA repair and telomere control machineries
Source: J Biol Chem. 2025 Jan 16;301(3):108194. doi: 10.1016/j.jbc.2025.108194 (PMC11875207; doi:10.1016/j.jbc.2025.108194)
Supplement: RAD50_IP_Example.sky.zip [file mmc4.zip › RAD50_IP_Example.skyl]

<?xml version="1.0" encoding="utf-8"?>
<audit_log_root format_version="23.1">
  <document_hash>tLUQYlqyoMj8t1sQrtXMWKxBwz0=</document_hash>
  <root_hash>pQJETZDnYaRVx6dRlJQ7ASM09ec=</root_hash>
  <audit_log>
    <audit_log_entry skyline_version="23.1.0.455-599e74ad2 (64-Bit)" time_stamp="2024-12-18T15:07:53-05:00" user="WILLCOMSTOC186C\will">
      <undo_redo>
        <type>changed_from_to</type>
        <name>{0:SrmSettings_PeptideSettings}{2:PropertySeparator}{0:PeptideSettings_BackgroundProteome}</name>
        <name>"Human_plus_Trypsin"</name>
        <name>"None"</name>
        <en_expanded>Peptide Settings &gt; Background proteome changed from "Human_plus_Trypsin" to "None"</en_expanded>
      </undo_redo>
      <summary>
        <type>changed_from_to</type>
        <name>{0:Settings}{2:PropertySeparator}{0:SrmSettings_PeptideSettings}{2:PropertySeparator}{0:PeptideSettings_BackgroundProteome}</name>
        <name>"Human_plus_Trypsin"</name>
        <name>"None"</name>
        <en_expanded>Settings &gt; Peptide Settings &gt; Background proteome changed from "Human_plus_Trypsin" to "None"</en_expanded>
      </summary>
      <all_info>
        <type>changed_from_to</type>
        <name>{0:Settings}{2:PropertySeparator}{0:SrmSettings_PeptideSettings}{2:PropertySeparator}{0:PeptideSettings_BackgroundProteome}</name>
        <name>"Human_plus_Trypsin"</name>
        <name>"None"</name>
        <en_expanded>Settings &gt; Peptide Settings &gt; Background proteome changed from "Human_plus_Trypsin" to "None"</en_expanded>
      </all_info>
      <hash>B65sMcMdVst5jDGsdWEQ+6PFSKo=</hash>
    </audit_log_entry>
    <audit_log_entry skyline_version="23.1.0.455-599e74ad2 (64-Bit)" time_stamp="2024-12-18T15:07:28-05:00" user="WILLCOMSTOC186C\will">
      <undo_redo>
        <type>deleted_targets</type>
        <name>2</name>
        <en_expanded>Deleted 2 targets</en_expanded>
      </undo_redo>
      <summary>
        <type>deleted_targets</type>
        <name>2</name>
        <en_expanded>Deleted 2 targets</en_expanded>
      </summary>
      <all_info>
        <type>removed_all</type>
        <name>{0:Targets}</name>
        <en_expanded>Targets: removed all</en_expanded>
      </all_info>
      <hash>MXufmN/OnbZD7mU2bm1fzPcxjiM=</hash>
    </audit_log_entry>
    <audit_log_entry skyline_version="23.1.0.455-599e74ad2 (64-Bit)" time_stamp="2024-12-18T15:07:11-05:00" user="WILLCOMSTOC186C\will">
      <undo_redo>
        <type>managed_results</type>
        <en_expanded>Managed results</en_expanded>
      </undo_redo>
      <summary>
        <type>managed_results</type>
        <en_expanded>Managed results</en_expanded>
      </summary>
      <all_info>
        <type>removed_all_replicates</type>
        <en_expanded>Removed all replicates</en_expanded>
      </all_info>
      <hash>G6QaZFxgI/oUBc08gFHm+mAxmgQ=</hash>
    </audit_log_entry>
    <audit_log_entry skyline_version="23.1.0.455-599e74ad2 (64-Bit)" time_stamp="2024-12-10T13:33:17-05:00" user="WILLCOMSTOC186C\will">
      <undo_redo>
        <type>changed_peak_start_all</type>
        <name>RAD50_3MUT_469{2:PropertySeparator}-.SLSTQASLNHELENLK.- [1, 16]{2:PropertySeparator}621.9665+++</name>
        <name>YPDIP_3MUT</name>
        <name>58.30</name>
        <name>58.27</name>
        <en_expanded>Changed start time of all peaks of RAD50_3MUT_469 &gt; -.SLSTQASLNHELENLK.- [1, 16] &gt; 621.9665+++ in "YPDIP_3MUT" from 58.30 to 58.27</en_expanded>
      </undo_redo>
      <summary>
        <type>changed_peak_start_all</type>
        <name>RAD50_3MUT_469{2:PropertySeparator}-.SLSTQASLNHELENLK.- [1, 16]{2:PropertySeparator}621.9665+++</name>
        <name>YPDIP_3MUT</name>
        <name>58.30</name>
        <name>58.27</name>
        <en_expanded>Changed start time of all peaks of RAD50_3MUT_469 &gt; -.SLSTQASLNHELENLK.- [1, 16] &gt; 621.9665+++ in "YPDIP_3MUT" from 58.30 to 58.27</en_expanded>
      </summary>
      <hash>vVD6jCbP+FIpq4U4SDNM9xl+Uw0=</hash>
    </audit_log_entry>
    <audit_log_entry skyline_version="23.1.0.455-599e74ad2 (64-Bit)" time_stamp="2024-12-10T13:33:15-05:00" user="WILLCOMSTOC186C\will">
      <undo_redo>
        <type>changed_peak_end_all</type>
        <name>RAD50_3MUT_469{2:PropertySeparator}-.SLSTQASLNHELENLK.- [1, 16]{2:PropertySeparator}621.9665+++</name>
        <name>YPDIP_3MUT</name>
        <name>58.64</name>
        <name>58.73</name>
        <en_expanded>Changed end time of all peaks of RAD50_3MUT_469 &gt; -.SLSTQASLNHELENLK.- [1, 16] &gt; 621.9665+++ in "YPDIP_3MUT" from 58.64 to 58.73</en_expanded>
      </undo_redo>
      <summary>
        <type>changed_peak_end_all</type>
        <name>RAD50_3MUT_469{2:PropertySeparator}-.SLSTQASLNHELENLK.- [1, 16]{2:PropertySeparator}621.9665+++</name>
        <name>YPDIP_3MUT</name>
        <name>58.64</name>
        <name>58.73</name>
        <en_expanded>Changed end time of all peaks of RAD50_3MUT_469 &gt; -.SLSTQASLNHELENLK.- [1, 16] &gt; 621.9665+++ in "YPDIP_3MUT" from 58.64 to 58.73</en_expanded>
      </summary>
      <hash>DcZh3mXXwuc4n9J7PkoIrtNnhOM=</hash>
    </audit_log_entry>
    <audit_log_entry skyline_version="23.1.0.455-599e74ad2 (64-Bit)" time_stamp="2024-12-10T13:31:34-05:00" user="WILLCOMSTOC186C\will">
      <undo_redo>
        <type>changed_peak_end_all</type>
        <name>RAD50_WT_469{2:PropertySeparator}-.SLSTQDSLNHELENLK.- [1, 16]{2:PropertySeparator}636.6297+++</name>
        <name>YPDIP_WT</name>
        <name>59.09</name>
        <name>59.15</name>
        <en_expanded>Changed end time of all peaks of RAD50_WT_469 &gt; -.SLSTQDSLNHELENLK.- [1, 16] &gt; 636.6297+++ in "YPDIP_WT" from 59.09 to 59.15</en_expanded>
      </undo_redo>
      <summary>
        <type>changed_peak_end_all</type>
        <name>RAD50_WT_469{2:PropertySeparator}-.SLSTQDSLNHELENLK.- [1, 16]{2:PropertySeparator}636.6297+++</name>
        <name>YPDIP_WT</name>
        <name>59.09</name>
        <name>59.15</name>
        <en_expanded>Changed end time of all peaks of RAD50_WT_469 &gt; -.SLSTQDSLNHELENLK.- [1, 16] &gt; 636.6297+++ in "YPDIP_WT" from 59.09 to 59.15</en_expanded>
      </summary>
      <hash>SyqhF/KmGhmpTArft9+oQXRGgL4=</hash>
    </audit_log_entry>
    <audit_log_entry skyline_version="23.1.0.455-599e74ad2 (64-Bit)" time_stamp="2024-12-10T13:31:32-05:00" user="WILLCOMSTOC186C\will">
      <undo_redo>
        <type>changed_peak_start_all</type>
        <name>RAD50_WT_469{2:PropertySeparator}-.SLSTQDSLNHELENLK.- [1, 16]{2:PropertySeparator}636.6297+++</name>
        <name>YPDIP_WT</name>
        <name>58.64</name>
        <name>58.54</name>
        <en_expanded>Changed start time of all peaks of RAD50_WT_469 &gt; -.SLSTQDSLNHELENLK.- [1, 16] &gt; 636.6297+++ in "YPDIP_WT" from 58.64 to 58.54</en_expanded>
      </undo_redo>
      <summary>
        <type>changed_peak_start_all</type>
        <name>RAD50_WT_469{2:PropertySeparator}-.SLSTQDSLNHELENLK.- [1, 16]{2:PropertySeparator}636.6297+++</name>
        <name>YPDIP_WT</name>
        <name>58.64</name>
        <name>58.54</name>
        <en_expanded>Changed start time of all peaks of RAD50_WT_469 &gt; -.SLSTQDSLNHELENLK.- [1, 16] &gt; 636.6297+++ in "YPDIP_WT" from 58.64 to 58.54</en_expanded>
      </summary>
      <hash>QDtpPJamrEiSikUTQZr5BMdIeps=</hash>
    </audit_log_entry>
    <audit_log_entry skyline_version="23.1.0.455-599e74ad2 (64-Bit)" time_stamp="2024-12-10T13:24:59-05:00" user="WILLCOMSTOC186C\will">
      <undo_redo>
        <type>deleted_target</type>
        <name>RAD50_3MUT_469{2:PropertySeparator}-.SLSTQASLNHELENLK.- [1, 16]{2:PropertySeparator}621.9665+++{2:PropertySeparator}L [y5] - 616.3665+ (rank 4)</name>
        <en_expanded>Deleted target RAD50_3MUT_469 &gt; -.SLSTQASLNHELENLK.- [1, 16] &gt; 621.9665+++ &gt; L [y5] - 616.3665+ (rank 4)</en_expanded>
      </undo_redo>
      <summary>
        <type>deleted_target</type>
        <name>RAD50_3MUT_469{2:PropertySeparator}-.SLSTQASLNHELENLK.- [1, 16]{2:PropertySeparator}621.9665+++{2:PropertySeparator}L [y5] - 616.3665+ (rank 4)</name>
        <en_expanded>Deleted target RAD50_3MUT_469 &gt; -.SLSTQASLNHELENLK.- [1, 16] &gt; 621.9665+++ &gt; L [y5] - 616.3665+ (rank 4)</en_expanded>
      </summary>
      <hash>Fw6qFYTzg0rjWt9Lkb73HxvjiPM=</hash>
    </audit_log_entry>
    <audit_log_entry skyline_version="23.1.0.455-599e74ad2 (64-Bit)" time_stamp="2024-12-10T13:24:57-05:00" user="WILLCOMSTOC186C\will">
      <undo_redo>
        <type>deleted_target</type>
        <name>RAD50_3MUT_469{2:PropertySeparator}-.SLSTQASLNHELENLK.- [1, 16]{2:PropertySeparator}621.9665+++{2:PropertySeparator}N [b9] - 982.4241+ (rank 10)</name>
        <en_expanded>Deleted target RAD50_3MUT_469 &gt; -.SLSTQASLNHELENLK.- [1, 16] &gt; 621.9665+++ &gt; N [b9] - 982.4241+ (rank 10)</en_expanded>
      </undo_redo>
      <summary>
        <type>deleted_target</type>
        <name>RAD50_3MUT_469{2:PropertySeparator}-.SLSTQASLNHELENLK.- [1, 16]{2:PropertySeparator}621.9665+++{2:PropertySeparator}N [b9] - 982.4241+ (rank 10)</name>
        <en_expanded>Deleted target RAD50_3MUT_469 &gt; -.SLSTQASLNHELENLK.- [1, 16] &gt; 621.9665+++ &gt; N [b9] - 982.4241+ (rank 10)</en_expanded>
      </summary>
      <hash>HMVJKJmqn750jPXCoOluC7cCPM8=</hash>
    </audit_log_entry>
    <audit_log_entry skyline_version="23.1.0.455-599e74ad2 (64-Bit)" time_stamp="2024-12-10T13:24:52-05:00" user="WILLCOMSTOC186C\will">
      <undo_redo>
        <type>changed_peak_start_all</type>
        <name>RAD50_3MUT_469{2:PropertySeparator}-.SLSTQASLNHELENLK.- [1, 16]{2:PropertySeparator}621.9665+++</name>
        <name>YPDIP_3MUT</name>
        <name>58.27</name>
        <name>58.30</name>
        <en_expanded>Changed start time of all peaks of RAD50_3MUT_469 &gt; -.SLSTQASLNHELENLK.- [1, 16] &gt; 621.9665+++ in "YPDIP_3MUT" from 58.27 to 58.30</en_expanded>
      </undo_redo>
      <summary>
        <type>changed_peak_start_all</type>
        <name>RAD50_3MUT_469{2:PropertySeparator}-.SLSTQASLNHELENLK.- [1, 16]{2:PropertySeparator}621.9665+++</name>
        <name>YPDIP_3MUT</name>
        <name>58.27</name>
        <name>58.30</name>
        <en_expanded>Changed start time of all peaks of RAD50_3MUT_469 &gt; -.SLSTQASLNHELENLK.- [1, 16] &gt; 621.9665+++ in "YPDIP_3MUT" from 58.27 to 58.30</en_expanded>
      </summary>
      <hash>89c1sQqprqFzmF5X6NuJ3vIkFSc=</hash>
    </audit_log_entry>
    <audit_log_entry skyline_version="23.1.0.455-599e74ad2 (64-Bit)" time_stamp="2024-12-10T13:24:49-05:00" user="WILLCOMSTOC186C\will">
      <undo_redo>
        <type>changed_peak_end_all</type>
        <name>RAD50_3MUT_469{2:PropertySeparator}-.SLSTQASLNHELENLK.- [1, 16]{2:PropertySeparator}621.9665+++</name>
        <name>YPDIP_3MUT</name>
        <name>58.73</name>
        <name>58.64</name>
        <en_expanded>Changed end time of all peaks of RAD50_3MUT_469 &gt; -.SLSTQASLNHELENLK.- [1, 16] &gt; 621.9665+++ in "YPDIP_3MUT" from 58.73 to 58.64</en_expanded>
      </undo_redo>
      <summary>
        <type>changed_peak_end_all</type>
        <name>RAD50_3MUT_469{2:PropertySeparator}-.SLSTQASLNHELENLK.- [1, 16]{2:PropertySeparator}621.9665+++</name>
        <name>YPDIP_3MUT</name>
        <name>58.73</name>
        <name>58.64</name>
        <en_expanded>Changed end time of all peaks of RAD50_3MUT_469 &gt; -.SLSTQASLNHELENLK.- [1, 16] &gt; 621.9665+++ in "YPDIP_3MUT" from 58.73 to 58.64</en_expanded>
      </summary>
      <hash>PbsbkVPtA9XQsPU11TvgRLD/4/M=</hash>
    </audit_log_entry>
    <audit_log_entry skyline_version="23.1.0.455-599e74ad2 (64-Bit)" time_stamp="2024-12-10T13:24:41-05:00" user="WILLCOMSTOC186C\will">
      <undo_redo>
        <type>deleted_target</type>
        <name>RAD50_3MUT_469{2:PropertySeparator}-.SLSTQASLNHELENLK.- [1, 16]{2:PropertySeparator}621.9665+++{2:PropertySeparator}H [b10] - 1119.4830+ (rank 5)</name>
        <en_expanded>Deleted target RAD50_3MUT_469 &gt; -.SLSTQASLNHELENLK.- [1, 16] &gt; 621.9665+++ &gt; H [b10] - 1119.4830+ (rank 5)</en_expanded>
      </undo_redo>
      <summary>
        <type>deleted_target</type>
        <name>RAD50_3MUT_469{2:PropertySeparator}-.SLSTQASLNHELENLK.- [1, 16]{2:PropertySeparator}621.9665+++{2:PropertySeparator}H [b10] - 1119.4830+ (rank 5)</name>
        <en_expanded>Deleted target RAD50_3MUT_469 &gt; -.SLSTQASLNHELENLK.- [1, 16] &gt; 621.9665+++ &gt; H [b10] - 1119.4830+ (rank 5)</en_expanded>
      </summary>
      <hash>nBpOifdIi4eQiCis1h/MDicjhao=</hash>
    </audit_log_entry>
    <audit_log_entry skyline_version="23.1.0.455-599e74ad2 (64-Bit)" time_stamp="2024-12-10T13:24:39-05:00" user="WILLCOMSTOC186C\will">
      <undo_redo>
        <type>deleted_target</type>
        <name>RAD50_3MUT_469{2:PropertySeparator}-.SLSTQASLNHELENLK.- [1, 16]{2:PropertySeparator}621.9665+++{2:PropertySeparator}T [b4 -98] - 371.1925+ (rank 3)</name>
        <en_expanded>Deleted target RAD50_3MUT_469 &gt; -.SLSTQASLNHELENLK.- [1, 16] &gt; 621.9665+++ &gt; T [b4 -98] - 371.1925+ (rank 3)</en_expanded>
      </undo_redo>
      <summary>
        <type>deleted_target</type>
        <name>RAD50_3MUT_469{2:PropertySeparator}-.SLSTQASLNHELENLK.- [1, 16]{2:PropertySeparator}621.9665+++{2:PropertySeparator}T [b4 -98] - 371.1925+ (rank 3)</name>
        <en_expanded>Deleted target RAD50_3MUT_469 &gt; -.SLSTQASLNHELENLK.- [1, 16] &gt; 621.9665+++ &gt; T [b4 -98] - 371.1925+ (rank 3)</en_expanded>
      </summary>
      <hash>Tx2j9OWsZjdmtZ2pkUolgeUSgTI=</hash>
    </audit_log_entry>
    <audit_log_entry skyline_version="23.1.0.455-599e74ad2 (64-Bit)" time_stamp="2024-12-10T13:24:37-05:00" user="WILLCOMSTOC186C\will">
      <undo_redo>
        <type>deleted_target</type>
        <name>RAD50_3MUT_469{2:PropertySeparator}-.SLSTQASLNHELENLK.- [1, 16]{2:PropertySeparator}621.9665+++{2:PropertySeparator}S [b3] - 288.1554+ (rank 1)</name>
        <en_expanded>Deleted target RAD50_3MUT_469 &gt; -.SLSTQASLNHELENLK.- [1, 16] &gt; 621.9665+++ &gt; S [b3] - 288.1554+ (rank 1)</en_expanded>
      </undo_redo>
      <summary>
        <type>deleted_target</type>
        <name>RAD50_3MUT_469{2:PropertySeparator}-.SLSTQASLNHELENLK.- [1, 16]{2:PropertySeparator}621.9665+++{2:PropertySeparator}S [b3] - 288.1554+ (rank 1)</name>
        <en_expanded>Deleted target RAD50_3MUT_469 &gt; -.SLSTQASLNHELENLK.- [1, 16] &gt; 621.9665+++ &gt; S [b3] - 288.1554+ (rank 1)</en_expanded>
      </summary>
      <hash>oN3cvXgCGAGvFMRE8cus8vSwC1k=</hash>
    </audit_log_entry>
    <audit_log_entry skyline_version="23.1.0.455-599e74ad2 (64-Bit)" time_stamp="2024-12-10T13:23:01-05:00" user="WILLCOMSTOC186C\will">
      <undo_redo>
        <type>changed_peak_start_all</type>
        <name>RAD50_3MUT_469{2:PropertySeparator}-.SLSTQASLNHELENLK.- [1, 16]{2:PropertySeparator}621.9665+++</name>
        <name>YPDIP_3MUT</name>
        <name>58.64</name>
        <name>58.75</name>
        <en_expanded>Changed start time of all peaks of RAD50_3MUT_469 &gt; -.SLSTQASLNHELENLK.- [1, 16] &gt; 621.9665+++ in "YPDIP_3MUT" from 58.64 to 58.75</en_expanded>
      </undo_redo>
      <summary>
        <type>changed_peak_start_all</type>
        <name>RAD50_3MUT_469{2:PropertySeparator}-.SLSTQASLNHELENLK.- [1, 16]{2:PropertySeparator}621.9665+++</name>
        <name>YPDIP_3MUT</name>
        <name>58.64</name>
        <name>58.75</name>
        <en_expanded>Changed start time of all peaks of RAD50_3MUT_469 &gt; -.SLSTQASLNHELENLK.- [1, 16] &gt; 621.9665+++ in "YPDIP_3MUT" from 58.64 to 58.75</en_expanded>
      </summary>
      <hash>rWSvWqvnxu4pDhLh6ojkI1ECna0=</hash>
    </audit_log_entry>
    <audit_log_entry skyline_version="23.1.0.455-599e74ad2 (64-Bit)" time_stamp="2024-12-10T13:22:57-05:00" user="WILLCOMSTOC186C\will">
      <undo_redo>
        <type>deleted_target</type>
        <name>RAD50_3MUT_469{2:PropertySeparator}-.SLSTQASLNHELENLK.- [1, 16]{2:PropertySeparator}621.9665+++{2:PropertySeparator}Q [b5 -98] - 499.2511+ (rank 14)</name>
        <en_expanded>Deleted target RAD50_3MUT_469 &gt; -.SLSTQASLNHELENLK.- [1, 16] &gt; 621.9665+++ &gt; Q [b5 -98] - 499.2511+ (rank 14)</en_expanded>
      </undo_redo>
      <summary>
        <type>deleted_target</type>
        <name>RAD50_3MUT_469{2:PropertySeparator}-.SLSTQASLNHELENLK.- [1, 16]{2:PropertySeparator}621.9665+++{2:PropertySeparator}Q [b5 -98] - 499.2511+ (rank 14)</name>
        <en_expanded>Deleted target RAD50_3MUT_469 &gt; -.SLSTQASLNHELENLK.- [1, 16] &gt; 621.9665+++ &gt; Q [b5 -98] - 499.2511+ (rank 14)</en_expanded>
      </summary>
      <hash>7XREOsMNDSQqBz3DRgBBNdFSHQ4=</hash>
    </audit_log_entry>
    <audit_log_entry skyline_version="23.1.0.455-599e74ad2 (64-Bit)" time_stamp="2024-12-10T13:22:52-05:00" user="WILLCOMSTOC186C\will">
      <undo_redo>
        <type>deleted_target</type>
        <name>RAD50_3MUT_469{2:PropertySeparator}-.SLSTQASLNHELENLK.- [1, 16]{2:PropertySeparator}621.9665+++{2:PropertySeparator}N [y3] - 374.2398+ (rank 11)</name>
        <en_expanded>Deleted target RAD50_3MUT_469 &gt; -.SLSTQASLNHELENLK.- [1, 16] &gt; 621.9665+++ &gt; N [y3] - 374.2398+ (rank 11)</en_expanded>
      </undo_redo>
      <summary>
        <type>deleted_target</type>
        <name>RAD50_3MUT_469{2:PropertySeparator}-.SLSTQASLNHELENLK.- [1, 16]{2:PropertySeparator}621.9665+++{2:PropertySeparator}N [y3] - 374.2398+ (rank 11)</name>
        <en_expanded>Deleted target RAD50_3MUT_469 &gt; -.SLSTQASLNHELENLK.- [1, 16] &gt; 621.9665+++ &gt; N [y3] - 374.2398+ (rank 11)</en_expanded>
      </summary>
      <hash>BSLA31MOtIk0ydoR2eLL4hUA7Yg=</hash>
    </audit_log_entry>
    <audit_log_entry skyline_version="23.1.0.455-599e74ad2 (64-Bit)" time_stamp="2024-12-10T13:22:43-05:00" user="WILLCOMSTOC186C\will">
      <undo_redo>
        <type>deleted_target</type>
        <name>RAD50_3MUT_469{2:PropertySeparator}-.SLSTQASLNHELENLK.- [1, 16]{2:PropertySeparator}621.9665+++{2:PropertySeparator}L [y2] - 260.1969+ (rank 10)</name>
        <en_expanded>Deleted target RAD50_3MUT_469 &gt; -.SLSTQASLNHELENLK.- [1, 16] &gt; 621.9665+++ &gt; L [y2] - 260.1969+ (rank 10)</en_expanded>
      </undo_redo>
      <summary>
        <type>deleted_target</type>
        <name>RAD50_3MUT_469{2:PropertySeparator}-.SLSTQASLNHELENLK.- [1, 16]{2:PropertySeparator}621.9665+++{2:PropertySeparator}L [y2] - 260.1969+ (rank 10)</name>
        <en_expanded>Deleted target RAD50_3MUT_469 &gt; -.SLSTQASLNHELENLK.- [1, 16] &gt; 621.9665+++ &gt; L [y2] - 260.1969+ (rank 10)</en_expanded>
      </summary>
      <hash>AbwLbIsrE3f1M64LUj12N/QGkB4=</hash>
    </audit_log_entry>
    <audit_log_entry skyline_version="23.1.0.455-599e74ad2 (64-Bit)" time_stamp="2024-12-10T13:22:40-05:00" user="WILLCOMSTOC186C\will">
      <undo_redo>
        <type>deleted_target</type>
        <name>RAD50_3MUT_469{2:PropertySeparator}-.SLSTQASLNHELENLK.- [1, 16]{2:PropertySeparator}621.9665+++{2:PropertySeparator}K [y1] - 147.1128+ (rank 4)</name>
        <en_expanded>Deleted target RAD50_3MUT_469 &gt; -.SLSTQASLNHELENLK.- [1, 16] &gt; 621.9665+++ &gt; K [y1] - 147.1128+ (rank 4)</en_expanded>
      </undo_redo>
      <summary>
        <type>deleted_target</type>
        <name>RAD50_3MUT_469{2:PropertySeparator}-.SLSTQASLNHELENLK.- [1, 16]{2:PropertySeparator}621.9665+++{2:PropertySeparator}K [y1] - 147.1128+ (rank 4)</name>
        <en_expanded>Deleted target RAD50_3MUT_469 &gt; -.SLSTQASLNHELENLK.- [1, 16] &gt; 621.9665+++ &gt; K [y1] - 147.1128+ (rank 4)</en_expanded>
      </summary>
      <hash>ShIZK7hnAizLkxsJE2tv6Pi4zYA=</hash>
    </audit_log_entry>
    <audit_log_entry skyline_version="23.1.0.455-599e74ad2 (64-Bit)" time_stamp="2024-12-10T13:22:38-05:00" user="WILLCOMSTOC186C\will">
      <undo_redo>
        <type>deleted_target</type>
        <name>RAD50_3MUT_469{2:PropertySeparator}-.SLSTQASLNHELENLK.- [1, 16]{2:PropertySeparator}621.9665+++{2:PropertySeparator}L [b2] - 201.1234+ (rank 2)</name>
        <en_expanded>Deleted target RAD50_3MUT_469 &gt; -.SLSTQASLNHELENLK.- [1, 16] &gt; 621.9665+++ &gt; L [b2] - 201.1234+ (rank 2)</en_expanded>
      </undo_redo>
      <summary>
        <type>deleted_target</type>
        <name>RAD50_3MUT_469{2:PropertySeparator}-.SLSTQASLNHELENLK.- [1, 16]{2:PropertySeparator}621.9665+++{2:PropertySeparator}L [b2] - 201.1234+ (rank 2)</name>
        <en_expanded>Deleted target RAD50_3MUT_469 &gt; -.SLSTQASLNHELENLK.- [1, 16] &gt; 621.9665+++ &gt; L [b2] - 201.1234+ (rank 2)</en_expanded>
      </summary>
      <hash>/Eyt/NHQ0M2VggJwkTJYT/cSS+o=</hash>
    </audit_log_entry>
    <audit_log_entry skyline_version="23.1.0.455-599e74ad2 (64-Bit)" time_stamp="2024-12-10T13:22:05-05:00" user="WILLCOMSTOC186C\will">
      <undo_redo>
        <type>changed_peak_end_all</type>
        <name>RAD50_WT_469{2:PropertySeparator}-.SLSTQDSLNHELENLK.- [1, 16]{2:PropertySeparator}636.6297+++</name>
        <name>YPDIP_WT</name>
        <name>59.15</name>
        <name>59.09</name>
        <en_expanded>Changed end time of all peaks of RAD50_WT_469 &gt; -.SLSTQDSLNHELENLK.- [1, 16] &gt; 636.6297+++ in "YPDIP_WT" from 59.15 to 59.09</en_expanded>
      </undo_redo>
      <summary>
        <type>changed_peak_end_all</type>
        <name>RAD50_WT_469{2:PropertySeparator}-.SLSTQDSLNHELENLK.- [1, 16]{2:PropertySeparator}636.6297+++</name>
        <name>YPDIP_WT</name>
        <name>59.15</name>
        <name>59.09</name>
        <en_expanded>Changed end time of all peaks of RAD50_WT_469 &gt; -.SLSTQDSLNHELENLK.- [1, 16] &gt; 636.6297+++ in "YPDIP_WT" from 59.15 to 59.09</en_expanded>
      </summary>
      <hash>4PRjaLgWZ2NEMMcSghwlYjf9Ams=</hash>
    </audit_log_entry>
    <audit_log_entry skyline_version="23.1.0.455-599e74ad2 (64-Bit)" time_stamp="2024-12-10T13:22:03-05:00" user="WILLCOMSTOC186C\will">
      <undo_redo>
        <type>changed_peak_start_all</type>
        <name>RAD50_WT_469{2:PropertySeparator}-.SLSTQDSLNHELENLK.- [1, 16]{2:PropertySeparator}636.6297+++</name>
        <name>YPDIP_WT</name>
        <name>58.54</name>
        <name>58.64</name>
        <en_expanded>Changed start time of all peaks of RAD50_WT_469 &gt; -.SLSTQDSLNHELENLK.- [1, 16] &gt; 636.6297+++ in "YPDIP_WT" from 58.54 to 58.64</en_expanded>
      </undo_redo>
      <summary>
        <type>changed_peak_start_all</type>
        <name>RAD50_WT_469{2:PropertySeparator}-.SLSTQDSLNHELENLK.- [1, 16]{2:PropertySeparator}636.6297+++</name>
        <name>YPDIP_WT</name>
        <name>58.54</name>
        <name>58.64</name>
        <en_expanded>Changed start time of all peaks of RAD50_WT_469 &gt; -.SLSTQDSLNHELENLK.- [1, 16] &gt; 636.6297+++ in "YPDIP_WT" from 58.54 to 58.64</en_expanded>
      </summary>
      <hash>k418uTBmNNTIbNemzlWiL5cEuEk=</hash>
    </audit_log_entry>
    <audit_log_entry skyline_version="23.1.0.455-599e74ad2 (64-Bit)" time_stamp="2024-12-10T13:21:55-05:00" user="WILLCOMSTOC186C\will">
      <undo_redo>
        <type>changed_peak_start_all</type>
        <name>RAD50_WT_469{2:PropertySeparator}-.SLSTQDSLNHELENLK.- [1, 16]{2:PropertySeparator}636.6297+++</name>
        <name>YPDIP_WT</name>
        <name>59.38</name>
        <name>59.47</name>
        <en_expanded>Changed start time of all peaks of RAD50_WT_469 &gt; -.SLSTQDSLNHELENLK.- [1, 16] &gt; 636.6297+++ in "YPDIP_WT" from 59.38 to 59.47</en_expanded>
      </undo_redo>
      <summary>
        <type>changed_peak_start_all</type>
        <name>RAD50_WT_469{2:PropertySeparator}-.SLSTQDSLNHELENLK.- [1, 16]{2:PropertySeparator}636.6297+++</name>
        <name>YPDIP_WT</name>
        <name>59.38</name>
        <name>59.47</name>
        <en_expanded>Changed start time of all peaks of RAD50_WT_469 &gt; -.SLSTQDSLNHELENLK.- [1, 16] &gt; 636.6297+++ in "YPDIP_WT" from 59.38 to 59.47</en_expanded>
      </summary>
      <hash>Nu6LyvbzFRvs5R0vvfd/ZBmpdGc=</hash>
    </audit_log_entry>
    <audit_log_entry skyline_version="23.1.0.455-599e74ad2 (64-Bit)" time_stamp="2024-12-10T13:21:51-05:00" user="WILLCOMSTOC186C\will">
      <undo_redo>
        <type>deleted_target</type>
        <name>RAD50_WT_469{2:PropertySeparator}-.SLSTQDSLNHELENLK.- [1, 16]{2:PropertySeparator}636.6297+++{2:PropertySeparator}Q [b5 -98] - 499.2511+ (rank 14)</name>
        <en_expanded>Deleted target RAD50_WT_469 &gt; -.SLSTQDSLNHELENLK.- [1, 16] &gt; 636.6297+++ &gt; Q [b5 -98] - 499.2511+ (rank 14)</en_expanded>
      </undo_redo>
      <summary>
        <type>deleted_target</type>
        <name>RAD50_WT_469{2:PropertySeparator}-.SLSTQDSLNHELENLK.- [1, 16]{2:PropertySeparator}636.6297+++{2:PropertySeparator}Q [b5 -98] - 499.2511+ (rank 14)</name>
        <en_expanded>Deleted target RAD50_WT_469 &gt; -.SLSTQDSLNHELENLK.- [1, 16] &gt; 636.6297+++ &gt; Q [b5 -98] - 499.2511+ (rank 14)</en_expanded>
      </summary>
      <hash>P8qfOdth5btmBU2R2SRuFKupWZs=</hash>
    </audit_log_entry>
    <audit_log_entry skyline_version="23.1.0.455-599e74ad2 (64-Bit)" time_stamp="2024-12-10T13:21:49-05:00" user="WILLCOMSTOC186C\will">
      <undo_redo>
        <type>deleted_target</type>
        <name>RAD50_WT_469{2:PropertySeparator}-.SLSTQDSLNHELENLK.- [1, 16]{2:PropertySeparator}636.6297+++{2:PropertySeparator}D [b6] - 712.2549+ (rank 3)</name>
        <en_expanded>Deleted target RAD50_WT_469 &gt; -.SLSTQDSLNHELENLK.- [1, 16] &gt; 636.6297+++ &gt; D [b6] - 712.2549+ (rank 3)</en_expanded>
      </undo_redo>
      <summary>
        <type>deleted_target</type>
        <name>RAD50_WT_469{2:PropertySeparator}-.SLSTQDSLNHELENLK.- [1, 16]{2:PropertySeparator}636.6297+++{2:PropertySeparator}D [b6] - 712.2549+ (rank 3)</name>
        <en_expanded>Deleted target RAD50_WT_469 &gt; -.SLSTQDSLNHELENLK.- [1, 16] &gt; 636.6297+++ &gt; D [b6] - 712.2549+ (rank 3)</en_expanded>
      </summary>
      <hash>6OBta8bKYpCpXImRP/T3hL/K/m4=</hash>
    </audit_log_entry>
    <audit_log_entry skyline_version="23.1.0.455-599e74ad2 (64-Bit)" time_stamp="2024-12-10T13:21:02-05:00" user="WILLCOMSTOC186C\will">
      <undo_redo>
        <type>deleted_target</type>
        <name>RAD50_WT_469{2:PropertySeparator}-.SLSTQDSLNHELENLK.- [1, 16]{2:PropertySeparator}636.6297+++{2:PropertySeparator}L [y2] - 260.1969+ (rank 6)</name>
        <en_expanded>Deleted target RAD50_WT_469 &gt; -.SLSTQDSLNHELENLK.- [1, 16] &gt; 636.6297+++ &gt; L [y2] - 260.1969+ (rank 6)</en_expanded>
      </undo_redo>
      <summary>
        <type>deleted_target</type>
        <name>RAD50_WT_469{2:PropertySeparator}-.SLSTQDSLNHELENLK.- [1, 16]{2:PropertySeparator}636.6297+++{2:PropertySeparator}L [y2] - 260.1969+ (rank 6)</name>
        <en_expanded>Deleted target RAD50_WT_469 &gt; -.SLSTQDSLNHELENLK.- [1, 16] &gt; 636.6297+++ &gt; L [y2] - 260.1969+ (rank 6)</en_expanded>
      </summary>
      <hash>bWaaqreOP1VG5egkgyTEXnz8kYM=</hash>
    </audit_log_entry>
    <audit_log_entry skyline_version="23.1.0.455-599e74ad2 (64-Bit)" time_stamp="2024-12-10T13:20:57-05:00" user="WILLCOMSTOC186C\will">
      <undo_redo>
        <type>deleted_target</type>
        <name>RAD50_WT_469{2:PropertySeparator}-.SLSTQDSLNHELENLK.- [1, 16]{2:PropertySeparator}636.6297+++{2:PropertySeparator}K [y1] - 147.1128+ (rank 2)</name>
        <en_expanded>Deleted target RAD50_WT_469 &gt; -.SLSTQDSLNHELENLK.- [1, 16] &gt; 636.6297+++ &gt; K [y1] - 147.1128+ (rank 2)</en_expanded>
      </undo_redo>
      <summary>
        <type>deleted_target</type>
        <name>RAD50_WT_469{2:PropertySeparator}-.SLSTQDSLNHELENLK.- [1, 16]{2:PropertySeparator}636.6297+++{2:PropertySeparator}K [y1] - 147.1128+ (rank 2)</name>
        <en_expanded>Deleted target RAD50_WT_469 &gt; -.SLSTQDSLNHELENLK.- [1, 16] &gt; 636.6297+++ &gt; K [y1] - 147.1128+ (rank 2)</en_expanded>
      </summary>
      <hash>0rlPpUsh59vWtRJ3Azw5YjQcqNo=</hash>
    </audit_log_entry>
    <audit_log_entry skyline_version="23.1.0.455-599e74ad2 (64-Bit)" time_stamp="2024-12-10T13:20:52-05:00" user="WILLCOMSTOC186C\will">
      <undo_redo>
        <type>deleted_target</type>
        <name>RAD50_WT_469{2:PropertySeparator}-.SLSTQDSLNHELENLK.- [1, 16]{2:PropertySeparator}636.6297+++{2:PropertySeparator}L [b2] - 201.1234+ (rank 1)</name>
        <en_expanded>Deleted target RAD50_WT_469 &gt; -.SLSTQDSLNHELENLK.- [1, 16] &gt; 636.6297+++ &gt; L [b2] - 201.1234+ (rank 1)</en_expanded>
      </undo_redo>
      <summary>
        <type>deleted_target</type>
        <name>RAD50_WT_469{2:PropertySeparator}-.SLSTQDSLNHELENLK.- [1, 16]{2:PropertySeparator}636.6297+++{2:PropertySeparator}L [b2] - 201.1234+ (rank 1)</name>
        <en_expanded>Deleted target RAD50_WT_469 &gt; -.SLSTQDSLNHELENLK.- [1, 16] &gt; 636.6297+++ &gt; L [b2] - 201.1234+ (rank 1)</en_expanded>
      </summary>
      <hash>KZEvt2/m2gNSQRTZU4SvqYwZwCY=</hash>
    </audit_log_entry>
    <audit_log_entry skyline_version="23.1.0.455-599e74ad2 (64-Bit)" time_stamp="2024-12-10T13:20:32-05:00" user="WILLCOMSTOC186C\will">
      <undo_redo>
        <type>deleted_target</type>
        <name>RAD50_WT_469{2:PropertySeparator}-.SLSTQDSLNHELENLK.- [1, 16]{2:PropertySeparator}636.6297+++{2:PropertySeparator}L [y2] - 260.1969+ (rank 5)</name>
        <en_expanded>Deleted target RAD50_WT_469 &gt; -.SLSTQDSLNHELENLK.- [1, 16] &gt; 636.6297+++ &gt; L [y2] - 260.1969+ (rank 5)</en_expanded>
      </undo_redo>
      <summary>
        <type>deleted_target</type>
        <name>RAD50_WT_469{2:PropertySeparator}-.SLSTQDSLNHELENLK.- [1, 16]{2:PropertySeparator}636.6297+++{2:PropertySeparator}L [y2] - 260.1969+ (rank 5)</name>
        <en_expanded>Deleted target RAD50_WT_469 &gt; -.SLSTQDSLNHELENLK.- [1, 16] &gt; 636.6297+++ &gt; L [y2] - 260.1969+ (rank 5)</en_expanded>
      </summary>
      <hash>UObWE5DCjkJV3NppVSOuH/oG6EA=</hash>
    </audit_log_entry>
    <audit_log_entry skyline_version="23.1.0.455-599e74ad2 (64-Bit)" time_stamp="2024-12-10T13:20:26-05:00" user="WILLCOMSTOC186C\will">
      <undo_redo>
        <type>deleted_target</type>
        <name>RAD50_WT_469{2:PropertySeparator}-.SLSTQDSLNHELENLK.- [1, 16]{2:PropertySeparator}636.6297+++{2:PropertySeparator}K [y1] - 147.1128+ (rank 2)</name>
        <en_expanded>Deleted target RAD50_WT_469 &gt; -.SLSTQDSLNHELENLK.- [1, 16] &gt; 636.6297+++ &gt; K [y1] - 147.1128+ (rank 2)</en_expanded>
      </undo_redo>
      <summary>
        <type>deleted_target</type>
        <name>RAD50_WT_469{2:PropertySeparator}-.SLSTQDSLNHELENLK.- [1, 16]{2:PropertySeparator}636.6297+++{2:PropertySeparator}K [y1] - 147.1128+ (rank 2)</name>
        <en_expanded>Deleted target RAD50_WT_469 &gt; -.SLSTQDSLNHELENLK.- [1, 16] &gt; 636.6297+++ &gt; K [y1] - 147.1128+ (rank 2)</en_expanded>
      </summary>
      <hash>T8pihl7Cvvu4vCHnGpyH2fPD4Eg=</hash>
    </audit_log_entry>
    <audit_log_entry skyline_version="23.1.0.455-599e74ad2 (64-Bit)" time_stamp="2024-12-10T13:20:21-05:00" user="WILLCOMSTOC186C\will">
      <undo_redo>
        <type>deleted_target</type>
        <name>RAD50_WT_469{2:PropertySeparator}-.SLSTQDSLNHELENLK.- [1, 16]{2:PropertySeparator}636.6297+++{2:PropertySeparator}L [b2] - 201.1234+ (rank 1)</name>
        <en_expanded>Deleted target RAD50_WT_469 &gt; -.SLSTQDSLNHELENLK.- [1, 16] &gt; 636.6297+++ &gt; L [b2] - 201.1234+ (rank 1)</en_expanded>
      </undo_redo>
      <summary>
        <type>deleted_target</type>
        <name>RAD50_WT_469{2:PropertySeparator}-.SLSTQDSLNHELENLK.- [1, 16]{2:PropertySeparator}636.6297+++{2:PropertySeparator}L [b2] - 201.1234+ (rank 1)</name>
        <en_expanded>Deleted target RAD50_WT_469 &gt; -.SLSTQDSLNHELENLK.- [1, 16] &gt; 636.6297+++ &gt; L [b2] - 201.1234+ (rank 1)</en_expanded>
      </summary>
      <hash>qXbaOreLo4x+5nd0wk9gDPWi/AM=</hash>
    </audit_log_entry>
    <audit_log_entry skyline_version="23.1.0.455-599e74ad2 (64-Bit)" time_stamp="2024-12-10T13:17:48-05:00" user="WILLCOMSTOC186C\will">
      <undo_redo>
        <type>deleted_target</type>
        <name>RAD50_3MUT_469{2:PropertySeparator}-.SLSTQASLNHELENLK.- [1, 16]{2:PropertySeparator}621.9665+++{2:PropertySeparator}L [b2] - 201.1234+ (rank 1)</name>
        <en_expanded>Deleted target RAD50_3MUT_469 &gt; -.SLSTQASLNHELENLK.- [1, 16] &gt; 621.9665+++ &gt; L [b2] - 201.1234+ (rank 1)</en_expanded>
      </undo_redo>
      <summary>
        <type>deleted_target</type>
        <name>RAD50_3MUT_469{2:PropertySeparator}-.SLSTQASLNHELENLK.- [1, 16]{2:PropertySeparator}621.9665+++{2:PropertySeparator}L [b2] - 201.1234+ (rank 1)</name>
        <en_expanded>Deleted target RAD50_3MUT_469 &gt; -.SLSTQASLNHELENLK.- [1, 16] &gt; 621.9665+++ &gt; L [b2] - 201.1234+ (rank 1)</en_expanded>
      </summary>
      <hash>lg3VZ1VmWKrbnsyi8TwAPsUcFEs=</hash>
    </audit_log_entry>
    <audit_log_entry skyline_version="23.1.0.455-599e74ad2 (64-Bit)" time_stamp="2024-12-10T13:17:45-05:00" user="WILLCOMSTOC186C\will">
      <undo_redo>
        <type>deleted_target</type>
        <name>RAD50_3MUT_469{2:PropertySeparator}-.SLSTQASLNHELENLK.- [1, 16]{2:PropertySeparator}621.9665+++{2:PropertySeparator}K [y1] - 147.1128+ (rank 2)</name>
        <en_expanded>Deleted target RAD50_3MUT_469 &gt; -.SLSTQASLNHELENLK.- [1, 16] &gt; 621.9665+++ &gt; K [y1] - 147.1128+ (rank 2)</en_expanded>
      </undo_redo>
      <summary>
        <type>deleted_target</type>
        <name>RAD50_3MUT_469{2:PropertySeparator}-.SLSTQASLNHELENLK.- [1, 16]{2:PropertySeparator}621.9665+++{2:PropertySeparator}K [y1] - 147.1128+ (rank 2)</name>
        <en_expanded>Deleted target RAD50_3MUT_469 &gt; -.SLSTQASLNHELENLK.- [1, 16] &gt; 621.9665+++ &gt; K [y1] - 147.1128+ (rank 2)</en_expanded>
      </summary>
      <hash>x2ujjC4S3A69qYKgqHqTXhSxYaI=</hash>
    </audit_log_entry>
    <audit_log_entry skyline_version="23.1.0.455-599e74ad2 (64-Bit)" time_stamp="2024-12-10T13:17:42-05:00" user="WILLCOMSTOC186C\will">
      <undo_redo>
        <type>deleted_target</type>
        <name>RAD50_3MUT_469{2:PropertySeparator}-.SLSTQASLNHELENLK.- [1, 16]{2:PropertySeparator}621.9665+++{2:PropertySeparator}L [y2] - 260.1969+ (rank 3)</name>
        <en_expanded>Deleted target RAD50_3MUT_469 &gt; -.SLSTQASLNHELENLK.- [1, 16] &gt; 621.9665+++ &gt; L [y2] - 260.1969+ (rank 3)</en_expanded>
      </undo_redo>
      <summary>
        <type>deleted_target</type>
        <name>RAD50_3MUT_469{2:PropertySeparator}-.SLSTQASLNHELENLK.- [1, 16]{2:PropertySeparator}621.9665+++{2:PropertySeparator}L [y2] - 260.1969+ (rank 3)</name>
        <en_expanded>Deleted target RAD50_3MUT_469 &gt; -.SLSTQASLNHELENLK.- [1, 16] &gt; 621.9665+++ &gt; L [y2] - 260.1969+ (rank 3)</en_expanded>
      </summary>
      <hash>icU8KZcBY0oXSKa7N1EQw5514cQ=</hash>
    </audit_log_entry>
    <audit_log_entry skyline_version="23.1.0.455-599e74ad2 (64-Bit)" time_stamp="2024-12-10T13:16:32-05:00" user="WILLCOMSTOC186C\will">
      <undo_redo>
        <type>deleted_target</type>
        <name>RAD50_3MUT_469{2:PropertySeparator}-.SLSTQASLNHELENLK.- [1, 16]{2:PropertySeparator}595.3110+++{2:PropertySeparator}Q [b5] - 517.2617+ (rank 14)</name>
        <en_expanded>Deleted target RAD50_3MUT_469 &gt; -.SLSTQASLNHELENLK.- [1, 16] &gt; 595.3110+++ &gt; Q [b5] - 517.2617+ (rank 14)</en_expanded>
      </undo_redo>
      <summary>
        <type>deleted_target</type>
        <name>RAD50_3MUT_469{2:PropertySeparator}-.SLSTQASLNHELENLK.- [1, 16]{2:PropertySeparator}595.3110+++{2:PropertySeparator}Q [b5] - 517.2617+ (rank 14)</name>
        <en_expanded>Deleted target RAD50_3MUT_469 &gt; -.SLSTQASLNHELENLK.- [1, 16] &gt; 595.3110+++ &gt; Q [b5] - 517.2617+ (rank 14)</en_expanded>
      </summary>
      <hash>+DNh1YtV0oA433Qf8HMKP1L7T0c=</hash>
    </audit_log_entry>
    <audit_log_entry skyline_version="23.1.0.455-599e74ad2 (64-Bit)" time_stamp="2024-12-10T13:14:53-05:00" user="WILLCOMSTOC186C\will">
      <extra_info>{0:ImportResultsSettings_FileNames} = 
[
    "{4:C:\Skyline Projects\Tel1_RAD50\241206_SB_Rad50_YPDIP_3MUT_6pct_PRM.mzXML}",
    "{4:C:\Skyline Projects\Tel1_RAD50\241206_SB_Rad50_YPDIP_WT_6pct_PRM.mzXML}"
],
{0:ImportResultsSettings_SingleInjectionReplicates} = {3:True},
{0:ImportResultsSettings_FileImportOption} = "{6:ImportResultsSimultaneousFileOptions_many}",
{0:ImportResultsSettings_Prefix} = "241206_SB_Rad50_YPDIP_",
{0:ImportResultsSettings_Suffix} = "T_6pct_PRM"</extra_info>
      <undo_redo>
        <type>imported_results</type>
        <name>2</name>
        <en_expanded>Imported results from 2 files</en_expanded>
      </undo_redo>
      <summary>
        <type>imported_results</type>
        <name>2</name>
        <en_expanded>Imported results from 2 files</en_expanded>
      </summary>
      <all_info>
        <type>contains</type>
        <name>{0:ImportResultsSettings}{2:PropertySeparator}{0:ImportResultsSettings_FileNames}</name>
        <name>"{4:C:\Skyline Projects\Tel1_RAD50\241206_SB_Rad50_YPDIP_3MUT_6pct_PRM.mzXML}"</name>
        <en_expanded>Import results settings &gt; File names : contains "C:\Skyline Projects\Tel1_RAD50\241206_SB_Rad50_YPDIP_3MUT_6pct_PRM.mzXML"</en_expanded>
      </all_info>
      <all_info>
        <type>contains</type>
        <name>{0:ImportResultsSettings}{2:PropertySeparator}{0:ImportResultsSettings_FileNames}</name>
        <name>"{4:C:\Skyline Projects\Tel1_RAD50\241206_SB_Rad50_YPDIP_WT_6pct_PRM.mzXML}"</name>
        <en_expanded>Import results settings &gt; File names : contains "C:\Skyline Projects\Tel1_RAD50\241206_SB_Rad50_YPDIP_WT_6pct_PRM.mzXML"</en_expanded>
      </all_info>
      <all_info>
        <type>is_</type>
        <name>{0:ImportResultsSettings}{2:PropertySeparator}{0:ImportResultsSettings_SingleInjectionReplicates}</name>
        <name>{3:True}</name>
        <en_expanded>Import results settings &gt; Add single-injection replicates in files is True</en_expanded>
      </all_info>
      <all_info>
        <type>is_</type>
        <name>{0:ImportResultsSettings}{2:PropertySeparator}{0:ImportResultsSettings_FileImportOption}</name>
        <name>"{6:ImportResultsSimultaneousFileOptions_many}"</name>
        <en_expanded>Import results settings &gt; Files to import simultaneously is "Many"</en_expanded>
      </all_info>
      <all_info>
        <type>is_</type>
        <name>{0:ImportResultsSettings}{2:PropertySeparator}{0:ImportResultsSettings_Prefix}</name>
        <name>"241206_SB_Rad50_YPDIP_"</name>
        <en_expanded>Import results settings &gt; Removed prefix is "241206_SB_Rad50_YPDIP_"</en_expanded>
      </all_info>
      <all_info>
        <type>is_</type>
        <name>{0:ImportResultsSettings}{2:PropertySeparator}{0:ImportResultsSettings_Suffix}</name>
        <name>"T_6pct_PRM"</name>
        <en_expanded>Import results settings &gt; Removed suffix is "T_6pct_PRM"</en_expanded>
      </all_info>
      <en_extra_info>File names = 
[
    "C:\Skyline Projects\Tel1_RAD50\241206_SB_Rad50_YPDIP_3MUT_6pct_PRM.mzXML",
    "C:\Skyline Projects\Tel1_RAD50\241206_SB_Rad50_YPDIP_WT_6pct_PRM.mzXML"
],
Add single-injection replicates in files = True,
Files to import simultaneously = "Many",
Removed prefix = "241206_SB_Rad50_YPDIP_",
Removed suffix = "T_6pct_PRM"</en_extra_info>
      <hash>GpF76USUrKRHleo82Xo/dNAis2A=</hash>
    </audit_log_entry>
    <audit_log_entry skyline_version="23.1.0.455-599e74ad2 (64-Bit)" time_stamp="2024-12-10T13:14:31-05:00" user="WILLCOMSTOC186C\will">
      <undo_redo>
        <type>removed_all</type>
        <name>{0:SrmSettings_PeptideSettings}{2:TabSeparator}{0:PeptideSettings_Modifications}{2:PropertySeparator}{0:PeptideModifications_HeavyModifications}{2:PropertySeparator}"heavy"</name>
        <en_expanded>Peptide Settings -- Modifications &gt; Isotope modifications &gt; "heavy": removed all</en_expanded>
      </undo_redo>
      <summary>
        <type>removed_all</type>
        <name>{0:Settings}{2:PropertySeparator}{0:SrmSettings_PeptideSettings}{2:TabSeparator}{0:PeptideSettings_Modifications}{2:PropertySeparator}{0:PeptideModifications_HeavyModifications}{2:PropertySeparator}"heavy"</name>
        <en_expanded>Settings &gt; Peptide Settings -- Modifications &gt; Isotope modifications &gt; "heavy": removed all</en_expanded>
      </summary>
      <all_info>
        <type>removed_all</type>
        <name>{0:Settings}{2:PropertySeparator}{0:SrmSettings_PeptideSettings}{2:TabSeparator}{0:PeptideSettings_Modifications}{2:PropertySeparator}{0:PeptideModifications_HeavyModifications}{2:PropertySeparator}"heavy"</name>
        <en_expanded>Settings &gt; Peptide Settings -- Modifications &gt; Isotope modifications &gt; "heavy": removed all</en_expanded>
      </all_info>
      <hash>rN/FoZocL2nNRd54osU1Mr/yTp4=</hash>
    </audit_log_entry>
    <audit_log_entry skyline_version="23.1.0.455-599e74ad2 (64-Bit)" time_stamp="2024-12-10T13:13:38-05:00" user="WILLCOMSTOC186C\will">
      <undo_redo>
        <type>added_to</type>
        <name>{0:SrmSettings_PeptideSettings}{2:TabSeparator}{0:PeptideSettings_Libraries}{2:PropertySeparator}{0:PeptideLibraries_LibrarySpecs}</name>
        <name>"RAD50_YPDIP_Lib"</name>
        <en_expanded>Peptide Settings -- Library &gt; Libraries : "RAD50_YPDIP_Lib" was added</en_expanded>
      </undo_redo>
      <summary>
        <type>added_to</type>
        <name>{0:Settings}{2:PropertySeparator}{0:SrmSettings_PeptideSettings}{2:TabSeparator}{0:PeptideSettings_Libraries}{2:PropertySeparator}{0:PeptideLibraries_LibrarySpecs}</name>
        <name>"RAD50_YPDIP_Lib"</name>
        <en_expanded>Settings &gt; Peptide Settings -- Library &gt; Libraries : "RAD50_YPDIP_Lib" was added</en_expanded>
      </summary>
      <all_info>
        <type>added_to</type>
        <name>{0:Settings}{2:PropertySeparator}{0:SrmSettings_PeptideSettings}{2:TabSeparator}{0:PeptideSettings_Libraries}{2:PropertySeparator}{0:PeptideLibraries_LibrarySpecs}</name>
        <name>"RAD50_YPDIP_Lib"</name>
        <en_expanded>Settings &gt; Peptide Settings -- Library &gt; Libraries : "RAD50_YPDIP_Lib" was added</en_expanded>
      </all_info>
      <all_info>
        <type>is_</type>
        <name>{0:Settings}{2:PropertySeparator}{0:SrmSettings_PeptideSettings}{2:TabSeparator}{0:PeptideSettings_Libraries}{2:PropertySeparator}{0:PeptideLibraries_LibrarySpecs}{2:PropertySeparator}"RAD50_YPDIP_Lib"{2:PropertySeparator}{0:LibrarySpec_FilePathAuditLog}</name>
        <name>"{4:C:\Skyline Projects\Tel1_RAD50\RAD50_IP_SpecLib\RAD50_YPDIP_Lib.blib}"</name>
        <en_expanded>Settings &gt; Peptide Settings -- Library &gt; Libraries &gt; "RAD50_YPDIP_Lib" &gt; Path is "C:\Skyline Projects\Tel1_RAD50\RAD50_IP_SpecLib\RAD50_YPDIP_Lib.blib"</en_expanded>
      </all_info>
      <hash>QfyhSH5TO3EvDZ1Sy8H44HiQzmQ=</hash>
    </audit_log_entry>
    <audit_log_entry skyline_version="23.1.0.455-599e74ad2 (64-Bit)" time_stamp="2024-12-10T12:51:32-05:00" user="WILLCOMSTOC186C\will">
      <undo_redo>
        <type>changed</type>
        <name>{0:SrmSettings_PeptideSettings}{2:TabSeparator}{0:PeptideSettings_Modifications}{2:PropertySeparator}{0:PeptideModifications_HeavyModifications}{2:PropertySeparator}"heavy"</name>
        <en_expanded>Peptide Settings -- Modifications &gt; Isotope modifications &gt; "heavy" changed</en_expanded>
      </undo_redo>
      <summary>
        <type>changed</type>
        <name>{0:Settings}{2:PropertySeparator}{0:SrmSettings_PeptideSettings}{2:TabSeparator}{0:PeptideSettings_Modifications}{2:PropertySeparator}{0:PeptideModifications_HeavyModifications}{2:PropertySeparator}"heavy"</name>
        <en_expanded>Settings &gt; Peptide Settings -- Modifications &gt; Isotope modifications &gt; "heavy" changed</en_expanded>
      </summary>
      <all_info>
        <type>added_to</type>
        <name>{0:Settings}{2:PropertySeparator}{0:SrmSettings_PeptideSettings}{2:TabSeparator}{0:PeptideSettings_Modifications}{2:PropertySeparator}{0:PeptideModifications_HeavyModifications}{2:PropertySeparator}"heavy"</name>
        <name>"Label:13C(6)15N(4) (R)"</name>
        <en_expanded>Settings &gt; Peptide Settings -- Modifications &gt; Isotope modifications &gt; "heavy" : "Label:13C(6)15N(4) (R)" was added</en_expanded>
      </all_info>
      <all_info>
        <type>is_</type>
        <name>{0:Settings}{2:PropertySeparator}{0:SrmSettings_PeptideSettings}{2:TabSeparator}{0:PeptideSettings_Modifications}{2:PropertySeparator}{0:PeptideModifications_HeavyModifications}{2:PropertySeparator}"heavy"{2:PropertySeparator}"Label:13C(6)15N(4) (R)"{2:PropertySeparator}{0:StaticMod_AAs}</name>
        <name>"R"</name>
        <en_expanded>Settings &gt; Peptide Settings -- Modifications &gt; Isotope modifications &gt; "heavy" &gt; "Label:13C(6)15N(4) (R)" &gt; Amino acid is "R"</en_expanded>
      </all_info>
      <all_info>
        <type>is_</type>
        <name>{0:Settings}{2:PropertySeparator}{0:SrmSettings_PeptideSettings}{2:TabSeparator}{0:PeptideSettings_Modifications}{2:PropertySeparator}{0:PeptideModifications_HeavyModifications}{2:PropertySeparator}"heavy"{2:PropertySeparator}"Label:13C(6)15N(4) (R)"{2:PropertySeparator}{0:StaticMod_Label13C}</name>
        <name>{3:True}</name>
        <en_expanded>Settings &gt; Peptide Settings -- Modifications &gt; Isotope modifications &gt; "heavy" &gt; "Label:13C(6)15N(4) (R)" &gt; 13C is True</en_expanded>
      </all_info>
      <all_info>
        <type>is_</type>
        <name>{0:Settings}{2:PropertySeparator}{0:SrmSettings_PeptideSettings}{2:TabSeparator}{0:PeptideSettings_Modifications}{2:PropertySeparator}{0:PeptideModifications_HeavyModifications}{2:PropertySeparator}"heavy"{2:PropertySeparator}"Label:13C(6)15N(4) (R)"{2:PropertySeparator}{0:StaticMod_Label15N}</name>
        <name>{3:True}</name>
        <en_expanded>Settings &gt; Peptide Settings -- Modifications &gt; Isotope modifications &gt; "heavy" &gt; "Label:13C(6)15N(4) (R)" &gt; 15N is True</en_expanded>
      </all_info>
      <all_info>
        <type>added_to</type>
        <name>{0:Settings}{2:PropertySeparator}{0:SrmSettings_PeptideSettings}{2:TabSeparator}{0:PeptideSettings_Modifications}{2:PropertySeparator}{0:PeptideModifications_HeavyModifications}{2:PropertySeparator}"heavy"</name>
        <name>"Label:13C(6)15N(2) (K)"</name>
        <en_expanded>Settings &gt; Peptide Settings -- Modifications &gt; Isotope modifications &gt; "heavy" : "Label:13C(6)15N(2) (K)" was added</en_expanded>
      </all_info>
      <all_info>
        <type>is_</type>
        <name>{0:Settings}{2:PropertySeparator}{0:SrmSettings_PeptideSettings}{2:TabSeparator}{0:PeptideSettings_Modifications}{2:PropertySeparator}{0:PeptideModifications_HeavyModifications}{2:PropertySeparator}"heavy"{2:PropertySeparator}"Label:13C(6)15N(2) (K)"{2:PropertySeparator}{0:StaticMod_AAs}</name>
        <name>"K"</name>
        <en_expanded>Settings &gt; Peptide Settings -- Modifications &gt; Isotope modifications &gt; "heavy" &gt; "Label:13C(6)15N(2) (K)" &gt; Amino acid is "K"</en_expanded>
      </all_info>
      <all_info>
        <type>is_</type>
        <name>{0:Settings}{2:PropertySeparator}{0:SrmSettings_PeptideSettings}{2:TabSeparator}{0:PeptideSettings_Modifications}{2:PropertySeparator}{0:PeptideModifications_HeavyModifications}{2:PropertySeparator}"heavy"{2:PropertySeparator}"Label:13C(6)15N(2) (K)"{2:PropertySeparator}{0:StaticMod_Label13C}</name>
        <name>{3:True}</name>
        <en_expanded>Settings &gt; Peptide Settings -- Modifications &gt; Isotope modifications &gt; "heavy" &gt; "Label:13C(6)15N(2) (K)" &gt; 13C is True</en_expanded>
      </all_info>
      <all_info>
        <type>is_</type>
        <name>{0:Settings}{2:PropertySeparator}{0:SrmSettings_PeptideSettings}{2:TabSeparator}{0:PeptideSettings_Modifications}{2:PropertySeparator}{0:PeptideModifications_HeavyModifications}{2:PropertySeparator}"heavy"{2:PropertySeparator}"Label:13C(6)15N(2) (K)"{2:PropertySeparator}{0:StaticMod_Label15N}</name>
        <name>{3:True}</name>
        <en_expanded>Settings &gt; Peptide Settings -- Modifications &gt; Isotope modifications &gt; "heavy" &gt; "Label:13C(6)15N(2) (K)" &gt; 15N is True</en_expanded>
      </all_info>
      <hash>/Quke4Ckp/omeBeC/+dr5ynEnns=</hash>
    </audit_log_entry>
    <audit_log_entry skyline_version="23.1.0.455-599e74ad2 (64-Bit)" time_stamp="2024-12-10T12:51:16-05:00" user="WILLCOMSTOC186C\will">
      <undo_redo>
        <type>managed_results</type>
        <en_expanded>Managed results</en_expanded>
      </undo_redo>
      <summary>
        <type>managed_results</type>
        <en_expanded>Managed results</en_expanded>
      </summary>
      <all_info>
        <type>removed_all_replicates</type>
        <en_expanded>Removed all replicates</en_expanded>
      </all_info>
      <hash>+dWLVkSU6UVaqpHtvxKJdnFIM2g=</hash>
    </audit_log_entry>
    <audit_log_entry skyline_version="23.1.0.455-599e74ad2 (64-Bit)" time_stamp="2024-12-10T12:50:15-05:00" user="WILLCOMSTOC186C\will">
      <undo_redo>
        <type>changed</type>
        <name>{0:SrmSettings_PeptideSettings}{2:TabSeparator}{0:PeptideSettings_Libraries}{2:PropertySeparator}{0:PeptideLibraries_LibrarySpecs}</name>
        <en_expanded>Peptide Settings -- Library &gt; Libraries changed</en_expanded>
      </undo_redo>
      <summary>
        <type>changed</type>
        <name>{0:Settings}{2:PropertySeparator}{0:SrmSettings_PeptideSettings}{2:TabSeparator}{0:PeptideSettings_Libraries}{2:PropertySeparator}{0:PeptideLibraries_LibrarySpecs}</name>
        <en_expanded>Settings &gt; Peptide Settings -- Library &gt; Libraries changed</en_expanded>
      </summary>
      <all_info>
        <type>removed_from</type>
        <name>{0:Settings}{2:PropertySeparator}{0:SrmSettings_PeptideSettings}{2:TabSeparator}{0:PeptideSettings_Libraries}{2:PropertySeparator}{0:PeptideLibraries_LibrarySpecs}</name>
        <name>"RAD50_PRM"</name>
        <en_expanded>Settings &gt; Peptide Settings -- Library &gt; Libraries : "RAD50_PRM" was removed</en_expanded>
      </all_info>
      <all_info>
        <type>added_to</type>
        <name>{0:Settings}{2:PropertySeparator}{0:SrmSettings_PeptideSettings}{2:TabSeparator}{0:PeptideSettings_Libraries}{2:PropertySeparator}{0:PeptideLibraries_LibrarySpecs}</name>
        <name>"RAD50_IP_WT_MUT"</name>
        <en_expanded>Settings &gt; Peptide Settings -- Library &gt; Libraries : "RAD50_IP_WT_MUT" was added</en_expanded>
      </all_info>
      <all_info>
        <type>is_</type>
        <name>{0:Settings}{2:PropertySeparator}{0:SrmSettings_PeptideSettings}{2:TabSeparator}{0:PeptideSettings_Libraries}{2:PropertySeparator}{0:PeptideLibraries_LibrarySpecs}{2:PropertySeparator}"RAD50_IP_WT_MUT"{2:PropertySeparator}{0:LibrarySpec_FilePathAuditLog}</name>
        <name>"{4:C:\Skyline Projects\Tel1_RAD50\RAD50_IP_SpecLib\RAD50_IP_SpecLib.blib}"</name>
        <en_expanded>Settings &gt; Peptide Settings -- Library &gt; Libraries &gt; "RAD50_IP_WT_MUT" &gt; Path is "C:\Skyline Projects\Tel1_RAD50\RAD50_IP_SpecLib\RAD50_IP_SpecLib.blib"</en_expanded>
      </all_info>
      <hash>pmZhd/HJD/UGj6l7xRoZnaJGjzo=</hash>
    </audit_log_entry>
    <audit_log_entry skyline_version="23.1.0.455-599e74ad2 (64-Bit)" time_stamp="2024-12-10T12:49:45-05:00" user="WILLCOMSTOC186C\will">
      <undo_redo>
        <type>removed_from</type>
        <name>{0:SrmSettings_PeptideSettings}{2:TabSeparator}{0:PeptideSettings_Libraries}{2:PropertySeparator}{0:PeptideLibraries_LibrarySpecs}</name>
        <name>"RAD50_IP_WT_MUT"</name>
        <en_expanded>Peptide Settings -- Library &gt; Libraries : "RAD50_IP_WT_MUT" was removed</en_expanded>
      </undo_redo>
      <summary>
        <type>removed_from</type>
        <name>{0:Settings}{2:PropertySeparator}{0:SrmSettings_PeptideSettings}{2:TabSeparator}{0:PeptideSettings_Libraries}{2:PropertySeparator}{0:PeptideLibraries_LibrarySpecs}</name>
        <name>"RAD50_IP_WT_MUT"</name>
        <en_expanded>Settings &gt; Peptide Settings -- Library &gt; Libraries : "RAD50_IP_WT_MUT" was removed</en_expanded>
      </summary>
      <all_info>
        <type>removed_from</type>
        <name>{0:Settings}{2:PropertySeparator}{0:SrmSettings_PeptideSettings}{2:TabSeparator}{0:PeptideSettings_Libraries}{2:PropertySeparator}{0:PeptideLibraries_LibrarySpecs}</name>
        <name>"RAD50_IP_WT_MUT"</name>
        <en_expanded>Settings &gt; Peptide Settings -- Library &gt; Libraries : "RAD50_IP_WT_MUT" was removed</en_expanded>
      </all_info>
      <hash>i3zjaXbT1mxZHMZqZmkzFGNg5U8=</hash>
    </audit_log_entry>
    <audit_log_entry skyline_version="23.1.0.455-599e74ad2 (64-Bit)" time_stamp="2024-12-10T12:49:27-05:00" user="WILLCOMSTOC186C\will">
      <undo_redo>
        <type>added_to</type>
        <name>{0:SrmSettings_PeptideSettings}{2:TabSeparator}{0:PeptideSettings_Modifications}{2:PropertySeparator}{0:PeptideModifications_StaticModifications}</name>
        <name>"Phospho (ST)"</name>
        <en_expanded>Peptide Settings -- Modifications &gt; Structural modifications : "Phospho (ST)" was added</en_expanded>
      </undo_redo>
      <summary>
        <type>added_to</type>
        <name>{0:Settings}{2:PropertySeparator}{0:SrmSettings_PeptideSettings}{2:TabSeparator}{0:PeptideSettings_Modifications}{2:PropertySeparator}{0:PeptideModifications_StaticModifications}</name>
        <name>"Phospho (ST)"</name>
        <en_expanded>Settings &gt; Peptide Settings -- Modifications &gt; Structural modifications : "Phospho (ST)" was added</en_expanded>
      </summary>
      <all_info>
        <type>added_to</type>
        <name>{0:Settings}{2:PropertySeparator}{0:SrmSettings_PeptideSettings}{2:TabSeparator}{0:PeptideSettings_Modifications}{2:PropertySeparator}{0:PeptideModifications_StaticModifications}</name>
        <name>"Phospho (ST)"</name>
        <en_expanded>Settings &gt; Peptide Settings -- Modifications &gt; Structural modifications : "Phospho (ST)" was added</en_expanded>
      </all_info>
      <all_info>
        <type>is_</type>
        <name>{0:Settings}{2:PropertySeparator}{0:SrmSettings_PeptideSettings}{2:TabSeparator}{0:PeptideSettings_Modifications}{2:PropertySeparator}{0:PeptideModifications_StaticModifications}{2:PropertySeparator}"Phospho (ST)"{2:PropertySeparator}{0:StaticMod_AAs}</name>
        <name>"S, T"</name>
        <en_expanded>Settings &gt; Peptide Settings -- Modifications &gt; Structural modifications &gt; "Phospho (ST)" &gt; Amino acid is "S, T"</en_expanded>
      </all_info>
      <all_info>
        <type>is_</type>
        <name>{0:Settings}{2:PropertySeparator}{0:SrmSettings_PeptideSettings}{2:TabSeparator}{0:PeptideSettings_Modifications}{2:PropertySeparator}{0:PeptideModifications_StaticModifications}{2:PropertySeparator}"Phospho (ST)"{2:PropertySeparator}{0:StaticMod_IsVariable}</name>
        <name>{3:True}</name>
        <en_expanded>Settings &gt; Peptide Settings -- Modifications &gt; Structural modifications &gt; "Phospho (ST)" &gt; Variable is True</en_expanded>
      </all_info>
      <all_info>
        <type>is_</type>
        <name>{0:Settings}{2:PropertySeparator}{0:SrmSettings_PeptideSettings}{2:TabSeparator}{0:PeptideSettings_Modifications}{2:PropertySeparator}{0:PeptideModifications_StaticModifications}{2:PropertySeparator}"Phospho (ST)"{2:PropertySeparator}{0:StaticMod_Formula}</name>
        <name>"HO3P"</name>
        <en_expanded>Settings &gt; Peptide Settings -- Modifications &gt; Structural modifications &gt; "Phospho (ST)" &gt; Chemical formula is "HO3P"</en_expanded>
      </all_info>
      <all_info>
        <type>is_</type>
        <name>{0:Settings}{2:PropertySeparator}{0:SrmSettings_PeptideSettings}{2:TabSeparator}{0:PeptideSettings_Modifications}{2:PropertySeparator}{0:PeptideModifications_StaticModifications}{2:PropertySeparator}"Phospho (ST)"{2:PropertySeparator}{0:StaticMod_MonoisotopicMass}</name>
        <name>{3:79.966331}</name>
        <en_expanded>Settings &gt; Peptide Settings -- Modifications &gt; Structural modifications &gt; "Phospho (ST)" &gt; Monoisotopic mass is "79.966331"</en_expanded>
      </all_info>
      <all_info>
        <type>is_</type>
        <name>{0:Settings}{2:PropertySeparator}{0:SrmSettings_PeptideSettings}{2:TabSeparator}{0:PeptideSettings_Modifications}{2:PropertySeparator}{0:PeptideModifications_StaticModifications}{2:PropertySeparator}"Phospho (ST)"{2:PropertySeparator}{0:StaticMod_AverageMass}</name>
        <name>{3:79.979901}</name>
        <en_expanded>Settings &gt; Peptide Settings -- Modifications &gt; Structural modifications &gt; "Phospho (ST)" &gt; Average mass is "79.979901"</en_expanded>
      </all_info>
      <all_info>
        <type>contains</type>
        <name>{0:Settings}{2:PropertySeparator}{0:SrmSettings_PeptideSettings}{2:TabSeparator}{0:PeptideSettings_Modifications}{2:PropertySeparator}{0:PeptideModifications_StaticModifications}{2:PropertySeparator}"Phospho (ST)"{2:PropertySeparator}{0:StaticMod_Losses}</name>
        <name>{ {0:FragmentLoss_Formula} = "H3O4P", {0:FragmentLoss_MonoisotopicMass} = {3:97.976896}, {0:FragmentLoss_AverageMass} = {3:97.995181}, {0:FragmentLoss_Inclusion} = "{6:LossInclusion_Library}" }</name>
        <en_expanded>Settings &gt; Peptide Settings -- Modifications &gt; Structural modifications &gt; "Phospho (ST)" &gt; Neutral losses : contains { Neutral loss chemical formula = "H3O4P", Monoisotopic loss = "97.976896", Average loss = "97.995181", Include loss by default = "Matching Library" }</en_expanded>
      </all_info>
      <hash>AayTU82+02nsuz67BMIGxBpPpbw=</hash>
    </audit_log_entry>
    <audit_log_entry skyline_version="23.1.0.455-599e74ad2 (64-Bit)" time_stamp="2024-12-10T12:49:20-05:00" user="WILLCOMSTOC186C\will">
      <undo_redo>
        <type>removed_from</type>
        <name>{0:SrmSettings_PeptideSettings}{2:TabSeparator}{0:PeptideSettings_Modifications}{2:PropertySeparator}{0:PeptideModifications_StaticModifications}</name>
        <name>"Phospho (ST)"</name>
        <en_expanded>Peptide Settings -- Modifications &gt; Structural modifications : "Phospho (ST)" was removed</en_expanded>
      </undo_redo>
      <summary>
        <type>removed_from</type>
        <name>{0:Settings}{2:PropertySeparator}{0:SrmSettings_PeptideSettings}{2:TabSeparator}{0:PeptideSettings_Modifications}{2:PropertySeparator}{0:PeptideModifications_StaticModifications}</name>
        <name>"Phospho (ST)"</name>
        <en_expanded>Settings &gt; Peptide Settings -- Modifications &gt; Structural modifications : "Phospho (ST)" was removed</en_expanded>
      </summary>
      <all_info>
        <type>removed_all</type>
        <name>{0:Settings}{2:PropertySeparator}{0:SrmSettings_PeptideSettings}{2:TabSeparator}{0:PeptideSettings_Modifications}{2:PropertySeparator}{0:PeptideModifications_StaticModifications}</name>
        <en_expanded>Settings &gt; Peptide Settings -- Modifications &gt; Structural modifications: removed all</en_expanded>
      </all_info>
      <hash>3MvM71qqaUGxK5pR6e49sQ/6phE=</hash>
    </audit_log_entry>
    <audit_log_entry skyline_version="23.1.0.455-599e74ad2 (64-Bit)" time_stamp="2024-12-10T12:49:01-05:00" user="WILLCOMSTOC186C\will">
      <undo_redo>
        <type>changed_to</type>
        <name>{0:SrmSettings_TransitionSettings}{2:TabSeparator}{0:TransitionSettings_Filter}{2:PropertySeparator}{0:TransitionFilter_PeptidePrecursorChargesString}</name>
        <name>"3"</name>
        <en_expanded>Transition Settings -- Filter &gt; Peptide Precursor charges changed to "3"</en_expanded>
      </undo_redo>
      <summary>
        <type>changed_to</type>
        <name>{0:Settings}{2:PropertySeparator}{0:SrmSettings_TransitionSettings}{2:TabSeparator}{0:TransitionSettings_Filter}{2:PropertySeparator}{0:TransitionFilter_PeptidePrecursorChargesString}</name>
        <name>"3"</name>
        <en_expanded>Settings &gt; Transition Settings -- Filter &gt; Peptide Precursor charges changed to "3"</en_expanded>
      </summary>
      <all_info>
        <type>changed_from_to</type>
        <name>{0:Settings}{2:PropertySeparator}{0:SrmSettings_TransitionSettings}{2:TabSeparator}{0:TransitionSettings_Filter}{2:PropertySeparator}{0:TransitionFilter_PeptidePrecursorChargesString}</name>
        <name>"2, 3"</name>
        <name>"3"</name>
        <en_expanded>Settings &gt; Transition Settings -- Filter &gt; Peptide Precursor charges changed from "2, 3" to "3"</en_expanded>
      </all_info>
      <hash>0lgUq+uSBADcbMGhNFtcjCjDpWg=</hash>
    </audit_log_entry>
    <audit_log_entry skyline_version="23.1.0.455-599e74ad2 (64-Bit)" time_stamp="2024-12-10T12:43:31-05:00" user="WILLCOMSTOC186C\will">
      <undo_redo>
        <type>removed_all</type>
        <name>{0:SrmSettings_PeptideSettings}{2:TabSeparator}{0:PeptideSettings_Modifications}{2:PropertySeparator}{0:PeptideModifications_HeavyModifications}{2:PropertySeparator}"heavy"</name>
        <en_expanded>Peptide Settings -- Modifications &gt; Isotope modifications &gt; "heavy": removed all</en_expanded>
      </undo_redo>
      <summary>
        <type>removed_all</type>
        <name>{0:Settings}{2:PropertySeparator}{0:SrmSettings_PeptideSettings}{2:TabSeparator}{0:PeptideSettings_Modifications}{2:PropertySeparator}{0:PeptideModifications_HeavyModifications}{2:PropertySeparator}"heavy"</name>
        <en_expanded>Settings &gt; Peptide Settings -- Modifications &gt; Isotope modifications &gt; "heavy": removed all</en_expanded>
      </summary>
      <all_info>
        <type>removed_all</type>
        <name>{0:Settings}{2:PropertySeparator}{0:SrmSettings_PeptideSettings}{2:TabSeparator}{0:PeptideSettings_Modifications}{2:PropertySeparator}{0:PeptideModifications_HeavyModifications}{2:PropertySeparator}"heavy"</name>
        <en_expanded>Settings &gt; Peptide Settings -- Modifications &gt; Isotope modifications &gt; "heavy": removed all</en_expanded>
      </all_info>
      <hash>BR3xvBs4X9yDiTlk/LnjQzqNDBE=</hash>
    </audit_log_entry>
    <audit_log_entry skyline_version="23.1.0.455-599e74ad2 (64-Bit)" time_stamp="2024-12-10T12:43:15-05:00" user="WILLCOMSTOC186C\will">
      <undo_redo>
        <type>changed_to</type>
        <name>{0:SrmSettings_TransitionSettings}{2:TabSeparator}{0:TransitionSettings_Filter}{2:PropertySeparator}{0:TransitionFilter_PeptidePrecursorChargesString}</name>
        <name>"2, 3"</name>
        <en_expanded>Transition Settings -- Filter &gt; Peptide Precursor charges changed to "2, 3"</en_expanded>
      </undo_redo>
      <summary>
        <type>changed_to</type>
        <name>{0:Settings}{2:PropertySeparator}{0:SrmSettings_TransitionSettings}{2:TabSeparator}{0:TransitionSettings_Filter}{2:PropertySeparator}{0:TransitionFilter_PeptidePrecursorChargesString}</name>
        <name>"2, 3"</name>
        <en_expanded>Settings &gt; Transition Settings -- Filter &gt; Peptide Precursor charges changed to "2, 3"</en_expanded>
      </summary>
      <all_info>
        <type>changed_from_to</type>
        <name>{0:Settings}{2:PropertySeparator}{0:SrmSettings_TransitionSettings}{2:TabSeparator}{0:TransitionSettings_Filter}{2:PropertySeparator}{0:TransitionFilter_PeptidePrecursorChargesString}</name>
        <name>"2"</name>
        <name>"2, 3"</name>
        <en_expanded>Settings &gt; Transition Settings -- Filter &gt; Peptide Precursor charges changed from "2" to "2, 3"</en_expanded>
      </all_info>
      <hash>Ja5OSHeS3bSmSpMB/VMdGtjKUQ0=</hash>
    </audit_log_entry>
    <audit_log_entry skyline_version="23.1.0.455-599e74ad2 (64-Bit)" time_stamp="2024-12-10T12:43:00-05:00" user="WILLCOMSTOC186C\will">
      <undo_redo>
        <type>added_to</type>
        <name>{0:SrmSettings_PeptideSettings}{2:TabSeparator}{0:PeptideSettings_Libraries}{2:PropertySeparator}{0:PeptideLibraries_LibrarySpecs}</name>
        <name>"RAD50_IP_WT_MUT"</name>
        <en_expanded>Peptide Settings -- Library &gt; Libraries : "RAD50_IP_WT_MUT" was added</en_expanded>
      </undo_redo>
      <summary>
        <type>added_to</type>
        <name>{0:Settings}{2:PropertySeparator}{0:SrmSettings_PeptideSettings}{2:TabSeparator}{0:PeptideSettings_Libraries}{2:PropertySeparator}{0:PeptideLibraries_LibrarySpecs}</name>
        <name>"RAD50_IP_WT_MUT"</name>
        <en_expanded>Settings &gt; Peptide Settings -- Library &gt; Libraries : "RAD50_IP_WT_MUT" was added</en_expanded>
      </summary>
      <all_info>
        <type>added_to</type>
        <name>{0:Settings}{2:PropertySeparator}{0:SrmSettings_PeptideSettings}{2:TabSeparator}{0:PeptideSettings_Libraries}{2:PropertySeparator}{0:PeptideLibraries_LibrarySpecs}</name>
        <name>"RAD50_IP_WT_MUT"</name>
        <en_expanded>Settings &gt; Peptide Settings -- Library &gt; Libraries : "RAD50_IP_WT_MUT" was added</en_expanded>
      </all_info>
      <all_info>
        <type>is_</type>
        <name>{0:Settings}{2:PropertySeparator}{0:SrmSettings_PeptideSettings}{2:TabSeparator}{0:PeptideSettings_Libraries}{2:PropertySeparator}{0:PeptideLibraries_LibrarySpecs}{2:PropertySeparator}"RAD50_IP_WT_MUT"{2:PropertySeparator}{0:LibrarySpec_FilePathAuditLog}</name>
        <name>"{4:C:\Skyline Projects\Tel1_RAD50\RAD50_IP_SpecLib\RAD50_IP_SpecLib.blib}"</name>
        <en_expanded>Settings &gt; Peptide Settings -- Library &gt; Libraries &gt; "RAD50_IP_WT_MUT" &gt; Path is "C:\Skyline Projects\Tel1_RAD50\RAD50_IP_SpecLib\RAD50_IP_SpecLib.blib"</en_expanded>
      </all_info>
      <hash>DMXz2VEy+f61J7e7zbVJnPFSMfk=</hash>
    </audit_log_entry>
    <audit_log_entry skyline_version="23.1.0.455-599e74ad2 (64-Bit)" time_stamp="2024-12-10T12:42:10-05:00" user="WILLCOMSTOC186C\will">
      <undo_redo>
        <type>changed_to</type>
        <name>{0:SrmSettings_TransitionSettings}{2:TabSeparator}{0:TransitionSettings_Filter}{2:PropertySeparator}{0:TransitionFilter_PeptidePrecursorChargesString}</name>
        <name>"2"</name>
        <en_expanded>Transition Settings -- Filter &gt; Peptide Precursor charges changed to "2"</en_expanded>
      </undo_redo>
      <summary>
        <type>changed_to</type>
        <name>{0:Settings}{2:PropertySeparator}{0:SrmSettings_TransitionSettings}{2:TabSeparator}{0:TransitionSettings_Filter}{2:PropertySeparator}{0:TransitionFilter_PeptidePrecursorChargesString}</name>
        <name>"2"</name>
        <en_expanded>Settings &gt; Transition Settings -- Filter &gt; Peptide Precursor charges changed to "2"</en_expanded>
      </summary>
      <all_info>
        <type>changed_from_to</type>
        <name>{0:Settings}{2:PropertySeparator}{0:SrmSettings_TransitionSettings}{2:TabSeparator}{0:TransitionSettings_Filter}{2:PropertySeparator}{0:TransitionFilter_PeptidePrecursorChargesString}</name>
        <name>"2, 3"</name>
        <name>"2"</name>
        <en_expanded>Settings &gt; Transition Settings -- Filter &gt; Peptide Precursor charges changed from "2, 3" to "2"</en_expanded>
      </all_info>
      <hash>WrAEM+JSxEjk4Gcua0942tvkboI=</hash>
    </audit_log_entry>
    <audit_log_entry skyline_version="23.1.0.455-599e74ad2 (64-Bit)" time_stamp="2024-12-10T12:41:38-05:00" user="WILLCOMSTOC186C\will">
      <undo_redo>
        <type>managed_results</type>
        <en_expanded>Managed results</en_expanded>
      </undo_redo>
      <summary>
        <type>managed_results</type>
        <en_expanded>Managed results</en_expanded>
      </summary>
      <all_info>
        <type>removed_replicate</type>
        <name>WT</name>
        <en_expanded>Removed replicate WT</en_expanded>
      </all_info>
      <all_info>
        <type>removed_replicate</type>
        <name>WT_UreaWash</name>
        <en_expanded>Removed replicate WT_UreaWash</en_expanded>
      </all_info>
      <all_info>
        <type>removed_replicate</type>
        <name>3mut</name>
        <en_expanded>Removed replicate 3mut</en_expanded>
      </all_info>
      <all_info>
        <type>removed_replicate</type>
        <name>3mut_UreaWash</name>
        <en_expanded>Removed replicate 3mut_UreaWash</en_expanded>
      </all_info>
      <all_info>
        <type>removed_replicate</type>
        <name>10pct_PRM</name>
        <en_expanded>Removed replicate 10pct_PRM</en_expanded>
      </all_info>
      <all_info>
        <type>removed_replicate</type>
        <name>UreaWash</name>
        <en_expanded>Removed replicate UreaWash</en_expanded>
      </all_info>
      <hash>kCC4ZvNNjRZlwBy+d41AgaQvkH4=</hash>
    </audit_log_entry>
    <audit_log_entry skyline_version="23.1.0.455-599e74ad2 (64-Bit)" time_stamp="2024-12-10T12:39:57-05:00" user="WILLCOMSTOC186C\will">
      <undo_redo>
        <type>changed_to</type>
        <name>{0:SrmSettings_TransitionSettings}{2:TabSeparator}{0:TransitionSettings_Filter}{2:PropertySeparator}{0:TransitionFilter_PeptidePrecursorChargesString}</name>
        <name>"2, 3"</name>
        <en_expanded>Transition Settings -- Filter &gt; Peptide Precursor charges changed to "2, 3"</en_expanded>
      </undo_redo>
      <summary>
        <type>changed_to</type>
        <name>{0:Settings}{2:PropertySeparator}{0:SrmSettings_TransitionSettings}{2:TabSeparator}{0:TransitionSettings_Filter}{2:PropertySeparator}{0:TransitionFilter_PeptidePrecursorChargesString}</name>
        <name>"2, 3"</name>
        <en_expanded>Settings &gt; Transition Settings -- Filter &gt; Peptide Precursor charges changed to "2, 3"</en_expanded>
      </summary>
      <all_info>
        <type>changed_from_to</type>
        <name>{0:Settings}{2:PropertySeparator}{0:SrmSettings_TransitionSettings}{2:TabSeparator}{0:TransitionSettings_Filter}{2:PropertySeparator}{0:TransitionFilter_PeptidePrecursorChargesString}</name>
        <name>"3"</name>
        <name>"2, 3"</name>
        <en_expanded>Settings &gt; Transition Settings -- Filter &gt; Peptide Precursor charges changed from "3" to "2, 3"</en_expanded>
      </all_info>
      <hash>HMqz8xlek926LCYvinl1Hexn7D8=</hash>
    </audit_log_entry>
    <audit_log_entry skyline_version="23.1.0.455-599e74ad2 (64-Bit)" time_stamp="2024-12-10T12:39:17-05:00" user="WILLCOMSTOC186C\will">
      <extra_info>&gt;RAD50_WT_469
SLSTQDSLNHELENLK
&gt;RAD50_3MUT_469
SLSTQASLNHELENLK
</extra_info>
      <undo_redo>
        <type>imported_fasta_paste</type>
        <en_expanded>Imported FASTA from clipboard</en_expanded>
      </undo_redo>
      <summary>
        <type>imported_fasta_paste</type>
        <en_expanded>Imported FASTA from clipboard</en_expanded>
      </summary>
      <all_info>
        <type>kept_empty_protein</type>
        <name>1</name>
        <en_expanded>Kept 1 empty protein</en_expanded>
      </all_info>
      <hash>AOitDJ437DzM3U4GFcCWIeuZTck=</hash>
    </audit_log_entry>
    <audit_log_entry skyline_version="23.1.0.455-599e74ad2 (64-Bit)" time_stamp="2024-12-10T12:39:03-05:00" user="WILLCOMSTOC186C\will">
      <undo_redo>
        <type>deleted_targets</type>
        <name>4</name>
        <en_expanded>Deleted 4 targets</en_expanded>
      </undo_redo>
      <summary>
        <type>deleted_targets</type>
        <name>4</name>
        <en_expanded>Deleted 4 targets</en_expanded>
      </summary>
      <all_info>
        <type>removed_all</type>
        <name>{0:Targets}</name>
        <en_expanded>Targets: removed all</en_expanded>
      </all_info>
      <hash>z4fZRA8njTw/DiGcGaGfF7ZfprY=</hash>
    </audit_log_entry>
    <audit_log_entry skyline_version="23.1.0.455-599e74ad2 (64-Bit)" time_stamp="2024-12-10T12:38:40-05:00" user="WILLCOMSTOC186C\will">
      <extra_info>&gt;RAD50_3MUT_469
SLSTQASLNHELENLK
</extra_info>
      <undo_redo>
        <type>imported_fasta_paste</type>
        <en_expanded>Imported FASTA from clipboard</en_expanded>
      </undo_redo>
      <summary>
        <type>imported_fasta_paste</type>
        <en_expanded>Imported FASTA from clipboard</en_expanded>
      </summary>
      <all_info>
        <type>kept_empty_protein</type>
        <name>1</name>
        <en_expanded>Kept 1 empty protein</en_expanded>
      </all_info>
      <hash>S0nsnS4a6FDiN0wEK72feOmcF74=</hash>
    </audit_log_entry>
    <audit_log_entry skyline_version="23.1.0.455-599e74ad2 (64-Bit)" time_stamp="2024-12-10T12:38:31-05:00" user="WILLCOMSTOC186C\will">
      <undo_redo>
        <type>deleted_target</type>
        <name>RAD50_3MUT_469</name>
        <en_expanded>Deleted target RAD50_3MUT_469</en_expanded>
      </undo_redo>
      <summary>
        <type>deleted_target</type>
        <name>RAD50_3MUT_469</name>
        <en_expanded>Deleted target RAD50_3MUT_469</en_expanded>
      </summary>
      <hash>ql+vLbIpRqzELJV/wIk+wbD2fKw=</hash>
    </audit_log_entry>
    <audit_log_entry skyline_version="23.1.0.455-599e74ad2 (64-Bit)" time_stamp="2024-12-10T12:37:11-05:00" user="WILLCOMSTOC186C\will">
      <extra_info>{0:ImportResultsSettings_FileNames} = 
[
    "{4:C:\Skyline Projects\Tel1_RAD50\241206_SB_Rad50_YPDIP_3MUT_6pct_PRM.mzXML}",
    "{4:C:\Skyline Projects\Tel1_RAD50\241206_SB_Rad50_YPDIP_WT_6pct_PRM.mzXML}"
],
{0:ImportResultsSettings_SingleInjectionReplicates} = {3:True},
{0:ImportResultsSettings_FileImportOption} = "{6:ImportResultsSimultaneousFileOptions_many}",
{0:ImportResultsSettings_Prefix} = "241206_SB_Rad50_YPDIP_",
{0:ImportResultsSettings_Suffix} = "T_6pct_PRM"</extra_info>
      <undo_redo>
        <type>imported_results</type>
        <name>2</name>
        <en_expanded>Imported results from 2 files</en_expanded>
      </undo_redo>
      <summary>
        <type>imported_results</type>
        <name>2</name>
        <en_expanded>Imported results from 2 files</en_expanded>
      </summary>
      <all_info>
        <type>contains</type>
        <name>{0:ImportResultsSettings}{2:PropertySeparator}{0:ImportResultsSettings_FileNames}</name>
        <name>"{4:C:\Skyline Projects\Tel1_RAD50\241206_SB_Rad50_YPDIP_3MUT_6pct_PRM.mzXML}"</name>
        <en_expanded>Import results settings &gt; File names : contains "C:\Skyline Projects\Tel1_RAD50\241206_SB_Rad50_YPDIP_3MUT_6pct_PRM.mzXML"</en_expanded>
      </all_info>
      <all_info>
        <type>contains</type>
        <name>{0:ImportResultsSettings}{2:PropertySeparator}{0:ImportResultsSettings_FileNames}</name>
        <name>"{4:C:\Skyline Projects\Tel1_RAD50\241206_SB_Rad50_YPDIP_WT_6pct_PRM.mzXML}"</name>
        <en_expanded>Import results settings &gt; File names : contains "C:\Skyline Projects\Tel1_RAD50\241206_SB_Rad50_YPDIP_WT_6pct_PRM.mzXML"</en_expanded>
      </all_info>
      <all_info>
        <type>is_</type>
        <name>{0:ImportResultsSettings}{2:PropertySeparator}{0:ImportResultsSettings_SingleInjectionReplicates}</name>
        <name>{3:True}</name>
        <en_expanded>Import results settings &gt; Add single-injection replicates in files is True</en_expanded>
      </all_info>
      <all_info>
        <type>is_</type>
        <name>{0:ImportResultsSettings}{2:PropertySeparator}{0:ImportResultsSettings_FileImportOption}</name>
        <name>"{6:ImportResultsSimultaneousFileOptions_many}"</name>
        <en_expanded>Import results settings &gt; Files to import simultaneously is "Many"</en_expanded>
      </all_info>
      <all_info>
        <type>is_</type>
        <name>{0:ImportResultsSettings}{2:PropertySeparator}{0:ImportResultsSettings_Prefix}</name>
        <name>"241206_SB_Rad50_YPDIP_"</name>
        <en_expanded>Import results settings &gt; Removed prefix is "241206_SB_Rad50_YPDIP_"</en_expanded>
      </all_info>
      <all_info>
        <type>is_</type>
        <name>{0:ImportResultsSettings}{2:PropertySeparator}{0:ImportResultsSettings_Suffix}</name>
        <name>"T_6pct_PRM"</name>
        <en_expanded>Import results settings &gt; Removed suffix is "T_6pct_PRM"</en_expanded>
      </all_info>
      <en_extra_info>File names = 
[
    "C:\Skyline Projects\Tel1_RAD50\241206_SB_Rad50_YPDIP_3MUT_6pct_PRM.mzXML",
    "C:\Skyline Projects\Tel1_RAD50\241206_SB_Rad50_YPDIP_WT_6pct_PRM.mzXML"
],
Add single-injection replicates in files = True,
Files to import simultaneously = "Many",
Removed prefix = "241206_SB_Rad50_YPDIP_",
Removed suffix = "T_6pct_PRM"</en_extra_info>
      <hash>mMjHVZLLQwwPBmUEPqF6H7HawTo=</hash>
    </audit_log_entry>
    <audit_log_entry skyline_version="23.1.0.455-599e74ad2 (64-Bit)" time_stamp="2024-12-10T12:27:50-05:00" user="WILLCOMSTOC186C\will">
      <undo_redo>
        <type>changed_to</type>
        <name>{0:SrmSettings_TransitionSettings}{2:TabSeparator}{0:TransitionSettings_Libraries}{2:PropertySeparator}{0:TransitionLibraries_IonCount}</name>
        <name>{3:15}</name>
        <en_expanded>Transition Settings -- Library &gt; Product ions changed to "15"</en_expanded>
      </undo_redo>
      <summary>
        <type>changed_to</type>
        <name>{0:Settings}{2:PropertySeparator}{0:SrmSettings_TransitionSettings}{2:TabSeparator}{0:TransitionSettings_Libraries}{2:PropertySeparator}{0:TransitionLibraries_IonCount}</name>
        <name>{3:15}</name>
        <en_expanded>Settings &gt; Transition Settings -- Library &gt; Product ions changed to "15"</en_expanded>
      </summary>
      <all_info>
        <type>changed_from_to</type>
        <name>{0:Settings}{2:PropertySeparator}{0:SrmSettings_TransitionSettings}{2:TabSeparator}{0:TransitionSettings_Libraries}{2:PropertySeparator}{0:TransitionLibraries_IonCount}</name>
        <name>{3:10}</name>
        <name>{3:15}</name>
        <en_expanded>Settings &gt; Transition Settings -- Library &gt; Product ions changed from "10" to "15"</en_expanded>
      </all_info>
      <hash>DQI8hpwPA/HhO5hxMqs68gmIBR8=</hash>
    </audit_log_entry>
    <audit_log_entry skyline_version="23.1.0.455-599e74ad2 (64-Bit)" time_stamp="2024-12-10T12:27:11-05:00" user="WILLCOMSTOC186C\will">
      <undo_redo>
        <type>added_to</type>
        <name>{0:SrmSettings_PeptideSettings}{2:TabSeparator}{0:PeptideSettings_Libraries}{2:PropertySeparator}{0:PeptideLibraries_LibrarySpecs}</name>
        <name>"RAD50_PRM"</name>
        <en_expanded>Peptide Settings -- Library &gt; Libraries : "RAD50_PRM" was added</en_expanded>
      </undo_redo>
      <summary>
        <type>added_to</type>
        <name>{0:Settings}{2:PropertySeparator}{0:SrmSettings_PeptideSettings}{2:TabSeparator}{0:PeptideSettings_Libraries}{2:PropertySeparator}{0:PeptideLibraries_LibrarySpecs}</name>
        <name>"RAD50_PRM"</name>
        <en_expanded>Settings &gt; Peptide Settings -- Library &gt; Libraries : "RAD50_PRM" was added</en_expanded>
      </summary>
      <all_info>
        <type>added_to</type>
        <name>{0:Settings}{2:PropertySeparator}{0:SrmSettings_PeptideSettings}{2:TabSeparator}{0:PeptideSettings_Libraries}{2:PropertySeparator}{0:PeptideLibraries_LibrarySpecs}</name>
        <name>"RAD50_PRM"</name>
        <en_expanded>Settings &gt; Peptide Settings -- Library &gt; Libraries : "RAD50_PRM" was added</en_expanded>
      </all_info>
      <all_info>
        <type>is_</type>
        <name>{0:Settings}{2:PropertySeparator}{0:SrmSettings_PeptideSettings}{2:TabSeparator}{0:PeptideSettings_Libraries}{2:PropertySeparator}{0:PeptideLibraries_LibrarySpecs}{2:PropertySeparator}"RAD50_PRM"{2:PropertySeparator}{0:LibrarySpec_FilePathAuditLog}</name>
        <name>"{4:C:\Skyline Projects\Tel1_RAD50\RAD50_PRM.blib}"</name>
        <en_expanded>Settings &gt; Peptide Settings -- Library &gt; Libraries &gt; "RAD50_PRM" &gt; Path is "C:\Skyline Projects\Tel1_RAD50\RAD50_PRM.blib"</en_expanded>
      </all_info>
      <hash>Q+hu7S6KU5GdcLlH78RaoejcL8o=</hash>
    </audit_log_entry>
    <audit_log_entry skyline_version="23.1.0.455-599e74ad2 (64-Bit)" time_stamp="2024-11-27T13:04:00-05:00" user="WILLCOMSTOC186C\will">
      <extra_info>{0:ImportResultsSettings_FileNames} = 
[
    "{4:C:\Skyline Projects\Tel1_RAD50\241125_SB_IP_Rad50_3mut_10pct_PRM.mzXML}",
    "{4:C:\Skyline Projects\Tel1_RAD50\241125_SB_IP_Rad50_3mut_UreaWash_10pct_PRM.mzXML}"
],
{0:ImportResultsSettings_SingleInjectionReplicates} = {3:True},
{0:ImportResultsSettings_FileImportOption} = "{6:ImportResultsSimultaneousFileOptions_many}",
{0:ImportResultsSettings_Prefix} = "241125_SB_IP_Rad50_3mut_",
{0:ImportResultsSettings_Suffix} = "_10pct_PRM"</extra_info>
      <undo_redo>
        <type>imported_results</type>
        <name>2</name>
        <en_expanded>Imported results from 2 files</en_expanded>
      </undo_redo>
      <summary>
        <type>imported_results</type>
        <name>2</name>
        <en_expanded>Imported results from 2 files</en_expanded>
      </summary>
      <all_info>
        <type>contains</type>
        <name>{0:ImportResultsSettings}{2:PropertySeparator}{0:ImportResultsSettings_FileNames}</name>
        <name>"{4:C:\Skyline Projects\Tel1_RAD50\241125_SB_IP_Rad50_3mut_10pct_PRM.mzXML}"</name>
        <en_expanded>Import results settings &gt; File names : contains "C:\Skyline Projects\Tel1_RAD50\241125_SB_IP_Rad50_3mut_10pct_PRM.mzXML"</en_expanded>
      </all_info>
      <all_info>
        <type>contains</type>
        <name>{0:ImportResultsSettings}{2:PropertySeparator}{0:ImportResultsSettings_FileNames}</name>
        <name>"{4:C:\Skyline Projects\Tel1_RAD50\241125_SB_IP_Rad50_3mut_UreaWash_10pct_PRM.mzXML}"</name>
        <en_expanded>Import results settings &gt; File names : contains "C:\Skyline Projects\Tel1_RAD50\241125_SB_IP_Rad50_3mut_UreaWash_10pct_PRM.mzXML"</en_expanded>
      </all_info>
      <all_info>
        <type>is_</type>
        <name>{0:ImportResultsSettings}{2:PropertySeparator}{0:ImportResultsSettings_SingleInjectionReplicates}</name>
        <name>{3:True}</name>
        <en_expanded>Import results settings &gt; Add single-injection replicates in files is True</en_expanded>
      </all_info>
      <all_info>
        <type>is_</type>
        <name>{0:ImportResultsSettings}{2:PropertySeparator}{0:ImportResultsSettings_FileImportOption}</name>
        <name>"{6:ImportResultsSimultaneousFileOptions_many}"</name>
        <en_expanded>Import results settings &gt; Files to import simultaneously is "Many"</en_expanded>
      </all_info>
      <all_info>
        <type>is_</type>
        <name>{0:ImportResultsSettings}{2:PropertySeparator}{0:ImportResultsSettings_Prefix}</name>
        <name>"241125_SB_IP_Rad50_3mut_"</name>
        <en_expanded>Import results settings &gt; Removed prefix is "241125_SB_IP_Rad50_3mut_"</en_expanded>
      </all_info>
      <all_info>
        <type>is_</type>
        <name>{0:ImportResultsSettings}{2:PropertySeparator}{0:ImportResultsSettings_Suffix}</name>
        <name>"_10pct_PRM"</name>
        <en_expanded>Import results settings &gt; Removed suffix is "_10pct_PRM"</en_expanded>
      </all_info>
      <en_extra_info>File names = 
[
    "C:\Skyline Projects\Tel1_RAD50\241125_SB_IP_Rad50_3mut_10pct_PRM.mzXML",
    "C:\Skyline Projects\Tel1_RAD50\241125_SB_IP_Rad50_3mut_UreaWash_10pct_PRM.mzXML"
],
Add single-injection replicates in files = True,
Files to import simultaneously = "Many",
Removed prefix = "241125_SB_IP_Rad50_3mut_",
Removed suffix = "_10pct_PRM"</en_extra_info>
      <hash>hUm/c0+PA95NsS5da8WbRkvMxSI=</hash>
    </audit_log_entry>
    <audit_log_entry skyline_version="23.1.0.455-599e74ad2 (64-Bit)" time_stamp="2024-11-27T13:03:18-05:00" user="WILLCOMSTOC186C\will">
      <extra_info>{0:ImportResultsSettings_FileNames} = 
[
    "{4:C:\Skyline Projects\Tel1_RAD50\241125_SB_IP_Rad50_3mut_10pct_PRM.mzXML}",
    "{4:C:\Skyline Projects\Tel1_RAD50\241125_SB_IP_Rad50_3mut_UreaWash_10pct_PRM.mzXML}"
],
{0:ImportResultsSettings_SingleInjectionReplicates} = {3:True},
{0:ImportResultsSettings_FileImportOption} = "{6:ImportResultsSimultaneousFileOptions_many}",
{0:ImportResultsSettings_Prefix} = "241125_SB_IP_Rad50_3mut_",
{0:ImportResultsSettings_Suffix} = "_10pct_PRM"</extra_info>
      <undo_redo>
        <type>imported_results</type>
        <name>2</name>
        <en_expanded>Imported results from 2 files</en_expanded>
      </undo_redo>
      <summary>
        <type>imported_results</type>
        <name>2</name>
        <en_expanded>Imported results from 2 files</en_expanded>
      </summary>
      <all_info>
        <type>contains</type>
        <name>{0:ImportResultsSettings}{2:PropertySeparator}{0:ImportResultsSettings_FileNames}</name>
        <name>"{4:C:\Skyline Projects\Tel1_RAD50\241125_SB_IP_Rad50_3mut_10pct_PRM.mzXML}"</name>
        <en_expanded>Import results settings &gt; File names : contains "C:\Skyline Projects\Tel1_RAD50\241125_SB_IP_Rad50_3mut_10pct_PRM.mzXML"</en_expanded>
      </all_info>
      <all_info>
        <type>contains</type>
        <name>{0:ImportResultsSettings}{2:PropertySeparator}{0:ImportResultsSettings_FileNames}</name>
        <name>"{4:C:\Skyline Projects\Tel1_RAD50\241125_SB_IP_Rad50_3mut_UreaWash_10pct_PRM.mzXML}"</name>
        <en_expanded>Import results settings &gt; File names : contains "C:\Skyline Projects\Tel1_RAD50\241125_SB_IP_Rad50_3mut_UreaWash_10pct_PRM.mzXML"</en_expanded>
      </all_info>
      <all_info>
        <type>is_</type>
        <name>{0:ImportResultsSettings}{2:PropertySeparator}{0:ImportResultsSettings_SingleInjectionReplicates}</name>
        <name>{3:True}</name>
        <en_expanded>Import results settings &gt; Add single-injection replicates in files is True</en_expanded>
      </all_info>
      <all_info>
        <type>is_</type>
        <name>{0:ImportResultsSettings}{2:PropertySeparator}{0:ImportResultsSettings_FileImportOption}</name>
        <name>"{6:ImportResultsSimultaneousFileOptions_many}"</name>
        <en_expanded>Import results settings &gt; Files to import simultaneously is "Many"</en_expanded>
      </all_info>
      <all_info>
        <type>is_</type>
        <name>{0:ImportResultsSettings}{2:PropertySeparator}{0:ImportResultsSettings_Prefix}</name>
        <name>"241125_SB_IP_Rad50_3mut_"</name>
        <en_expanded>Import results settings &gt; Removed prefix is "241125_SB_IP_Rad50_3mut_"</en_expanded>
      </all_info>
      <all_info>
        <type>is_</type>
        <name>{0:ImportResultsSettings}{2:PropertySeparator}{0:ImportResultsSettings_Suffix}</name>
        <name>"_10pct_PRM"</name>
        <en_expanded>Import results settings &gt; Removed suffix is "_10pct_PRM"</en_expanded>
      </all_info>
      <en_extra_info>File names = 
[
    "C:\Skyline Projects\Tel1_RAD50\241125_SB_IP_Rad50_3mut_10pct_PRM.mzXML",
    "C:\Skyline Projects\Tel1_RAD50\241125_SB_IP_Rad50_3mut_UreaWash_10pct_PRM.mzXML"
],
Add single-injection replicates in files = True,
Files to import simultaneously = "Many",
Removed prefix = "241125_SB_IP_Rad50_3mut_",
Removed suffix = "_10pct_PRM"</en_extra_info>
      <hash>i9RXnEQJrpgZl4o5oRyP4hSNeuA=</hash>
    </audit_log_entry>
    <audit_log_entry skyline_version="23.1.0.455-599e74ad2 (64-Bit)" time_stamp="2024-11-27T13:02:53-05:00" user="WILLCOMSTOC186C\will">
      <extra_info>&gt;RAD50_3MUT_469
SLSTQASLNHELENLK
</extra_info>
      <undo_redo>
        <type>imported_fasta_paste</type>
        <en_expanded>Imported FASTA from clipboard</en_expanded>
      </undo_redo>
      <summary>
        <type>imported_fasta_paste</type>
        <en_expanded>Imported FASTA from clipboard</en_expanded>
      </summary>
      <hash>ACTe1LIz3rhgGSpHXQYDVXEYrBs=</hash>
    </audit_log_entry>
    <audit_log_entry skyline_version="23.1.0.455-599e74ad2 (64-Bit)" time_stamp="2024-11-27T13:02:46-05:00" user="WILLCOMSTOC186C\will">
      <undo_redo>
        <type>added_to</type>
        <name>{0:SrmSettings_PeptideSettings}{2:TabSeparator}{0:PeptideSettings_Libraries}{2:PropertySeparator}{0:PeptideLibraries_LibrarySpecs}</name>
        <name>"RAD50_IP_SpecLib"</name>
        <en_expanded>Peptide Settings -- Library &gt; Libraries : "RAD50_IP_SpecLib" was added</en_expanded>
      </undo_redo>
      <summary>
        <type>added_to</type>
        <name>{0:Settings}{2:PropertySeparator}{0:SrmSettings_PeptideSettings}{2:TabSeparator}{0:PeptideSettings_Libraries}{2:PropertySeparator}{0:PeptideLibraries_LibrarySpecs}</name>
        <name>"RAD50_IP_SpecLib"</name>
        <en_expanded>Settings &gt; Peptide Settings -- Library &gt; Libraries : "RAD50_IP_SpecLib" was added</en_expanded>
      </summary>
      <all_info>
        <type>added_to</type>
        <name>{0:Settings}{2:PropertySeparator}{0:SrmSettings_PeptideSettings}{2:TabSeparator}{0:PeptideSettings_Libraries}{2:PropertySeparator}{0:PeptideLibraries_LibrarySpecs}</name>
        <name>"RAD50_IP_SpecLib"</name>
        <en_expanded>Settings &gt; Peptide Settings -- Library &gt; Libraries : "RAD50_IP_SpecLib" was added</en_expanded>
      </all_info>
      <all_info>
        <type>is_</type>
        <name>{0:Settings}{2:PropertySeparator}{0:SrmSettings_PeptideSettings}{2:TabSeparator}{0:PeptideSettings_Libraries}{2:PropertySeparator}{0:PeptideLibraries_LibrarySpecs}{2:PropertySeparator}"RAD50_IP_SpecLib"{2:PropertySeparator}{0:LibrarySpec_FilePathAuditLog}</name>
        <name>"{4:C:\Skyline Projects\Tel1_RAD50\RAD50_IP_SpecLib\RAD50_IP_SpecLib.blib}"</name>
        <en_expanded>Settings &gt; Peptide Settings -- Library &gt; Libraries &gt; "RAD50_IP_SpecLib" &gt; Path is "C:\Skyline Projects\Tel1_RAD50\RAD50_IP_SpecLib\RAD50_IP_SpecLib.blib"</en_expanded>
      </all_info>
      <hash>A3TXfUrxHH8Zi9Bn51+c/lMsyX8=</hash>
    </audit_log_entry>
    <audit_log_entry skyline_version="23.1.0.455-599e74ad2 (64-Bit)" time_stamp="2024-11-26T13:38:50-05:00" user="WILLCOMSTOC186C\will">
      <undo_redo>
        <type>deleted_target</type>
        <name>RAD50_WT_469{2:PropertySeparator}-.SLSTQDSLNHELENLK.- [1, 16]{2:PropertySeparator}639.3011+++ (heavy){2:PropertySeparator}E [y6] - 753.4232+ (rank 6)</name>
        <en_expanded>Deleted target RAD50_WT_469 &gt; -.SLSTQDSLNHELENLK.- [1, 16] &gt; 639.3011+++ (heavy) &gt; E [y6] - 753.4232+ (rank 6)</en_expanded>
      </undo_redo>
      <summary>
        <type>deleted_target</type>
        <name>RAD50_WT_469{2:PropertySeparator}-.SLSTQDSLNHELENLK.- [1, 16]{2:PropertySeparator}639.3011+++ (heavy){2:PropertySeparator}E [y6] - 753.4232+ (rank 6)</name>
        <en_expanded>Deleted target RAD50_WT_469 &gt; -.SLSTQDSLNHELENLK.- [1, 16] &gt; 639.3011+++ (heavy) &gt; E [y6] - 753.4232+ (rank 6)</en_expanded>
      </summary>
      <hash>LvahMyDSpiG03477XQKVwmFTuPI=</hash>
    </audit_log_entry>
    <audit_log_entry skyline_version="23.1.0.455-599e74ad2 (64-Bit)" time_stamp="2024-11-26T13:38:10-05:00" user="WILLCOMSTOC186C\will">
      <undo_redo>
        <type>deleted_targets</type>
        <name>2</name>
        <en_expanded>Deleted 2 targets</en_expanded>
      </undo_redo>
      <summary>
        <type>deleted_targets</type>
        <name>2</name>
        <en_expanded>Deleted 2 targets</en_expanded>
      </summary>
      <all_info>
        <type>removed_from</type>
        <name>{0:Targets}{2:PropertySeparator}RAD50_WT_469{2:PropertySeparator}-.SLSTQDSLNHELENLK.- [1, 16]{2:PropertySeparator}636.6297+++</name>
        <name>K [y1] - 147.1128+ (rank 2)</name>
        <en_expanded>Targets &gt; RAD50_WT_469 &gt; -.SLSTQDSLNHELENLK.- [1, 16] &gt; 636.6297+++ : K [y1] - 147.1128+ (rank 2) was removed</en_expanded>
      </all_info>
      <all_info>
        <type>removed_from</type>
        <name>{0:Targets}{2:PropertySeparator}RAD50_WT_469{2:PropertySeparator}-.SLSTQDSLNHELENLK.- [1, 16]{2:PropertySeparator}636.6297+++</name>
        <name>L [b2] - 201.1234+ (rank 1)</name>
        <en_expanded>Targets &gt; RAD50_WT_469 &gt; -.SLSTQDSLNHELENLK.- [1, 16] &gt; 636.6297+++ : L [b2] - 201.1234+ (rank 1) was removed</en_expanded>
      </all_info>
      <all_info>
        <type>removed_from</type>
        <name>{0:Targets}{2:PropertySeparator}RAD50_WT_469{2:PropertySeparator}-.SLSTQDSLNHELENLK.- [1, 16]{2:PropertySeparator}639.3011+++ (heavy)</name>
        <name>K [y1] - 155.1270+ (rank 2)</name>
        <en_expanded>Targets &gt; RAD50_WT_469 &gt; -.SLSTQDSLNHELENLK.- [1, 16] &gt; 639.3011+++ (heavy) : K [y1] - 155.1270+ (rank 2) was removed</en_expanded>
      </all_info>
      <all_info>
        <type>removed_from</type>
        <name>{0:Targets}{2:PropertySeparator}RAD50_WT_469{2:PropertySeparator}-.SLSTQDSLNHELENLK.- [1, 16]{2:PropertySeparator}639.3011+++ (heavy)</name>
        <name>L [b2] - 201.1234+ (rank 1)</name>
        <en_expanded>Targets &gt; RAD50_WT_469 &gt; -.SLSTQDSLNHELENLK.- [1, 16] &gt; 639.3011+++ (heavy) : L [b2] - 201.1234+ (rank 1) was removed</en_expanded>
      </all_info>
      <hash>aeseix+B1iyQnlmLMYCJ/NPcK9s=</hash>
    </audit_log_entry>
    <audit_log_entry skyline_version="23.1.0.455-599e74ad2 (64-Bit)" time_stamp="2024-11-26T13:36:56-05:00" user="WILLCOMSTOC186C\will">
      <undo_redo>
        <type>managed_results</type>
        <en_expanded>Managed results</en_expanded>
      </undo_redo>
      <summary>
        <type>managed_results</type>
        <en_expanded>Managed results</en_expanded>
      </summary>
      <all_info>
        <type>removed_replicate</type>
        <name>PRM</name>
        <en_expanded>Removed replicate PRM</en_expanded>
      </all_info>
      <all_info>
        <type>removed_replicate</type>
        <name>PRM_SIM</name>
        <en_expanded>Removed replicate PRM_SIM</en_expanded>
      </all_info>
      <all_info>
        <type>removed_replicate</type>
        <name>AGA_GAG_2</name>
        <en_expanded>Removed replicate AGA_GAG_2</en_expanded>
      </all_info>
      <all_info>
        <type>removed_replicate</type>
        <name>SSTD_0</name>
        <en_expanded>Removed replicate SSTD_0</en_expanded>
      </all_info>
      <all_info>
        <type>removed_replicate</type>
        <name>241115_WJC_SELIKS_SSTD_05pct_NewPRM</name>
        <en_expanded>Removed replicate 241115_WJC_SELIKS_SSTD_05pct_NewPRM</en_expanded>
      </all_info>
      <all_info>
        <type>removed_replicate</type>
        <name>241124_WJC_SELIKS_UT_R2_20pct_PRM</name>
        <en_expanded>Removed replicate 241124_WJC_SELIKS_UT_R2_20pct_PRM</en_expanded>
      </all_info>
      <all_info>
        <type>removed_replicate</type>
        <name>3mut</name>
        <en_expanded>Removed replicate 3mut</en_expanded>
      </all_info>
      <all_info>
        <type>removed_replicate</type>
        <name>3mut_UreaWash</name>
        <en_expanded>Removed replicate 3mut_UreaWash</en_expanded>
      </all_info>
      <hash>r2GFtaGqvyXxMkzG86gEAVcB2gE=</hash>
    </audit_log_entry>
    <audit_log_entry skyline_version="23.1.0.455-599e74ad2 (64-Bit)" time_stamp="2024-11-26T13:36:39-05:00" user="WILLCOMSTOC186C\will">
      <undo_redo>
        <type>managed_results</type>
        <en_expanded>Managed results</en_expanded>
      </undo_redo>
      <summary>
        <type>managed_results</type>
        <en_expanded>Managed results</en_expanded>
      </summary>
      <all_info>
        <type>removed_replicate</type>
        <name>3pct_PRM</name>
        <en_expanded>Removed replicate 3pct_PRM</en_expanded>
      </all_info>
      <all_info>
        <type>removed_replicate</type>
        <name>UreaWash</name>
        <en_expanded>Removed replicate UreaWash</en_expanded>
      </all_info>
      <hash>8KVxmDtFTtCGTIvRuz/sSkpwwvY=</hash>
    </audit_log_entry>
    <audit_log_entry skyline_version="23.1.0.455-599e74ad2 (64-Bit)" time_stamp="2024-11-26T13:33:41-05:00" user="WILLCOMSTOC186C\will">
      <extra_info>{0:ImportResultsSettings_FileNames} = 
[
    "{4:C:\Skyline Projects\Tel1_RAD50\241125_SB_IP_Rad50_3mut_10pct_PRM.mzXML}",
    "{4:C:\Skyline Projects\Tel1_RAD50\241125_SB_IP_Rad50_3mut_UreaWash_10pct_PRM.mzXML}",
    "{4:C:\Skyline Projects\Tel1_RAD50\241125_SB_IP_Rad50_WT_10pct_PRM.mzXML}",
    "{4:C:\Skyline Projects\Tel1_RAD50\241125_SB_IP_Rad50_WT_UreaWash_10pct_PRM.mzXML}"
],
{0:ImportResultsSettings_SingleInjectionReplicates} = {3:True},
{0:ImportResultsSettings_FileImportOption} = "{6:ImportResultsSimultaneousFileOptions_many}",
{0:ImportResultsSettings_Prefix} = "241125_SB_IP_Rad50_",
{0:ImportResultsSettings_Suffix} = "_10pct_PRM"</extra_info>
      <undo_redo>
        <type>imported_results</type>
        <name>4</name>
        <en_expanded>Imported results from 4 files</en_expanded>
      </undo_redo>
      <summary>
        <type>imported_results</type>
        <name>4</name>
        <en_expanded>Imported results from 4 files</en_expanded>
      </summary>
      <all_info>
        <type>contains</type>
        <name>{0:ImportResultsSettings}{2:PropertySeparator}{0:ImportResultsSettings_FileNames}</name>
        <name>"{4:C:\Skyline Projects\Tel1_RAD50\241125_SB_IP_Rad50_3mut_10pct_PRM.mzXML}"</name>
        <en_expanded>Import results settings &gt; File names : contains "C:\Skyline Projects\Tel1_RAD50\241125_SB_IP_Rad50_3mut_10pct_PRM.mzXML"</en_expanded>
      </all_info>
      <all_info>
        <type>contains</type>
        <name>{0:ImportResultsSettings}{2:PropertySeparator}{0:ImportResultsSettings_FileNames}</name>
        <name>"{4:C:\Skyline Projects\Tel1_RAD50\241125_SB_IP_Rad50_3mut_UreaWash_10pct_PRM.mzXML}"</name>
        <en_expanded>Import results settings &gt; File names : contains "C:\Skyline Projects\Tel1_RAD50\241125_SB_IP_Rad50_3mut_UreaWash_10pct_PRM.mzXML"</en_expanded>
      </all_info>
      <all_info>
        <type>contains</type>
        <name>{0:ImportResultsSettings}{2:PropertySeparator}{0:ImportResultsSettings_FileNames}</name>
        <name>"{4:C:\Skyline Projects\Tel1_RAD50\241125_SB_IP_Rad50_WT_10pct_PRM.mzXML}"</name>
        <en_expanded>Import results settings &gt; File names : contains "C:\Skyline Projects\Tel1_RAD50\241125_SB_IP_Rad50_WT_10pct_PRM.mzXML"</en_expanded>
      </all_info>
      <all_info>
        <type>contains</type>
        <name>{0:ImportResultsSettings}{2:PropertySeparator}{0:ImportResultsSettings_FileNames}</name>
        <name>"{4:C:\Skyline Projects\Tel1_RAD50\241125_SB_IP_Rad50_WT_UreaWash_10pct_PRM.mzXML}"</name>
        <en_expanded>Import results settings &gt; File names : contains "C:\Skyline Projects\Tel1_RAD50\241125_SB_IP_Rad50_WT_UreaWash_10pct_PRM.mzXML"</en_expanded>
      </all_info>
      <all_info>
        <type>is_</type>
        <name>{0:ImportResultsSettings}{2:PropertySeparator}{0:ImportResultsSettings_SingleInjectionReplicates}</name>
        <name>{3:True}</name>
        <en_expanded>Import results settings &gt; Add single-injection replicates in files is True</en_expanded>
      </all_info>
      <all_info>
        <type>is_</type>
        <name>{0:ImportResultsSettings}{2:PropertySeparator}{0:ImportResultsSettings_FileImportOption}</name>
        <name>"{6:ImportResultsSimultaneousFileOptions_many}"</name>
        <en_expanded>Import results settings &gt; Files to import simultaneously is "Many"</en_expanded>
      </all_info>
      <all_info>
        <type>is_</type>
        <name>{0:ImportResultsSettings}{2:PropertySeparator}{0:ImportResultsSettings_Prefix}</name>
        <name>"241125_SB_IP_Rad50_"</name>
        <en_expanded>Import results settings &gt; Removed prefix is "241125_SB_IP_Rad50_"</en_expanded>
      </all_info>
      <all_info>
        <type>is_</type>
        <name>{0:ImportResultsSettings}{2:PropertySeparator}{0:ImportResultsSettings_Suffix}</name>
        <name>"_10pct_PRM"</name>
        <en_expanded>Import results settings &gt; Removed suffix is "_10pct_PRM"</en_expanded>
      </all_info>
      <en_extra_info>File names = 
[
    "C:\Skyline Projects\Tel1_RAD50\241125_SB_IP_Rad50_3mut_10pct_PRM.mzXML",
    "C:\Skyline Projects\Tel1_RAD50\241125_SB_IP_Rad50_3mut_UreaWash_10pct_PRM.mzXML",
    "C:\Skyline Projects\Tel1_RAD50\241125_SB_IP_Rad50_WT_10pct_PRM.mzXML",
    "C:\Skyline Projects\Tel1_RAD50\241125_SB_IP_Rad50_WT_UreaWash_10pct_PRM.mzXML"
],
Add single-injection replicates in files = True,
Files to import simultaneously = "Many",
Removed prefix = "241125_SB_IP_Rad50_",
Removed suffix = "_10pct_PRM"</en_extra_info>
      <hash>Aka0ROOBCYD9EDr02Gn3b9jwEEA=</hash>
    </audit_log_entry>
    <audit_log_entry skyline_version="23.1.0.455-599e74ad2 (64-Bit)" time_stamp="2024-11-26T13:29:41-05:00" user="WILLCOMSTOC186C\will">
      <undo_redo>
        <type>changed_to</type>
        <name>{0:SrmSettings_TransitionSettings}{2:TabSeparator}{0:TransitionSettings_Filter}{2:PropertySeparator}{0:TransitionFilter_PeptidePrecursorChargesString}</name>
        <name>"3"</name>
        <en_expanded>Transition Settings -- Filter &gt; Peptide Precursor charges changed to "3"</en_expanded>
      </undo_redo>
      <summary>
        <type>changed_to</type>
        <name>{0:Settings}{2:PropertySeparator}{0:SrmSettings_TransitionSettings}{2:TabSeparator}{0:TransitionSettings_Filter}{2:PropertySeparator}{0:TransitionFilter_PeptidePrecursorChargesString}</name>
        <name>"3"</name>
        <en_expanded>Settings &gt; Transition Settings -- Filter &gt; Peptide Precursor charges changed to "3"</en_expanded>
      </summary>
      <all_info>
        <type>changed_from_to</type>
        <name>{0:Settings}{2:PropertySeparator}{0:SrmSettings_TransitionSettings}{2:TabSeparator}{0:TransitionSettings_Filter}{2:PropertySeparator}{0:TransitionFilter_PeptidePrecursorChargesString}</name>
        <name>"2"</name>
        <name>"3"</name>
        <en_expanded>Settings &gt; Transition Settings -- Filter &gt; Peptide Precursor charges changed from "2" to "3"</en_expanded>
      </all_info>
      <hash>gV4i+Ec3oA+efbgT+p3NUKIIfZI=</hash>
    </audit_log_entry>
    <audit_log_entry skyline_version="23.1.0.455-599e74ad2 (64-Bit)" time_stamp="2024-11-26T13:28:48-05:00" user="WILLCOMSTOC186C\will">
      <undo_redo>
        <type>changed_to</type>
        <name>{0:SrmSettings_TransitionSettings}{2:TabSeparator}{0:TransitionSettings_Filter}{2:PropertySeparator}{0:TransitionFilter_PeptidePrecursorChargesString}</name>
        <name>"2"</name>
        <en_expanded>Transition Settings -- Filter &gt; Peptide Precursor charges changed to "2"</en_expanded>
      </undo_redo>
      <summary>
        <type>changed_to</type>
        <name>{0:Settings}{2:PropertySeparator}{0:SrmSettings_TransitionSettings}{2:TabSeparator}{0:TransitionSettings_Filter}{2:PropertySeparator}{0:TransitionFilter_PeptidePrecursorChargesString}</name>
        <name>"2"</name>
        <en_expanded>Settings &gt; Transition Settings -- Filter &gt; Peptide Precursor charges changed to "2"</en_expanded>
      </summary>
      <all_info>
        <type>changed_from_to</type>
        <name>{0:Settings}{2:PropertySeparator}{0:SrmSettings_TransitionSettings}{2:TabSeparator}{0:TransitionSettings_Filter}{2:PropertySeparator}{0:TransitionFilter_PeptidePrecursorChargesString}</name>
        <name>"3"</name>
        <name>"2"</name>
        <en_expanded>Settings &gt; Transition Settings -- Filter &gt; Peptide Precursor charges changed from "3" to "2"</en_expanded>
      </all_info>
      <hash>gQbvfhln9WNsFSVf8Xal8Peg0wk=</hash>
    </audit_log_entry>
    <audit_log_entry skyline_version="23.1.0.455-599e74ad2 (64-Bit)" time_stamp="2024-11-26T13:27:41-05:00" user="WILLCOMSTOC186C\will">
      <undo_redo>
        <type>deleted_target</type>
        <name>RAD50_MUT</name>
        <en_expanded>Deleted target RAD50_MUT</en_expanded>
      </undo_redo>
      <summary>
        <type>deleted_target</type>
        <name>RAD50_MUT</name>
        <en_expanded>Deleted target RAD50_MUT</en_expanded>
      </summary>
      <hash>AP48AlujFOvUGRIyS8OLFJWxb50=</hash>
    </audit_log_entry>
    <audit_log_entry skyline_version="23.1.0.455-599e74ad2 (64-Bit)" time_stamp="2024-11-26T13:27:37-05:00" user="WILLCOMSTOC186C\will">
      <undo_redo>
        <type>deleted_target</type>
        <name>RAD50_WT</name>
        <en_expanded>Deleted target RAD50_WT</en_expanded>
      </undo_redo>
      <summary>
        <type>deleted_target</type>
        <name>RAD50_WT</name>
        <en_expanded>Deleted target RAD50_WT</en_expanded>
      </summary>
      <hash>VIpfmy0XI8pOhwuHiD1xe0DMXY8=</hash>
    </audit_log_entry>
    <audit_log_entry skyline_version="23.1.0.455-599e74ad2 (64-Bit)" time_stamp="2024-11-26T13:27:34-05:00" user="WILLCOMSTOC186C\will">
      <undo_redo>
        <type>deleted_target</type>
        <name>RAD50_WT{2:PropertySeparator}-.SLSTQDSLNHELENLK.- [1, 16]{2:PropertySeparator}636.6297+++{2:PropertySeparator}D [y11 -98] - 1293.6434+ (rank 10)</name>
        <en_expanded>Deleted target RAD50_WT &gt; -.SLSTQDSLNHELENLK.- [1, 16] &gt; 636.6297+++ &gt; D [y11 -98] - 1293.6434+ (rank 10)</en_expanded>
      </undo_redo>
      <summary>
        <type>deleted_target</type>
        <name>RAD50_WT{2:PropertySeparator}-.SLSTQDSLNHELENLK.- [1, 16]{2:PropertySeparator}636.6297+++{2:PropertySeparator}D [y11 -98] - 1293.6434+ (rank 10)</name>
        <en_expanded>Deleted target RAD50_WT &gt; -.SLSTQDSLNHELENLK.- [1, 16] &gt; 636.6297+++ &gt; D [y11 -98] - 1293.6434+ (rank 10)</en_expanded>
      </summary>
      <hash>bVpz2x0lXVJcAjsmHDJN6EanM5E=</hash>
    </audit_log_entry>
    <audit_log_entry skyline_version="23.1.0.455-599e74ad2 (64-Bit)" time_stamp="2024-11-26T13:27:22-05:00" user="WILLCOMSTOC186C\will">
      <extra_info>&gt;RAD50_WT_434
SITVDSQNLEYNKK
&gt;RAD50_WT_451
LIHDSEELAEK
&gt;RAD50_WT_469
SLSTQDSLNHELENLK
</extra_info>
      <undo_redo>
        <type>imported_fasta_paste</type>
        <en_expanded>Imported FASTA from clipboard</en_expanded>
      </undo_redo>
      <summary>
        <type>imported_fasta_paste</type>
        <en_expanded>Imported FASTA from clipboard</en_expanded>
      </summary>
      <all_info>
        <type>kept_empty_protein</type>
        <name>1</name>
        <en_expanded>Kept 1 empty protein</en_expanded>
      </all_info>
      <hash>p9wneP28xt6l+UkDyRGzWMcSD9g=</hash>
    </audit_log_entry>
    <audit_log_entry skyline_version="23.1.0.455-599e74ad2 (64-Bit)" time_stamp="2024-11-26T12:24:42-05:00" user="WILLCOMSTOC186C\will">
      <undo_redo>
        <type>changed_to</type>
        <name>{0:SrmSettings_TransitionSettings}{2:TabSeparator}{0:TransitionSettings_Filter}{2:PropertySeparator}{0:TransitionFilter_PeptidePrecursorChargesString}</name>
        <name>"3"</name>
        <en_expanded>Transition Settings -- Filter &gt; Peptide Precursor charges changed to "3"</en_expanded>
      </undo_redo>
      <summary>
        <type>changed_to</type>
        <name>{0:Settings}{2:PropertySeparator}{0:SrmSettings_TransitionSettings}{2:TabSeparator}{0:TransitionSettings_Filter}{2:PropertySeparator}{0:TransitionFilter_PeptidePrecursorChargesString}</name>
        <name>"3"</name>
        <en_expanded>Settings &gt; Transition Settings -- Filter &gt; Peptide Precursor charges changed to "3"</en_expanded>
      </summary>
      <all_info>
        <type>changed_from_to</type>
        <name>{0:Settings}{2:PropertySeparator}{0:SrmSettings_TransitionSettings}{2:TabSeparator}{0:TransitionSettings_Filter}{2:PropertySeparator}{0:TransitionFilter_PeptidePrecursorChargesString}</name>
        <name>"2"</name>
        <name>"3"</name>
        <en_expanded>Settings &gt; Transition Settings -- Filter &gt; Peptide Precursor charges changed from "2" to "3"</en_expanded>
      </all_info>
      <hash>H3KEW69LeTUICwAUp0M0XfgyrSE=</hash>
    </audit_log_entry>
    <audit_log_entry skyline_version="23.1.0.455-599e74ad2 (64-Bit)" time_stamp="2024-11-26T12:23:58-05:00" user="WILLCOMSTOC186C\will">
      <undo_redo>
        <type>deleted_targets</type>
        <name>15</name>
        <en_expanded>Deleted 15 targets</en_expanded>
      </undo_redo>
      <summary>
        <type>deleted_targets</type>
        <name>15</name>
        <en_expanded>Deleted 15 targets</en_expanded>
      </summary>
      <all_info>
        <type>removed_from</type>
        <name>{0:Targets}</name>
        <name>GAG_FANCD2</name>
        <en_expanded>Targets : GAG_FANCD2 was removed</en_expanded>
      </all_info>
      <all_info>
        <type>removed_from</type>
        <name>{0:Targets}</name>
        <name>GVG_FANCD2</name>
        <en_expanded>Targets : GVG_FANCD2 was removed</en_expanded>
      </all_info>
      <all_info>
        <type>removed_from</type>
        <name>{0:Targets}</name>
        <name>AGA_FANCD2</name>
        <en_expanded>Targets : AGA_FANCD2 was removed</en_expanded>
      </all_info>
      <all_info>
        <type>removed_from</type>
        <name>{0:Targets}</name>
        <name>GAG_53BP1</name>
        <en_expanded>Targets : GAG_53BP1 was removed</en_expanded>
      </all_info>
      <all_info>
        <type>removed_from</type>
        <name>{0:Targets}</name>
        <name>GVG_53BP1</name>
        <en_expanded>Targets : GVG_53BP1 was removed</en_expanded>
      </all_info>
      <all_info>
        <type>removed_from</type>
        <name>{0:Targets}</name>
        <name>AGA_53BP1</name>
        <en_expanded>Targets : AGA_53BP1 was removed</en_expanded>
      </all_info>
      <all_info>
        <type>removed_from</type>
        <name>{0:Targets}</name>
        <name>GAG_DHCR7</name>
        <en_expanded>Targets : GAG_DHCR7 was removed</en_expanded>
      </all_info>
      <all_info>
        <type>removed_from</type>
        <name>{0:Targets}</name>
        <name>GVG_DHCR7</name>
        <en_expanded>Targets : GVG_DHCR7 was removed</en_expanded>
      </all_info>
      <all_info>
        <type>removed_from</type>
        <name>{0:Targets}</name>
        <name>AGA_DHCR7</name>
        <en_expanded>Targets : AGA_DHCR7 was removed</en_expanded>
      </all_info>
      <all_info>
        <type>removed_from</type>
        <name>{0:Targets}</name>
        <name>GAG_CHK1a</name>
        <en_expanded>Targets : GAG_CHK1a was removed</en_expanded>
      </all_info>
      <all_info>
        <type>removed_from</type>
        <name>{0:Targets}</name>
        <name>GVG_CHK1a</name>
        <en_expanded>Targets : GVG_CHK1a was removed</en_expanded>
      </all_info>
      <all_info>
        <type>removed_from</type>
        <name>{0:Targets}</name>
        <name>AGA_CHK1a</name>
        <en_expanded>Targets : AGA_CHK1a was removed</en_expanded>
      </all_info>
      <all_info>
        <type>removed_from</type>
        <name>{0:Targets}</name>
        <name>EGFP1</name>
        <en_expanded>Targets : EGFP1 was removed</en_expanded>
      </all_info>
      <all_info>
        <type>removed_from</type>
        <name>{0:Targets}</name>
        <name>EGFP2</name>
        <en_expanded>Targets : EGFP2 was removed</en_expanded>
      </all_info>
      <all_info>
        <type>removed_from</type>
        <name>{0:Targets}</name>
        <name>EGFP3</name>
        <en_expanded>Targets : EGFP3 was removed</en_expanded>
      </all_info>
      <hash>I+mFFDCeX+5WrGRj420UhpNerCU=</hash>
    </audit_log_entry>
    <audit_log_entry skyline_version="23.1.0.455-599e74ad2 (64-Bit)" time_stamp="2024-11-26T12:23:17-05:00" user="WILLCOMSTOC186C\will">
      <extra_info>{0:ImportResultsSettings_FileNames} = 
[
    "{4:C:\Skyline Projects\Tel1_RAD50\241122_SB_IP_Rad50_WT_3pct_PRM.mzXML}",
    "{4:C:\Skyline Projects\Tel1_RAD50\241122_SB_IP_Rad50_WT_UreaWash_3pct_PRM.mzXML}"
],
{0:ImportResultsSettings_SingleInjectionReplicates} = {3:True},
{0:ImportResultsSettings_FileImportOption} = "{6:ImportResultsSimultaneousFileOptions_many}",
{0:ImportResultsSettings_Prefix} = "241122_SB_IP_Rad50_WT_",
{0:ImportResultsSettings_Suffix} = "_3pct_PRM"</extra_info>
      <undo_redo>
        <type>imported_results</type>
        <name>2</name>
        <en_expanded>Imported results from 2 files</en_expanded>
      </undo_redo>
      <summary>
        <type>imported_results</type>
        <name>2</name>
        <en_expanded>Imported results from 2 files</en_expanded>
      </summary>
      <all_info>
        <type>contains</type>
        <name>{0:ImportResultsSettings}{2:PropertySeparator}{0:ImportResultsSettings_FileNames}</name>
        <name>"{4:C:\Skyline Projects\Tel1_RAD50\241122_SB_IP_Rad50_WT_3pct_PRM.mzXML}"</name>
        <en_expanded>Import results settings &gt; File names : contains "C:\Skyline Projects\Tel1_RAD50\241122_SB_IP_Rad50_WT_3pct_PRM.mzXML"</en_expanded>
      </all_info>
      <all_info>
        <type>contains</type>
        <name>{0:ImportResultsSettings}{2:PropertySeparator}{0:ImportResultsSettings_FileNames}</name>
        <name>"{4:C:\Skyline Projects\Tel1_RAD50\241122_SB_IP_Rad50_WT_UreaWash_3pct_PRM.mzXML}"</name>
        <en_expanded>Import results settings &gt; File names : contains "C:\Skyline Projects\Tel1_RAD50\241122_SB_IP_Rad50_WT_UreaWash_3pct_PRM.mzXML"</en_expanded>
      </all_info>
      <all_info>
        <type>is_</type>
        <name>{0:ImportResultsSettings}{2:PropertySeparator}{0:ImportResultsSettings_SingleInjectionReplicates}</name>
        <name>{3:True}</name>
        <en_expanded>Import results settings &gt; Add single-injection replicates in files is True</en_expanded>
      </all_info>
      <all_info>
        <type>is_</type>
        <name>{0:ImportResultsSettings}{2:PropertySeparator}{0:ImportResultsSettings_FileImportOption}</name>
        <name>"{6:ImportResultsSimultaneousFileOptions_many}"</name>
        <en_expanded>Import results settings &gt; Files to import simultaneously is "Many"</en_expanded>
      </all_info>
      <all_info>
        <type>is_</type>
        <name>{0:ImportResultsSettings}{2:PropertySeparator}{0:ImportResultsSettings_Prefix}</name>
        <name>"241122_SB_IP_Rad50_WT_"</name>
        <en_expanded>Import results settings &gt; Removed prefix is "241122_SB_IP_Rad50_WT_"</en_expanded>
      </all_info>
      <all_info>
        <type>is_</type>
        <name>{0:ImportResultsSettings}{2:PropertySeparator}{0:ImportResultsSettings_Suffix}</name>
        <name>"_3pct_PRM"</name>
        <en_expanded>Import results settings &gt; Removed suffix is "_3pct_PRM"</en_expanded>
      </all_info>
      <en_extra_info>File names = 
[
    "C:\Skyline Projects\Tel1_RAD50\241122_SB_IP_Rad50_WT_3pct_PRM.mzXML",
    "C:\Skyline Projects\Tel1_RAD50\241122_SB_IP_Rad50_WT_UreaWash_3pct_PRM.mzXML"
],
Add single-injection replicates in files = True,
Files to import simultaneously = "Many",
Removed prefix = "241122_SB_IP_Rad50_WT_",
Removed suffix = "_3pct_PRM"</en_extra_info>
      <hash>+lvyzq/58rJ7ALzzrIqOMEOR7lQ=</hash>
    </audit_log_entry>
    <audit_log_entry skyline_version="23.1.0.455-599e74ad2 (64-Bit)" time_stamp="2024-11-26T12:22:36-05:00" user="WILLCOMSTOC186C\will">
      <undo_redo>
        <type>added_to</type>
        <name>{0:SrmSettings_PeptideSettings}{2:TabSeparator}{0:PeptideSettings_Libraries}{2:PropertySeparator}{0:PeptideLibraries_LibrarySpecs}</name>
        <name>"Tel1_Phosprot"</name>
        <en_expanded>Peptide Settings -- Library &gt; Libraries : "Tel1_Phosprot" was added</en_expanded>
      </undo_redo>
      <summary>
        <type>added_to</type>
        <name>{0:Settings}{2:PropertySeparator}{0:SrmSettings_PeptideSettings}{2:TabSeparator}{0:PeptideSettings_Libraries}{2:PropertySeparator}{0:PeptideLibraries_LibrarySpecs}</name>
        <name>"Tel1_Phosprot"</name>
        <en_expanded>Settings &gt; Peptide Settings -- Library &gt; Libraries : "Tel1_Phosprot" was added</en_expanded>
      </summary>
      <all_info>
        <type>added_to</type>
        <name>{0:Settings}{2:PropertySeparator}{0:SrmSettings_PeptideSettings}{2:TabSeparator}{0:PeptideSettings_Libraries}{2:PropertySeparator}{0:PeptideLibraries_LibrarySpecs}</name>
        <name>"Tel1_Phosprot"</name>
        <en_expanded>Settings &gt; Peptide Settings -- Library &gt; Libraries : "Tel1_Phosprot" was added</en_expanded>
      </all_info>
      <all_info>
        <type>is_</type>
        <name>{0:Settings}{2:PropertySeparator}{0:SrmSettings_PeptideSettings}{2:TabSeparator}{0:PeptideSettings_Libraries}{2:PropertySeparator}{0:PeptideLibraries_LibrarySpecs}{2:PropertySeparator}"Tel1_Phosprot"{2:PropertySeparator}{0:LibrarySpec_FilePathAuditLog}</name>
        <name>"{4:C:\Skyline Projects\Tel1_RAD50\Tel1_Phosprot.blib}"</name>
        <en_expanded>Settings &gt; Peptide Settings -- Library &gt; Libraries &gt; "Tel1_Phosprot" &gt; Path is "C:\Skyline Projects\Tel1_RAD50\Tel1_Phosprot.blib"</en_expanded>
      </all_info>
      <hash>+YURdTdEw6y3aJKV2nTzQAn9Rqw=</hash>
    </audit_log_entry>
    <audit_log_entry skyline_version="23.1.0.455-599e74ad2 (64-Bit)" time_stamp="2024-11-26T12:20:04-05:00" user="WILLCOMSTOC186C\will">
      <extra_info>&gt;RAD50_WT
SLSTQDSLNHELENLK
&gt;RAD50_MUT
SLSTQASLNHELENLK
</extra_info>
      <undo_redo>
        <type>imported_fasta_paste</type>
        <en_expanded>Imported FASTA from clipboard</en_expanded>
      </undo_redo>
      <summary>
        <type>imported_fasta_paste</type>
        <en_expanded>Imported FASTA from clipboard</en_expanded>
      </summary>
      <all_info>
        <type>kept_empty_proteins</type>
        <name>2</name>
        <en_expanded>Kept 2 empty proteins</en_expanded>
      </all_info>
      <hash>U8dVzSiQblwXi86O/UiQp/ZQtZ4=</hash>
    </audit_log_entry>
    <audit_log_entry skyline_version="23.1.0.455-599e74ad2 (64-Bit)" time_stamp="2024-11-24T19:38:51-05:00" user="WILLCOMSTOC186C\will">
      <extra_info>{0:ImportResultsSettings_FileNames} = 
[
    "{4:C:\Skyline Projects\000_SELIKS_STANDARDS\241124_WJC_SELIKS_UT_R2_20pct_PRM.mzXML}"
],
{0:ImportResultsSettings_SingleInjectionReplicates} = {3:True},
{0:ImportResultsSettings_FileImportOption} = "{6:ImportResultsSimultaneousFileOptions_many}"</extra_info>
      <undo_redo>
        <type>imported_result</type>
        <name>{4:C:\Skyline Projects\000_SELIKS_STANDARDS\241124_WJC_SELIKS_UT_R2_20pct_PRM.mzXML}</name>
        <en_expanded>Imported results from "241124_WJC_SELIKS_UT_R2_20pct_PRM.mzXML"</en_expanded>
      </undo_redo>
      <summary>
        <type>imported_result</type>
        <name>{4:C:\Skyline Projects\000_SELIKS_STANDARDS\241124_WJC_SELIKS_UT_R2_20pct_PRM.mzXML}</name>
        <en_expanded>Imported results from "241124_WJC_SELIKS_UT_R2_20pct_PRM.mzXML"</en_expanded>
      </summary>
      <all_info>
        <type>contains</type>
        <name>{0:ImportResultsSettings}{2:PropertySeparator}{0:ImportResultsSettings_FileNames}</name>
        <name>"{4:C:\Skyline Projects\000_SELIKS_STANDARDS\241124_WJC_SELIKS_UT_R2_20pct_PRM.mzXML}"</name>
        <en_expanded>Import results settings &gt; File names : contains "C:\Skyline Projects\000_SELIKS_STANDARDS\241124_WJC_SELIKS_UT_R2_20pct_PRM.mzXML"</en_expanded>
      </all_info>
      <all_info>
        <type>is_</type>
        <name>{0:ImportResultsSettings}{2:PropertySeparator}{0:ImportResultsSettings_SingleInjectionReplicates}</name>
        <name>{3:True}</name>
        <en_expanded>Import results settings &gt; Add single-injection replicates in files is True</en_expanded>
      </all_info>
      <all_info>
        <type>is_</type>
        <name>{0:ImportResultsSettings}{2:PropertySeparator}{0:ImportResultsSettings_FileImportOption}</name>
        <name>"{6:ImportResultsSimultaneousFileOptions_many}"</name>
        <en_expanded>Import results settings &gt; Files to import simultaneously is "Many"</en_expanded>
      </all_info>
      <en_extra_info>File names = 
[
    "C:\Skyline Projects\000_SELIKS_STANDARDS\241124_WJC_SELIKS_UT_R2_20pct_PRM.mzXML"
],
Add single-injection replicates in files = True,
Files to import simultaneously = "Many"</en_extra_info>
      <hash>H8fxUcIM0aVjXAggAlu1vPjGoJ4=</hash>
    </audit_log_entry>
    <audit_log_entry skyline_version="23.1.0.455-599e74ad2 (64-Bit)" time_stamp="2024-11-16T09:38:39-05:00" user="WILLCOMSTOC186C\will">
      <extra_info>{0:ImportResultsSettings_FileNames} = 
[
    "{4:C:\Skyline Projects\000_SELIKS_STANDARDS\241115_WJC_SELIKS_SSTD_05pct_NewPRM.mzXML}"
],
{0:ImportResultsSettings_SingleInjectionReplicates} = {3:True},
{0:ImportResultsSettings_FileImportOption} = "{6:ImportResultsSimultaneousFileOptions_many}"</extra_info>
      <undo_redo>
        <type>imported_result</type>
        <name>{4:C:\Skyline Projects\000_SELIKS_STANDARDS\241115_WJC_SELIKS_SSTD_05pct_NewPRM.mzXML}</name>
        <en_expanded>Imported results from "241115_WJC_SELIKS_SSTD_05pct_NewPRM.mzXML"</en_expanded>
      </undo_redo>
      <summary>
        <type>imported_result</type>
        <name>{4:C:\Skyline Projects\000_SELIKS_STANDARDS\241115_WJC_SELIKS_SSTD_05pct_NewPRM.mzXML}</name>
        <en_expanded>Imported results from "241115_WJC_SELIKS_SSTD_05pct_NewPRM.mzXML"</en_expanded>
      </summary>
      <all_info>
        <type>contains</type>
        <name>{0:ImportResultsSettings}{2:PropertySeparator}{0:ImportResultsSettings_FileNames}</name>
        <name>"{4:C:\Skyline Projects\000_SELIKS_STANDARDS\241115_WJC_SELIKS_SSTD_05pct_NewPRM.mzXML}"</name>
        <en_expanded>Import results settings &gt; File names : contains "C:\Skyline Projects\000_SELIKS_STANDARDS\241115_WJC_SELIKS_SSTD_05pct_NewPRM.mzXML"</en_expanded>
      </all_info>
      <all_info>
        <type>is_</type>
        <name>{0:ImportResultsSettings}{2:PropertySeparator}{0:ImportResultsSettings_SingleInjectionReplicates}</name>
        <name>{3:True}</name>
        <en_expanded>Import results settings &gt; Add single-injection replicates in files is True</en_expanded>
      </all_info>
      <all_info>
        <type>is_</type>
        <name>{0:ImportResultsSettings}{2:PropertySeparator}{0:ImportResultsSettings_FileImportOption}</name>
        <name>"{6:ImportResultsSimultaneousFileOptions_many}"</name>
        <en_expanded>Import results settings &gt; Files to import simultaneously is "Many"</en_expanded>
      </all_info>
      <en_extra_info>File names = 
[
    "C:\Skyline Projects\000_SELIKS_STANDARDS\241115_WJC_SELIKS_SSTD_05pct_NewPRM.mzXML"
],
Add single-injection replicates in files = True,
Files to import simultaneously = "Many"</en_extra_info>
      <hash>PdRWS65cmqqMBSckHT42CGhk5SY=</hash>
    </audit_log_entry>
    <audit_log_entry skyline_version="23.1.0.455-599e74ad2 (64-Bit)" time_stamp="2024-11-16T09:38:28-05:00" user="WILLCOMSTOC186C\will">
      <undo_redo>
        <type>managed_results</type>
        <en_expanded>Managed results</en_expanded>
      </undo_redo>
      <summary>
        <type>managed_results</type>
        <en_expanded>Managed results</en_expanded>
      </summary>
      <all_info>
        <type>removed_replicate</type>
        <name>241115_WJC_SELIKS_SSTD_05pct_NewPRM</name>
        <en_expanded>Removed replicate 241115_WJC_SELIKS_SSTD_05pct_NewPRM</en_expanded>
      </all_info>
      <all_info>
        <type>removed_replicate</type>
        <name>241115_WJC_SELIKS_SSTD_05pct_NewPRM2</name>
        <en_expanded>Removed replicate 241115_WJC_SELIKS_SSTD_05pct_NewPRM2</en_expanded>
      </all_info>
      <hash>g9ATP7XCvIPwnvQiyClcKIOAfKI=</hash>
    </audit_log_entry>
    <audit_log_entry skyline_version="23.1.0.455-599e74ad2 (64-Bit)" time_stamp="2024-11-16T09:38:02-05:00" user="WILLCOMSTOC186C\will">
      <undo_redo>
        <type>added_to</type>
        <name>{0:SrmSettings_PeptideSettings}{2:TabSeparator}{0:PeptideSettings_Libraries}{2:PropertySeparator}{0:PeptideLibraries_LibrarySpecs}</name>
        <name>"CKS6R_eGFP"</name>
        <en_expanded>Peptide Settings -- Library &gt; Libraries : "CKS6R_eGFP" was added</en_expanded>
      </undo_redo>
      <summary>
        <type>added_to</type>
        <name>{0:Settings}{2:PropertySeparator}{0:SrmSettings_PeptideSettings}{2:TabSeparator}{0:PeptideSettings_Libraries}{2:PropertySeparator}{0:PeptideLibraries_LibrarySpecs}</name>
        <name>"CKS6R_eGFP"</name>
        <en_expanded>Settings &gt; Peptide Settings -- Library &gt; Libraries : "CKS6R_eGFP" was added</en_expanded>
      </summary>
      <all_info>
        <type>added_to</type>
        <name>{0:Settings}{2:PropertySeparator}{0:SrmSettings_PeptideSettings}{2:TabSeparator}{0:PeptideSettings_Libraries}{2:PropertySeparator}{0:PeptideLibraries_LibrarySpecs}</name>
        <name>"CKS6R_eGFP"</name>
        <en_expanded>Settings &gt; Peptide Settings -- Library &gt; Libraries : "CKS6R_eGFP" was added</en_expanded>
      </all_info>
      <all_info>
        <type>is_</type>
        <name>{0:Settings}{2:PropertySeparator}{0:SrmSettings_PeptideSettings}{2:TabSeparator}{0:PeptideSettings_Libraries}{2:PropertySeparator}{0:PeptideLibraries_LibrarySpecs}{2:PropertySeparator}"CKS6R_eGFP"{2:PropertySeparator}{0:LibrarySpec_FilePathAuditLog}</name>
        <name>"{4:C:\Skyline Projects\CKS6R_eGFP.blib}"</name>
        <en_expanded>Settings &gt; Peptide Settings -- Library &gt; Libraries &gt; "CKS6R_eGFP" &gt; Path is "C:\Skyline Projects\CKS6R_eGFP.blib"</en_expanded>
      </all_info>
      <hash>E9+TpS2zSJsYaKbW+Yk+bCq3oR0=</hash>
    </audit_log_entry>
    <audit_log_entry skyline_version="23.1.0.455-599e74ad2 (64-Bit)" time_stamp="2024-11-16T09:37:41-05:00" user="WILLCOMSTOC186C\will">
      <extra_info>{0:ImportResultsSettings_FileNames} = 
[
    "{4:C:\Skyline Projects\000_SELIKS_STANDARDS\241115_WJC_SELIKS_SSTD_05pct_NewPRM.mzXML}"
],
{0:ImportResultsSettings_SingleInjectionReplicates} = {3:True},
{0:ImportResultsSettings_FileImportOption} = "{6:ImportResultsSimultaneousFileOptions_many}"</extra_info>
      <undo_redo>
        <type>imported_result</type>
        <name>{4:C:\Skyline Projects\000_SELIKS_STANDARDS\241115_WJC_SELIKS_SSTD_05pct_NewPRM.mzXML}</name>
        <en_expanded>Imported results from "241115_WJC_SELIKS_SSTD_05pct_NewPRM.mzXML"</en_expanded>
      </undo_redo>
      <summary>
        <type>imported_result</type>
        <name>{4:C:\Skyline Projects\000_SELIKS_STANDARDS\241115_WJC_SELIKS_SSTD_05pct_NewPRM.mzXML}</name>
        <en_expanded>Imported results from "241115_WJC_SELIKS_SSTD_05pct_NewPRM.mzXML"</en_expanded>
      </summary>
      <all_info>
        <type>contains</type>
        <name>{0:ImportResultsSettings}{2:PropertySeparator}{0:ImportResultsSettings_FileNames}</name>
        <name>"{4:C:\Skyline Projects\000_SELIKS_STANDARDS\241115_WJC_SELIKS_SSTD_05pct_NewPRM.mzXML}"</name>
        <en_expanded>Import results settings &gt; File names : contains "C:\Skyline Projects\000_SELIKS_STANDARDS\241115_WJC_SELIKS_SSTD_05pct_NewPRM.mzXML"</en_expanded>
      </all_info>
      <all_info>
        <type>is_</type>
        <name>{0:ImportResultsSettings}{2:PropertySeparator}{0:ImportResultsSettings_SingleInjectionReplicates}</name>
        <name>{3:True}</name>
        <en_expanded>Import results settings &gt; Add single-injection replicates in files is True</en_expanded>
      </all_info>
      <all_info>
        <type>is_</type>
        <name>{0:ImportResultsSettings}{2:PropertySeparator}{0:ImportResultsSettings_FileImportOption}</name>
        <name>"{6:ImportResultsSimultaneousFileOptions_many}"</name>
        <en_expanded>Import results settings &gt; Files to import simultaneously is "Many"</en_expanded>
      </all_info>
      <en_extra_info>File names = 
[
    "C:\Skyline Projects\000_SELIKS_STANDARDS\241115_WJC_SELIKS_SSTD_05pct_NewPRM.mzXML"
],
Add single-injection replicates in files = True,
Files to import simultaneously = "Many"</en_extra_info>
      <hash>jiCVXK4eZP2wIMGxcTdD8oNGVUk=</hash>
    </audit_log_entry>
    <audit_log_entry skyline_version="23.1.0.455-599e74ad2 (64-Bit)" time_stamp="2024-11-16T09:37:22-05:00" user="WILLCOMSTOC186C\will">
      <extra_info>&gt;EGFP1
AEVKFEGDTLVNR
&gt;EGFP2
TIFFKDDGNYK
&gt;EGFP3
LEYNYNSHNVYIMADK
</extra_info>
      <undo_redo>
        <type>imported_fasta_paste</type>
        <en_expanded>Imported FASTA from clipboard</en_expanded>
      </undo_redo>
      <summary>
        <type>imported_fasta_paste</type>
        <en_expanded>Imported FASTA from clipboard</en_expanded>
      </summary>
      <all_info>
        <type>kept_empty_proteins</type>
        <name>3</name>
        <en_expanded>Kept 3 empty proteins</en_expanded>
      </all_info>
      <hash>PmyhPi4ewQWBSi3o6VzOQrj0VP8=</hash>
    </audit_log_entry>
    <audit_log_entry skyline_version="23.1.0.455-599e74ad2 (64-Bit)" time_stamp="2024-11-16T09:03:37-05:00" user="WILLCOMSTOC186C\will">
      <extra_info>{0:ImportResultsSettings_FileNames} = 
[
    "{4:C:\Skyline Projects\000_SELIKS_STANDARDS\241115_WJC_SELIKS_SSTD_05pct_NewPRM.mzXML}"
],
{0:ImportResultsSettings_SingleInjectionReplicates} = {3:True},
{0:ImportResultsSettings_FileImportOption} = "{6:ImportResultsSimultaneousFileOptions_many}"</extra_info>
      <undo_redo>
        <type>imported_result</type>
        <name>{4:C:\Skyline Projects\000_SELIKS_STANDARDS\241115_WJC_SELIKS_SSTD_05pct_NewPRM.mzXML}</name>
        <en_expanded>Imported results from "241115_WJC_SELIKS_SSTD_05pct_NewPRM.mzXML"</en_expanded>
      </undo_redo>
      <summary>
        <type>imported_result</type>
        <name>{4:C:\Skyline Projects\000_SELIKS_STANDARDS\241115_WJC_SELIKS_SSTD_05pct_NewPRM.mzXML}</name>
        <en_expanded>Imported results from "241115_WJC_SELIKS_SSTD_05pct_NewPRM.mzXML"</en_expanded>
      </summary>
      <all_info>
        <type>contains</type>
        <name>{0:ImportResultsSettings}{2:PropertySeparator}{0:ImportResultsSettings_FileNames}</name>
        <name>"{4:C:\Skyline Projects\000_SELIKS_STANDARDS\241115_WJC_SELIKS_SSTD_05pct_NewPRM.mzXML}"</name>
        <en_expanded>Import results settings &gt; File names : contains "C:\Skyline Projects\000_SELIKS_STANDARDS\241115_WJC_SELIKS_SSTD_05pct_NewPRM.mzXML"</en_expanded>
      </all_info>
      <all_info>
        <type>is_</type>
        <name>{0:ImportResultsSettings}{2:PropertySeparator}{0:ImportResultsSettings_SingleInjectionReplicates}</name>
        <name>{3:True}</name>
        <en_expanded>Import results settings &gt; Add single-injection replicates in files is True</en_expanded>
      </all_info>
      <all_info>
        <type>is_</type>
        <name>{0:ImportResultsSettings}{2:PropertySeparator}{0:ImportResultsSettings_FileImportOption}</name>
        <name>"{6:ImportResultsSimultaneousFileOptions_many}"</name>
        <en_expanded>Import results settings &gt; Files to import simultaneously is "Many"</en_expanded>
      </all_info>
      <en_extra_info>File names = 
[
    "C:\Skyline Projects\000_SELIKS_STANDARDS\241115_WJC_SELIKS_SSTD_05pct_NewPRM.mzXML"
],
Add single-injection replicates in files = True,
Files to import simultaneously = "Many"</en_extra_info>
      <hash>0ECc+p6KTbsrDCuiLhDWc3vf8jw=</hash>
    </audit_log_entry>
    <audit_log_entry skyline_version="23.1.0.455-599e74ad2 (64-Bit)" time_stamp="2024-11-15T08:11:30-05:00" user="WILLCOMSTOC186C\will">
      <extra_info>{0:ImportResultsSettings_FileNames} = 
[
    "{4:C:\Skyline Projects\000_SELIKS_STANDARDS\241114_WJC_SELIKS_AGA_GAG_25pct_oldPRM.mzXML}",
    "{4:C:\Skyline Projects\000_SELIKS_STANDARDS\241114_WJC_SELIKS_SSTD_05pct_oldPRM.mzXML}"
],
{0:ImportResultsSettings_SingleInjectionReplicates} = {3:True},
{0:ImportResultsSettings_FileImportOption} = "{6:ImportResultsSimultaneousFileOptions_many}",
{0:ImportResultsSettings_Prefix} = "241114_WJC_SELIKS_",
{0:ImportResultsSettings_Suffix} = "5pct_oldPRM"</extra_info>
      <undo_redo>
        <type>imported_results</type>
        <name>2</name>
        <en_expanded>Imported results from 2 files</en_expanded>
      </undo_redo>
      <summary>
        <type>imported_results</type>
        <name>2</name>
        <en_expanded>Imported results from 2 files</en_expanded>
      </summary>
      <all_info>
        <type>contains</type>
        <name>{0:ImportResultsSettings}{2:PropertySeparator}{0:ImportResultsSettings_FileNames}</name>
        <name>"{4:C:\Skyline Projects\000_SELIKS_STANDARDS\241114_WJC_SELIKS_AGA_GAG_25pct_oldPRM.mzXML}"</name>
        <en_expanded>Import results settings &gt; File names : contains "C:\Skyline Projects\000_SELIKS_STANDARDS\241114_WJC_SELIKS_AGA_GAG_25pct_oldPRM.mzXML"</en_expanded>
      </all_info>
      <all_info>
        <type>contains</type>
        <name>{0:ImportResultsSettings}{2:PropertySeparator}{0:ImportResultsSettings_FileNames}</name>
        <name>"{4:C:\Skyline Projects\000_SELIKS_STANDARDS\241114_WJC_SELIKS_SSTD_05pct_oldPRM.mzXML}"</name>
        <en_expanded>Import results settings &gt; File names : contains "C:\Skyline Projects\000_SELIKS_STANDARDS\241114_WJC_SELIKS_SSTD_05pct_oldPRM.mzXML"</en_expanded>
      </all_info>
      <all_info>
        <type>is_</type>
        <name>{0:ImportResultsSettings}{2:PropertySeparator}{0:ImportResultsSettings_SingleInjectionReplicates}</name>
        <name>{3:True}</name>
        <en_expanded>Import results settings &gt; Add single-injection replicates in files is True</en_expanded>
      </all_info>
      <all_info>
        <type>is_</type>
        <name>{0:ImportResultsSettings}{2:PropertySeparator}{0:ImportResultsSettings_FileImportOption}</name>
        <name>"{6:ImportResultsSimultaneousFileOptions_many}"</name>
        <en_expanded>Import results settings &gt; Files to import simultaneously is "Many"</en_expanded>
      </all_info>
      <all_info>
        <type>is_</type>
        <name>{0:ImportResultsSettings}{2:PropertySeparator}{0:ImportResultsSettings_Prefix}</name>
        <name>"241114_WJC_SELIKS_"</name>
        <en_expanded>Import results settings &gt; Removed prefix is "241114_WJC_SELIKS_"</en_expanded>
      </all_info>
      <all_info>
        <type>is_</type>
        <name>{0:ImportResultsSettings}{2:PropertySeparator}{0:ImportResultsSettings_Suffix}</name>
        <name>"5pct_oldPRM"</name>
        <en_expanded>Import results settings &gt; Removed suffix is "5pct_oldPRM"</en_expanded>
      </all_info>
      <en_extra_info>File names = 
[
    "C:\Skyline Projects\000_SELIKS_STANDARDS\241114_WJC_SELIKS_AGA_GAG_25pct_oldPRM.mzXML",
    "C:\Skyline Projects\000_SELIKS_STANDARDS\241114_WJC_SELIKS_SSTD_05pct_oldPRM.mzXML"
],
Add single-injection replicates in files = True,
Files to import simultaneously = "Many",
Removed prefix = "241114_WJC_SELIKS_",
Removed suffix = "5pct_oldPRM"</en_extra_info>
      <hash>KsFbMi9qmPPdDG1ZPCa+afZPlaA=</hash>
    </audit_log_entry>
    <audit_log_entry skyline_version="23.1.0.455-599e74ad2 (64-Bit)" time_stamp="2024-09-25T08:35:12-04:00" user="WILLCOMSTOC186C\will">
      <extra_info>{0:ImportResultsSettings_FileNames} = 
[
    "{4:C:\Skyline Projects\000_SELIKS_STANDARDS\240924_WJC_SELIKS_STD_05pct_PRM.mzXML}",
    "{4:C:\Skyline Projects\000_SELIKS_STANDARDS\240924_WJC_SELIKS_STD_05pct_PRM_SIM.mzXML}"
],
{0:ImportResultsSettings_SingleInjectionReplicates} = {3:True},
{0:ImportResultsSettings_FileImportOption} = "{6:ImportResultsSimultaneousFileOptions_many}",
{0:ImportResultsSettings_Prefix} = "240924_WJC_SELIKS_STD_05pct_PRM"</extra_info>
      <undo_redo>
        <type>imported_results</type>
        <name>2</name>
        <en_expanded>Imported results from 2 files</en_expanded>
      </undo_redo>
      <summary>
        <type>imported_results</type>
        <name>2</name>
        <en_expanded>Imported results from 2 files</en_expanded>
      </summary>
      <all_info>
        <type>contains</type>
        <name>{0:ImportResultsSettings}{2:PropertySeparator}{0:ImportResultsSettings_FileNames}</name>
        <name>"{4:C:\Skyline Projects\000_SELIKS_STANDARDS\240924_WJC_SELIKS_STD_05pct_PRM.mzXML}"</name>
        <en_expanded>Import results settings &gt; File names : contains "C:\Skyline Projects\000_SELIKS_STANDARDS\240924_WJC_SELIKS_STD_05pct_PRM.mzXML"</en_expanded>
      </all_info>
      <all_info>
        <type>contains</type>
        <name>{0:ImportResultsSettings}{2:PropertySeparator}{0:ImportResultsSettings_FileNames}</name>
        <name>"{4:C:\Skyline Projects\000_SELIKS_STANDARDS\240924_WJC_SELIKS_STD_05pct_PRM_SIM.mzXML}"</name>
        <en_expanded>Import results settings &gt; File names : contains "C:\Skyline Projects\000_SELIKS_STANDARDS\240924_WJC_SELIKS_STD_05pct_PRM_SIM.mzXML"</en_expanded>
      </all_info>
      <all_info>
        <type>is_</type>
        <name>{0:ImportResultsSettings}{2:PropertySeparator}{0:ImportResultsSettings_SingleInjectionReplicates}</name>
        <name>{3:True}</name>
        <en_expanded>Import results settings &gt; Add single-injection replicates in files is True</en_expanded>
      </all_info>
      <all_info>
        <type>is_</type>
        <name>{0:ImportResultsSettings}{2:PropertySeparator}{0:ImportResultsSettings_FileImportOption}</name>
        <name>"{6:ImportResultsSimultaneousFileOptions_many}"</name>
        <en_expanded>Import results settings &gt; Files to import simultaneously is "Many"</en_expanded>
      </all_info>
      <all_info>
        <type>is_</type>
        <name>{0:ImportResultsSettings}{2:PropertySeparator}{0:ImportResultsSettings_Prefix}</name>
        <name>"240924_WJC_SELIKS_STD_05pct_PRM"</name>
        <en_expanded>Import results settings &gt; Removed prefix is "240924_WJC_SELIKS_STD_05pct_PRM"</en_expanded>
      </all_info>
      <en_extra_info>File names = 
[
    "C:\Skyline Projects\000_SELIKS_STANDARDS\240924_WJC_SELIKS_STD_05pct_PRM.mzXML",
    "C:\Skyline Projects\000_SELIKS_STANDARDS\240924_WJC_SELIKS_STD_05pct_PRM_SIM.mzXML"
],
Add single-injection replicates in files = True,
Files to import simultaneously = "Many",
Removed prefix = "240924_WJC_SELIKS_STD_05pct_PRM"</en_extra_info>
      <hash>5orKVEgeZvpFFv3ICMzDm8rG1zU=</hash>
    </audit_log_entry>
  </audit_log>
</audit_log_root>
