# Supplementary material for: Profiling Tel1 signaling reveals a non-canonical motif targeting DNA repair and telomere control machineries
Source: J Biol Chem. 2025 Jan 16;301(3):108194. doi: 10.1016/j.jbc.2025.108194 (PMC11875207; doi:10.1016/j.jbc.2025.108194)
Supplement: MS_Methods.zip [file mmc5.zip]

Archive with 3 entries (3 files):
- 70min_LFQ_RAD50_469mut_568.meth
- 70min_LFQ_RAD50_469wt_568.meth
- 70min_new2021.meth
